# Supplementary material for: An alternative pathway to plant cold tolerance in the absence of vacuolar invertase activity
Source: Plant J. 2022 Dec 22;113(2):327–41. doi: 10.1111/tpj.16049 (PMC10107833; doi:10.1111/tpj.16049)
Supplement: Supplementary file 2 — Table S1. Summary of the obtained RNA sequencing data. [file TPJ-113-327-s001.xlsx]

## Sheet: RNA seq analysis
Supplementary Table S1A. Summary of the obtained RNA sequencing data.
Sample	No. clean reads	%Clean	% Mapping vs. Genome
WT-0	19920115	96.6	83.1
WT-1	19853423	96.5	81.3
WT-50	20739083	96.5	81.3
#7-0	18562208	96.7	81.4
#7-1	19355882	96.8	81.1
#7-50	18869617	96.8	80.4
#8-0	20639416	96.5	81.7
#8-1	19447576	96.5	80.5
#8-50	22562112	96.7	80.6

## Sheet: FPKM
Table S1B. FPKM expression in WT, vinv#7 and vinv#8 at time 0 and after exposure to cold storage for 1 and 50 days in 3 repeats
					WT_0	WT_0	WT_0	WT_1	WT_1	WT_1	WT_50	WT_50	WT_50	inv-7_0	inv-7_0	inv-7_0	inv-7_1	inv-7_1	inv-7_1	inv-7_50	inv-7_50	inv-7_50	inv-8_0	inv-8_0	inv-8_0	inv-8_1	inv-8_1	inv-8_1	inv-8_50	inv-8_50	inv-8_50
gene ID v4.03	Chrom	start pos	end pos	name	1-1c	1-1d	1-1f	1-2a	1-2b	1-2d	1-3a	1-3b	1-3d	7-1d	7-1e	7-1f	7-2b	7-2c	7-2d	7-3a	7-3b	7-3c	8-1c	8-1d	8-1e	8-2b	8-2c	8-2d	8-3a	8-3c	8-3d
PGSC0003DMG400039401	ST4.03ch00	63411	66816	Gene of unknown function	0	0	0	0	0	0	0	0	0	0	0	0	0	0	0	0	0	0	0	0	0	0	0	0	0	0	0
PGSC0003DMG400013996	ST4.03ch00	70051	73227	Gene of unknown function	0	0	0	0	0	0	0	0	0	0	0	0	0	0	0	0	0	0	0	0	0	0	0	0	0	0	0
PGSC0003DMG400044441	ST4.03ch00	164907	174068	Gene of unknown function	0	0	0	0	0	0	0	0	0	0	0	0	0	0	0	0	0	0	0	0	0	0	0	0	0	0	0
PGSC0003DMG400013995	ST4.03ch00	174833	179264	Serine carboxypeptidase III	0	0	0	0	0	0	0	0	0	0	0	0	0	0	0	0	0	0	0	0	0	0	0	0	0	0	0
PGSC0003DMG400038530	ST4.03ch00	192677	194558	Integrase core domain containing protein	0	0	0	0	0	0	0	0	0	0	0	0	0	0	0	0	0	0	0	0	0	0	0	0	0	0	0
PGSC0003DMG400046907	ST4.03ch00	275470	276001	Gene of unknown function	0	0	0	0	0	0	0	0	0	0	0	0	0	0	0	0	0	0	0	0	0	0	0	0	0	0	0
PGSC0003DMG400013994	ST4.03ch00	303641	304036	Conserved gene of unknown function	0	0	0	0	0	0	0	0	0	0	0	0	0	0	0	0	0	0	0	0	0	0	0	0	0	0	0
PGSC0003DMG400019995	ST4.03ch00	459564	459881	Protein SSU72	0	0	0	0	0	0	0	0	0	0	0	0	0	0	0	0	0	0	0	0	0	0	0	0	0	0	0
PGSC0003DMG400045238	ST4.03ch00	461366	461756	N-acylethanolamine amidohydrolase	0	0	0	0	0	0	0	0	0	0	0	0	0	0	0	0	0	0	0	0	0	0	0	0	0	0	0
PGSC0003DMG400042446	ST4.03ch00	539206	540051	Integrase core domain containing protein	0	0	0	0	0	0	0	0	0	0	0	0	0	0	0	0	0	0	0	0	0	0	0	0	0	0	0
PGSC0003DMG400035213	ST4.03ch00	596854	598478	Conserved gene of unknown function	0	0	0	0	0	0	0	0	0	0	0	0	0	0	0	0	0	0	0	0	0	0	0	0	0	0	0
PGSC0003DMG400046627	ST4.03ch00	662543	667822	Isopentenyltransferase	0	0	0	0	0	0	0	0	0	0	0	0	0	0	0	0	0	0	0	0	0	0	0	0	0	0	0
PGSC0003DMG400035116	ST4.03ch00	672117	675054	Cytokinin biosynthetic isopentenyltransferase	0	0	0	0	0	0	0	0	0	0	0	0	0	0	0	0	0	0	0	0	0	0	0	0	0	0	0
PGSC0003DMG400026805	ST4.03ch00	685549	688046	Isopentenyltransferase	0	0	0	0	0	0	0	0	0	0	0	0	0	0	0	0	0	0	0	0	0	0	0	0	0	0	0
PGSC0003DMG400045392	ST4.03ch00	690521	692816	Gene of unknown function	0	0	0	0	0	0	0	0	0	0	0	0	0	0	0	0	0	0	0	0	0	0	0	0	0	0	0
PGSC0003DMG400036280	ST4.03ch00	704476	707409	Isopentenyltransferase	0	0	0	0	0	0	0	0	0	0	0	0	0	0	0	0	0	0	0	0	0	0	0	0	0	0	0
PGSC0003DMG400040970	ST4.03ch00	721200	721720	Isopentenyltransferase	0	0	0	0	0	0	0	0	0	0	0	0	0	0	0	0	0	0	0	0	0	0	0	0	0	0	0
PGSC0003DMG400038369	ST4.03ch00	743075	746651	Gene of unknown function	0	0	0	0	0	0	0	0	0	0	0	0	0	0	0	0	0	0	0	0	0	0	0	0	0	0	0
PGSC0003DMG400022052	ST4.03ch00	804763	805569	Conserved gene of unknown function	0	0	0	0	0	0	0	0	0	0	0	0	0	0	0	0	0	0	0	0	0	0	0	0	0	0	0
PGSC0003DMG400043940	ST4.03ch00	810565	814807	Gene of unknown function	0	0	0	0	0	0	0	0	0	0	0	0	0	0	0	0	0	0	0	0	0	0	0	0	0	0	0
PGSC0003DMG400045470	ST4.03ch00	815352	822850	Conserved gene of unknown function	0	0	0	0	0	0	0	0	0	0	0	0	0	0	0	0	0	0	0	0	0	0	0	0	0	0	0
PGSC0003DMG400040869	ST4.03ch00	837815	839418	Gene of unknown function	0	0	0	0	0	0	0	0	0	0	0	0	0	0	0	0	0	0	0	0	0	0	0	0	0	0	0
PGSC0003DMG400039406	ST4.03ch00	935170	941818	Gene of unknown function	0	0	0	0	0	0	0	0	0	0	0	0	0	0	0	0	0	0	0	0	0	0	0	0	0	0	0
PGSC0003DMG400001290	ST4.03ch00	982049	983054	Cytochrome P450 92B1	0	0	0	0	0	0	0	0	0	0	0	0	0	0	0	0	0	0	0	0	0	0	0	0	0	0	0
PGSC0003DMG400044780	ST4.03ch00	1196889	1198736	'chromo' domain containing protein	0	0	0	0	0	0	0	0	0	0	0	0	0	0	0	0	0	0	0	0	0	0	0	0	0	0	0
PGSC0003DMG400022093	ST4.03ch00	1247383	1252635	Conserved gene of unknown function	0	0	0	0	0	0	0	0	0	0	0	0	0	0	0	0	0	0	0	0	0	0	0	0	0	0	0
PGSC0003DMG400038173	ST4.03ch00	1312215	1319846	2-oxoglutarate-dependent dioxygenase	0	0	0	0	0	0	0	0	0	0	0	0	0	0	0	0	0	0	0	0	0	0	0	0	0	0	0
PGSC0003DMG400018892	ST4.03ch00	1321923	1324881	Unknow protein	0	0	0	0	0	0	0	0	0	0	0	0	0	0	0	0	0	0	0	0	0	0	0	0	0	0	0
PGSC0003DMG400043307	ST4.03ch00	1326306	1331066	Conserved gene of unknown function	0	0	0	0	0	0	0	0	0	0	0	0	0	0	0	0	0	0	0	0	0	0	0	0	0	0	0
PGSC0003DMG400037623	ST4.03ch00	1440130	1440627	Gene of unknown function	0	0	0	0	0	0	0	0	0	0	0	0	0	0	0	0	0	0	0	0	0	0	0	0	0	0	0
PGSC0003DMG400045875	ST4.03ch00	1459343	1462041	Conserved gene of unknown function	0	0	0	0	0	0	0	0	0	0	0	0	0	0	0	0	0	0	0	0	0	0	0	0	0	0	0
PGSC0003DMG400044740	ST4.03ch00	1462455	1464172	Gene of unknown function	0	0	0	0	0	0	0	0	0	0	0	0	0	0	0	0	0	0	0	0	0	0	0	0	0	0	0
PGSC0003DMG400041474	ST4.03ch00	1464547	1465128	Gene of unknown function	0	0	0	0	0	0	0	0	0	0	0	0	0	0	0	0	0	0	0	0	0	0	0	0	0	0	0
PGSC0003DMG402018893	ST4.03ch00	1510542	1513352	Strictosidine synthase	0	0	0	0	0	0	0	0	0	0	0	0	0	0	0	0	0	0	0	0	0	0	0	0	0	0	0
PGSC0003DMG400040315	ST4.03ch00	1520962	1524758	Gene of unknown function	0	0	0	0	0	0	0	0	0	0	0	0	0	0	0	0	0	0	0	0	0	0	0	0	0	0	0
PGSC0003DMG401018893	ST4.03ch00	1536626	1537445	Strictosidine synthase	0	0	0	0	0	0	0	0	0	0	0	0	0	0	0	0	0	0	0	0	0	0	0	0	0	0	0
PGSC0003DMG400018894	ST4.03ch00	1604816	1607351	Gene of unknown function	0	0	0	0	0	0	0	0	0	0	0	0	0	0	0	0	0	0	0	0	0	0	0	0	0	0	0
PGSC0003DMG400041201	ST4.03ch00	1764326	1764676	Gene of unknown function	0	0	0	0	0	0	0	0	0	0	0	0	0	0	0	0	0	0	0	0	0	0	0	0	0	0	0
PGSC0003DMG400036123	ST4.03ch00	1769522	1769872	Gene of unknown function	0	0	0	0	0	0	0	0	0	0	0	0	0	0	0	0	0	0	0	0	0	0	0	0	0	0	0
PGSC0003DMG400036917	ST4.03ch00	1793745	1794805	Gene of unknown function	0	0	0	0	0	0	0	0	0	0	0	0	0	0	0	0	0	0	0	0	0	0	0	0	0	0	0
PGSC0003DMG400041152	ST4.03ch00	1810398	1819135	Integrase core domain containing protein	0	0	0	0	0	0	0	0	0	0	0	0	0	0	0	0	0	0	0	0	0	0	0	0	0	0	0
PGSC0003DMG400021985	ST4.03ch00	1837710	1838777	Gene of unknown function	0	0	0	0	0	0	0	0	0	0	0	0	0	0	0	0	0	0	0	0	0	0	0	0	0	0	0
PGSC0003DMG400039468	ST4.03ch00	1897439	1898855	Gene of unknown function	0	0	0	0	0	0	0	0	0	0	0	0	0	0	0	0	0	0	0	0	0	0	0	0	0	0	0
PGSC0003DMG400038831	ST4.03ch00	1907440	1908343	Conserved gene of unknown function	0	0	0	0	0	0	0	0	0	0	0	0	0	0	0	0	0	0	0	0	0	0	0	0	0	0	0
PGSC0003DMG400043083	ST4.03ch00	2050937	2051584	Integrase core domain containing protein	0	0	0	0	0	0	0	0	0	0	0	0	0	0	0	0	0	0	0	0	0	0	0	0	0	0	0
PGSC0003DMG400044479	ST4.03ch00	2069570	2070558	Gene of unknown function	0	0	0	0	0	0	0	0	0	0	0	0	0	0	0	0	0	0	0	0	0	0	0	0	0	0	0
PGSC0003DMG400034406	ST4.03ch00	2130555	2132698	Gene of unknown function	0	0	0	0	0	0	0	0	0	0	0	0	0	0	0	0	0	0	0	0	0	0	0	0	0	0	0
PGSC0003DMG400036525	ST4.03ch00	2169781	2171180	Gene of unknown function	0	0	0	0	0	0	0	0	0	0	0	0	0	0	0	0	0	0	0	0	0	0	0	0	0	0	0
PGSC0003DMG400039825	ST4.03ch00	2181540	2183560	Conserved gene of unknown function	0	0	0	0	0	0	0	0	0	0	0	0	0	0	0	0	0	0	0	0	0	0	0	0	0	0	0
PGSC0003DMG400034321	ST4.03ch00	2215870	2216271	Gene of unknown function	0	0	0	0	0	0	0	0	0	0	0	0	0	0	0	0	0	0	0	0	0	0	0	0	0	0	0
PGSC0003DMG400046057	ST4.03ch00	2321890	2324235	Integrase core domain containing protein	0	0	0	0	0	0	0	0	0	0	0	0	0	0	0	0	0	0	0	0	0	0	0	0	0	0	0
PGSC0003DMG400045491	ST4.03ch00	2368118	2368546	Integrase core domain containing protein	0	0	0	0	0	0	0	0	0	0	0	0	0	0	0	0	0	0	0	0	0	0	0	0	0	0	0
PGSC0003DMG400043919	ST4.03ch00	2383403	2383729	Gene of unknown function	0	0	0	0	0	0	0	0	0	0	0	0	0	0	0	0	0	0	0	0	0	0	0	0	0	0	0
PGSC0003DMG400020791	ST4.03ch00	2401580	2402119	Adenosine monophosphate binding protein 1 AMPBP1	0	0	0	0	0	0	0	0	0	0	0	0	0	0	0	0	0	0	0	0	0	0	0	0	0	0	0
PGSC0003DMG400040030	ST4.03ch00	2565436	2565855	Gene of unknown function	0	0	0	0	0	0	0	0	0	0	0	0	0	0	0	0	0	0	0	0	0	0	0	0	0	0	0
PGSC0003DMG400044207	ST4.03ch00	2567973	2572103	Singapore isolate B (sub-type 7) whole genome shotgun sequence assembly, scaffold_7	0	0	0	0	0	0	0	0	0	0	0	0	0	0	0	0	0	0	0	0	0	0	0	0	0	0	0
PGSC0003DMG400040235	ST4.03ch00	2737366	2737689	Conserved gene of unknown function	0	0	0	0	0	0	0	0	0	0	0	0	0	0	0	0	0	0	0	0	0	0	0	0	0	0	0
PGSC0003DMG400042948	ST4.03ch00	2940924	2943781	Gag-pol polyprotein	0	0	0	0	0	0	0	0	0	0	0	0	0	0	0	0	0	0	0	0	0	0	0	0	0	0	0
PGSC0003DMG401020790	ST4.03ch00	2974419	2974925	Gene of unknown function	0	0	0	0	0	0	0	0	0	0	0	0	0	0	0	0	0	0	0	0	0	0	0	0	0	0	0
PGSC0003DMG402020790	ST4.03ch00	2974839	2975469	Gene of unknown function	0	0	0	0	0	0	0	0	0	0	0	0	0	0	0	0	0	0	0	0	0	0	0	0	0	0	0
PGSC0003DMG402020789	ST4.03ch00	2979336	2981342	Late blight resistance protein	0	0	0	0	0	0	0	0	0	0	0	0	0	0	0	0	0	0	0	0	0	0	0	0	0	0	0
PGSC0003DMG400020793	ST4.03ch00	2982715	2985439	Zinc finger, CCHC-type	0	0	0	0	0	0	0	0	0	0	0	0	0	0	0	0	0	0	0	0	0	0	0	0	0	0	0
PGSC0003DMG401020789	ST4.03ch00	2991535	2998449	Disease resistance protein R3a	0	0	0	0	0	0	0	0	0	0	0	0	0	0	0	0	0	0	0	0	0	0	0	0	0	0	0
PGSC0003DMG400038926	ST4.03ch00	3239220	3239594	Gene of unknown function	0	0	0	0	0	0	0	0	0	0	0	0	0	0	0	0	0	0	0	0	0	0	0	0	0	0	0
PGSC0003DMG400041315	ST4.03ch00	3239748	3240179	Gene of unknown function	0	0	0	0	0	0	0	0	0	0	0	0	0	0	0	0	0	0	0	0	0	0	0	0	0	0	0
PGSC0003DMG400043070	ST4.03ch00	3241084	3245717	Gene of unknown function	0	0	0	0	0	0	0	0	0	0	0	0	0	0	0	0	0	0	0	0	0	0	0	0	0	0	0
PGSC0003DMG400037948	ST4.03ch00	3277161	3278496	Gene of unknown function	0	0	0	0	0	0	0	0	0	0	0	0	0	0	0	0	0	0	0	0	0	0	0	0	0	0	0
PGSC0003DMG400046447	ST4.03ch00	3296562	3296957	Gene of unknown function	0	0	0	0	0	0	0	0	0	0	0	0	0	0	0	0	0	0	0	0	0	0	0	0	0	0	0
PGSC0003DMG400044947	ST4.03ch00	3344128	3345745	Gene of unknown function	0	0	0	0	0	0	0	0	0	0	0	0	0	0	0	0	0	0	0	0	0	0	0	0	0	0	0
PGSC0003DMG400035302	ST4.03ch00	3351844	3355052	Gene of unknown function	0	0	0	0	0	0	0	0	0	0	0	0	0	0	0	0	0	0	0	0	0	0	0	0	0	0	0
PGSC0003DMG400037230	ST4.03ch00	3392548	3401231	'chromo' domain containing protein	0	0	0	0	0	0	0	0	0	0	0	0	0	0	0	0	0	0	0	0	0	0	0	0	0	0	0
PGSC0003DMG400019044	ST4.03ch00	3415456	3417141	Altered response to gravity (Arg1), plant	0	0	0	0	0	0	0	0	0	0	0	0	0	0	0	0	0	0	0	0	0	0	0	0	0	0	0
PGSC0003DMG400041860	ST4.03ch00	3501003	3501511	Gene of unknown function	0	0	0	0	0	0	0	0	0	0	0	0	0	0	0	0	0	0	0	0	0	0	0	0	0	0	0
PGSC0003DMG400046363	ST4.03ch00	3524660	3527317	Gene of unknown function	0	0	0	0	0	0	0	0	0	0	0	0	0	0	0	0	0	0	0	0	0	0	0	0	0	0	0
PGSC0003DMG400037944	ST4.03ch00	3614573	3615376	Conserved gene of unknown function	0	0	0	0	0	0	0	0	0	0	0	0	0	0	0	0	0	0	0	0	0	0	0	0	0	0	0
PGSC0003DMG400043281	ST4.03ch00	3659422	3662316	Gene of unknown function	0	0	0	0	0	0	0	0	0	0	0	0	0	0	0	0	0	0	0	0	0	0	0	0	0	0	0
PGSC0003DMG400038584	ST4.03ch00	3676569	3680585	Gene of unknown function	0	0	0	0	0	0	0	0	0	0	0	0	0	0	0	0	0	0	0	0	0	0	0	0	0	0	0
PGSC0003DMG400038909	ST4.03ch00	3756389	3756828	Gene of unknown function	0	0	0	0	0	0	0	0	0	0	0	0	0	0	0	0	0	0	0	0	0	0	0	0	0	0	0
PGSC0003DMG400006701	ST4.03ch00	3809474	3817257	ABI3-interacting protein 3	0	0	0	0	0	0	0	0	0	0	0	0	0	0	0	0	0	0	0	0	0	0	0	0	0	0	0
PGSC0003DMG400038385	ST4.03ch00	3840201	3843155	Gene of unknown function	0	0	0	0	0	0	0	0	0	0	0	0	0	0	0	0	0	0	0	0	0	0	0	0	0	0	0
PGSC0003DMG400006702	ST4.03ch00	3862347	3862742	Photosystem I reaction center subunit V, chloroplast	0	0	0	0	0	0	0	0	0	0	0	0	0	0	0	0	0	0	0	0	0	0	0	0	0	0	0
PGSC0003DMG400035380	ST4.03ch00	3890226	3892127	Gene of unknown function	0	0	0	0	0	0	0	0	0	0	0	0	0	0	0	0	0	0	0	0	0	0	0	0	0	0	0
PGSC0003DMG400036297	ST4.03ch00	3922867	3925621	Conserved gene of unknown function	0	0	0	0	0	0	0	0	0	0	0	0	0	0	0	0	0	0	0	0	0	0	0	0	0	0	0
PGSC0003DMG400026738	ST4.03ch00	3948530	3949620	S protein	0	0	0	0	0	0	0	0	0	0	0	0	0	0	0	0	0	0	0	0	0	0	0	0	0	0	0
PGSC0003DMG400041034	ST4.03ch00	4059310	4062753	Conserved gene of unknown function	0	0	0	0	0	0	0	0	0	0	0	0	0	0	0	0	0	0	0	0	0	0	0	0	0	0	0
PGSC0003DMG400041728	ST4.03ch00	4111000	4111906	Integrase core domain containing protein	0	0	0	0	0	0	0	0	0	0	0	0	0	0	0	0	0	0	0	0	0	0	0	0	0	0	0
PGSC0003DMG400045641	ST4.03ch00	4180963	4181784	Gene of unknown function	0	0	0	0	0	0	0	0	0	0	0	0	0	0	0	0	0	0	0	0	0	0	0	0	0	0	0
PGSC0003DMG400019010	ST4.03ch00	4256475	4256855	Adhesive plaque matrix protein	0	0	0	0	0	0	0	0	0	0	0	0	0	0	0	0	0	0	0	0	0	0	0	0	0	0	0
PGSC0003DMG400040135	ST4.03ch00	4261714	4263355	Gene of unknown function	0	0	0	0	0	0	0	0	0	0	0	0	0	0	0	0	0	0	0	0	0	0	0	0	0	0	0
PGSC0003DMG400035447	ST4.03ch00	4265261	4265671	Singapore isolate B (sub-type 7) whole genome shotgun sequence assembly, scaffold_9	0	0	0	0	0	0	0	0	0	0	0	0	0	0	0	0	0	0	0	0	0	0	0	0	0	0	0
PGSC0003DMG400019011	ST4.03ch00	4275115	4275666	Nodulin / glutamate-ammonia ligase	0	0	0	0	0	0	0	0	0	0	0	0	0	0	0	0	0	0	0	0	0	0	0	0	0	0	0
PGSC0003DMG402019012	ST4.03ch00	4337247	4337754	Gene of unknown function	0	0	0	0	0	0	0	0	0	0	0	0	0	0	0	0	0	0	0	0	0	0	0	0	0	0	0
PGSC0003DMG401019012	ST4.03ch00	4337251	4340681	Glutamate-ammonia ligase	0	0	0	0	0	0	0	0	0	0	0	0	0	0	0	0	0	0	0	0	0	0	0	0	0	0	0
PGSC0003DMG400019013	ST4.03ch00	4367817	4371665	Glutamate-ammonia ligase	0	0	0	0	0	0	0	0	0	0	0	0	0	0	0	0	0	0	0	0	0	0	0	0	0	0	0
PGSC0003DMG400019014	ST4.03ch00	4382912	4392169	Glutamate-ammonia ligase	0	0	0	0	0	0	0	0	0	0	0	0	0	0	0	0	0	0	0	0	0	0	0	0	0	0	0
PGSC0003DMG400028085	ST4.03ch00	4441583	4447771	TNP2-like transposon protein	0	0	0	0	0	0	0	0	0	0	0	0	0	0	0	0	0	0	0	0	0	0	0	0	0	0	0
PGSC0003DMG400037127	ST4.03ch00	4564669	4569483	Conserved gene of unknown function	0	0	0	0	0	0	0	0	0	0	0	0	0	0	0	0	0	0	0	0	0	0	0	0	0	0	0
PGSC0003DMG400043805	ST4.03ch00	4583762	4586874	Conserved gene of unknown function	0	0	0	0	0	0	0	0	0	0	0	0	0	0	0	0	0	0	0	0	0	0	0	0	0	0	0
PGSC0003DMG400044134	ST4.03ch00	4616070	4618762	Gene of unknown function	0	0	0	0	0	0	0	0	0	0	0	0	0	0	0	0	0	0	0	0	0	0	0	0	0	0	0
PGSC0003DMG400023175	ST4.03ch00	4629948	4634342	Gene of unknown function	0	0	0	0	0	0	0	0	0	0	0	0	0	0	0	0	0	0	0	0	0	0	0	0	0	0	0
PGSC0003DMG400037225	ST4.03ch00	4697236	4698070	Gene of unknown function	0	0	0	0	0	0	0	0	0	0	0	0	0	0	0	0	0	0	0	0	0	0	0	0	0	0	0
PGSC0003DMG400045345	ST4.03ch00	4699742	4701110	Gene of unknown function	0	0	0	0	0	0	0	0	0	0	0	0	0	0	0	0	0	0	0	0	0	0	0	0	0	0	0
PGSC0003DMG400044565	ST4.03ch00	4730618	4731224	Gene of unknown function	0	0	0	0	0	0	0	0	0	0	0	0	0	0	0	0	0	0	0	0	0	0	0	0	0	0	0
PGSC0003DMG400043205	ST4.03ch00	4796528	4799176	Gene of unknown function	0	0	0	0	0	0	0	0	0	0	0	0	0	0	0	0	0	0	0	0	0	0	0	0	0	0	0
PGSC0003DMG400037647	ST4.03ch00	4872975	4882415	Gene of unknown function	0	0	0	0	0	0	0	0	0	0	0	0	0	0	0	0	0	0	0	0	0	0	0	0	0	0	0
PGSC0003DMG400043256	ST4.03ch00	4882703	4883187	Gene of unknown function	0	0	0	0	0	0	0	0	0	0	0	0	0	0	0	0	0	0	0	0	0	0	0	0	0	0	0
PGSC0003DMG400034878	ST4.03ch00	4896883	4897797	Conserved gene of unknown function	0	0	0	0	0	0	0	0	0	0	0	0	0	0	0	0	0	0	0	0	0	0	0	0	0	0	0
PGSC0003DMG400038398	ST4.03ch00	4900291	4900626	Gene of unknown function	0	0	0	0	0	0	0	0	0	0	0	0	0	0	0	0	0	0	0	0	0	0	0	0	0	0	0
PGSC0003DMG400035424	ST4.03ch00	4975869	4980083	Gene of unknown function	0	0	0	0	0	0	0	0	0	0	0	0	0	0	0	0	0	0	0	0	0	0	0	0	0	0	0
PGSC0003DMG400047102	ST4.03ch00	4985620	4986012	Gene of unknown function	0	0	0	0	0	0	0	0	0	0	0	0	0	0	0	0	0	0	0	0	0	0	0	0	0	0	0
PGSC0003DMG400019220	ST4.03ch00	4997015	4999286	Gene of unknown function	0	0	0	0	0	0	0	0	0	0	0	0	0	0	0	0	0	0	0	0	0	0	0	0	0	0	0
PGSC0003DMG400047232	ST4.03ch00	5046482	5046991	Gene of unknown function	0	0	0	0	0	0	0	0	0	0	0	0	0	0	0	0	0	0	0	0	0	0	0	0	0	0	0
PGSC0003DMG400035429	ST4.03ch00	5050551	5055964	Gene of unknown function	0	0	0	0	0	0	0	0	0	0	0	0	0	0	0	0	0	0	0	0	0	0	0	0	0	0	0
PGSC0003DMG400045107	ST4.03ch00	5131377	5132165	Conserved gene of unknown function	0	0	0	0	0	0	0	0	0	0	0	0	0	0	0	0	0	0	0	0	0	0	0	0	0	0	0
PGSC0003DMG400043459	ST4.03ch00	5161991	5163923	Gene of unknown function	0	0	0	0	0	0	0	0	0	0	0	0	0	0	0	0	0	0	0	0	0	0	0	0	0	0	0
PGSC0003DMG400039599	ST4.03ch00	5180389	5181182	Gene of unknown function	0	0	0	0	0	0	0	0	0	0	0	0	0	0	0	0	0	0	0	0	0	0	0	0	0	0	0
PGSC0003DMG400019035	ST4.03ch00	5195961	5196297	Choline/ethanolamine kinase	0	0	0	0	0	0	0	0	0	0	0	0	0	0	0	0	0	0	0	0	0	0	0	0	0	0	0
PGSC0003DMG400009770	ST4.03ch00	5231650	5232114	Gene of unknown function	0	0	0	0	0	0	0	0	0	0	0	0	0	0	0	0	0	0	0	0	0	0	0	0	0	0	0
PGSC0003DMG400034461	ST4.03ch00	5237884	5244804	Late blight resistance protein	0	0	0	0	0	0	0	0	0	0	0	0	0	0	0	0	0	0	0	0	0	0	0	0	0	0	0
PGSC0003DMG400044464	ST4.03ch00	5245925	5247818	Gene of unknown function	0	0	0	0	0	0	0	0	0	0	0	0	0	0	0	0	0	0	0	0	0	0	0	0	0	0	0
PGSC0003DMG400047351	ST4.03ch00	5268379	5270012	Gene of unknown function	0	0	0	0	0	0	0	0	0	0	0	0	0	0	0	0	0	0	0	0	0	0	0	0	0	0	0
PGSC0003DMG400009771	ST4.03ch00	5290522	5295818	Gene of unknown function	0	0	0	0	0	0	0	0	0	0	0	0	0	0	0	0	0	0	0	0	0	0	0	0	0	0	0
PGSC0003DMG400046288	ST4.03ch00	5466440	5475381	Gene of unknown function	0	0	0	0	0	0	0	0	0	0	0	0	0	0	0	0	0	0	0	0	0	0	0	0	0	0	0
PGSC0003DMG400045564	ST4.03ch00	5490286	5490603	Gene of unknown function	0	0	0	0	0	0	0	0	0	0	0	0	0	0	0	0	0	0	0	0	0	0	0	0	0	0	0
PGSC0003DMG400035231	ST4.03ch00	5507212	5507919	Polyprotein protein	0	0	0	0	0	0	0	0	0	0	0	0	0	0	0	0	0	0	0	0	0	0	0	0	0	0	0
PGSC0003DMG400036307	ST4.03ch00	5529222	5529713	Gene of unknown function	0	0	0	0	0	0	0	0	0	0	0	0	0	0	0	0	0	0	0	0	0	0	0	0	0	0	0
PGSC0003DMG400044460	ST4.03ch00	5547675	5553449	Gene of unknown function	0	0	0	0	0	0	0	0	0	0	0	0	0	0	0	0	0	0	0	0	0	0	0	0	0	0	0
PGSC0003DMG400034316	ST4.03ch00	5597237	5603085	Gene of unknown function	0	0	0	0	0	0	0	0	0	0	0	0	0	0	0	0	0	0	0	0	0	0	0	0	0	0	0
PGSC0003DMG400013179	ST4.03ch00	5627841	5632014	Phytol kinase 1, chloroplast	0	0	0	0	0	0	0	0	0	0	0	0	0	0	0	0	0	0	0	0	0	0	0	0	0	0	0
PGSC0003DMG400041255	ST4.03ch00	5668274	5671485	Gene of unknown function	0	0	0	0	0	0	0	0	0	0	0	0	0	0	0	0	0	0	0	0	0	0	0	0	0	0	0
PGSC0003DMG400042417	ST4.03ch00	5678632	5681434	Gene of unknown function	0	0	0	0	0	0	0	0	0	0	0	0	0	0	0	0	0	0	0	0	0	0	0	0	0	0	0
PGSC0003DMG400045278	ST4.03ch00	5697253	5697846	Integrase core domain containing protein	0	0	0	0	0	0	0	0	0	0	0	0	0	0	0	0	0	0	0	0	0	0	0	0	0	0	0
PGSC0003DMG400036358	ST4.03ch00	5697876	5699824	Integrase core domain containing protein	0	0	0	0	0	0	0	0	0	0	0	0	0	0	0	0	0	0	0	0	0	0	0	0	0	0	0
PGSC0003DMG400044360	ST4.03ch00	5737595	5737918	Gene of unknown function	0	0	0	0	0	0	0	0	0	0	0	0	0	0	0	0	0	0	0	0	0	0	0	0	0	0	0
PGSC0003DMG402026733	ST4.03ch00	5780730	5781938	Transporter	0	0	0	0	0	0	0	0	0	0	0	0	0	0	0	0	0	0	0	0	0	0	0	0	0	0	0
PGSC0003DMG401026733	ST4.03ch00	5782312	5783450	Gene of unknown function	0	0	0	0	0	0	0	0	0	0	0	0	0	0	0	0	0	0	0	0	0	0	0	0	0	0	0
PGSC0003DMG400034749	ST4.03ch00	5844255	5849157	Gene of unknown function	0	0	0	0	0	0	0	0	0	0	0	0	0	0	0	0	0	0	0	0	0	0	0	0	0	0	0
PGSC0003DMG400035983	ST4.03ch00	5887551	5888087	Gene of unknown function	0	0	0	0	0	0	0	0	0	0	0	0	0	0	0	0	0	0	0	0	0	0	0	0	0	0	0
PGSC0003DMG400026732	ST4.03ch00	5891296	5897057	Conserved gene of unknown function	0	0	0	0	0	0	0	0	0	0	0	0	0	0	0	0	0	0	0	0	0	0	0	0	0	0	0
PGSC0003DMG400034656	ST4.03ch00	5914776	5916212	Gene of unknown function	0	0	0	0	0	0	0	0	0	0	0	0	0	0	0	0	0	0	0	0	0	0	0	0	0	0	0
PGSC0003DMG400039675	ST4.03ch00	5991263	5993002	Gene of unknown function	0	0	0	0	0	0	0	0	0	0	0	0	0	0	0	0	0	0	0	0	0	0	0	0	0	0	0
PGSC0003DMG400045573	ST4.03ch00	5997204	6000109	Gene of unknown function	0	0	0	0	0	0	0	0	0	0	0	0	0	0	0	0	0	0	0	0	0	0	0	0	0	0	0
PGSC0003DMG400035374	ST4.03ch00	6006505	6007182	Gene of unknown function	0	0	0	0	0	0	0	0	0	0	0	0	0	0	0	0	0	0	0	0	0	0	0	0	0	0	0
PGSC0003DMG400040529	ST4.03ch00	6036209	6036611	Gene of unknown function	0	0	0	0	0	0	0	0	0	0	0	0	0	0	0	0	0	0	0	0	0	0	0	0	0	0	0
PGSC0003DMG400044835	ST4.03ch00	6160698	6161508	Conserved gene of unknown function	0	0	0	0	0	0	0	0	0	0	0	0	0	0	0	0	0	0	0	0	0	0	0	0	0	0	0
PGSC0003DMG400019965	ST4.03ch00	6198125	6198622	Ethylene response factor 3	0	0	0	0	0	0	0	0	0	0	0	0	0	0	0	0	0	0	0	0	0	0	0	0	0	0	0
PGSC0003DMG400044248	ST4.03ch00	6271413	6271736	Gene of unknown function	0	0	0	0	0	0	0	0	0	0	0	0	0	0	0	0	0	0	0	0	0	0	0	0	0	0	0
PGSC0003DMG400035677	ST4.03ch00	6278933	6281018	Gene of unknown function	0	0	0	0	0	0	0	0	0	0	0	0	0	0	0	0	0	0	0	0	0	0	0	0	0	0	0
PGSC0003DMG400047111	ST4.03ch00	6309562	6312231	Gene of unknown function	0	0	0	0	0	0	0	0	0	0	0	0	0	0	0	0	0	0	0	0	0	0	0	0	0	0	0
PGSC0003DMG400032089	ST4.03ch00	6433417	6433823	White-brown-complex ABC transporter family	0	0	0	0	0	0	0	0	0	0	0	0	0	0	0	0	0	0	0	0	0	0	0	0	0	0	0
PGSC0003DMG400037278	ST4.03ch00	6473684	6474022	Gene of unknown function	0	0	0	0	0	0	0	0	0	0	0	0	0	0	0	0	0	0	0	0	0	0	0	0	0	0	0
PGSC0003DMG400044350	ST4.03ch00	6500559	6503298	Gene of unknown function	0	0	0	0	0	0	0	0	0	0	0	0	0	0	0	0	0	0	0	0	0	0	0	0	0	0	0
PGSC0003DMG400042420	ST4.03ch00	6541468	6541830	Gene of unknown function	0	0	0	0	0	0	0	0	0	0	0	0	0	0	0	0	0	0	0	0	0	0	0	0	0	0	0
PGSC0003DMG400046718	ST4.03ch00	6543147	6546696	Gene of unknown function	0	0	0	0	0	0	0	0	0	0	0	0	0	0	0	0	0	0	0	0	0	0	0	0	0	0	0
PGSC0003DMG400036343	ST4.03ch00	6551842	6552957	Gag-pol polyprotein	0	0	0	0	0	0	0	0	0	0	0	0	0	0	0	0	0	0	0	0	0	0	0	0	0	0	0
PGSC0003DMG400038683	ST4.03ch00	6596213	6598723	Gene of unknown function	0	0	0	0	0	0	0	0	0	0	0	0	0	0	0	0	0	0	0	0	0	0	0	0	0	0	0
PGSC0003DMG400039217	ST4.03ch00	6616937	6617530	Integrase core domain containing protein	0	0	0	0	0	0	0	0	0	0	0	0	0	0	0	0	0	0	0	0	0	0	0	0	0	0	0
PGSC0003DMG400037107	ST4.03ch00	6627752	6632442	Gene of unknown function	0	0	0	0	0	0	0	0	0	0	0	0	0	0	0	0	0	0	0	0	0	0	0	0	0	0	0
PGSC0003DMG400034942	ST4.03ch00	6636771	6638949	Gene of unknown function	0	0	0	0	0	0	0	0	0	0	0	0	0	0	0	0	0	0	0	0	0	0	0	0	0	0	0
PGSC0003DMG400045826	ST4.03ch00	6665591	6668342	Gene of unknown function	0	0	0	0	0	0	0	0	0	0	0	0	0	0	0	0	0	0	0	0	0	0	0	0	0	0	0
PGSC0003DMG400038541	ST4.03ch00	6671355	6673797	Gene of unknown function	0	0	0	0	0	0	0	0	0	0	0	0	0	0	0	0	0	0	0	0	0	0	0	0	0	0	0
PGSC0003DMG400046576	ST4.03ch00	6673861	6675541	Polyprotein protein	0	0	0	0	0	0	0	0	0	0	0	0	0	0	0	0	0	0	0	0	0	0	0	0	0	0	0
PGSC0003DMG400043328	ST4.03ch00	6726023	6726885	Gag protein	0	0	0	0	0	0	0	0	0	0	0	0	0	0	0	0	0	0	0	0	0	0	0	0	0	0	0
PGSC0003DMG400035306	ST4.03ch00	6734257	6736445	Gene of unknown function	0	0	0	0	0	0	0	0	0	0	0	0	0	0	0	0	0	0	0	0	0	0	0	0	0	0	0
PGSC0003DMG400039780	ST4.03ch00	6764737	6765132	Gene of unknown function	0	0	0	0	0	0	0	0	0	0	0	0	0	0	0	0	0	0	0	0	0	0	0	0	0	0	0
PGSC0003DMG400044853	ST4.03ch00	6776645	6777109	Gene of unknown function	0	0	0	0	0	0	0	0	0	0	0	0	0	0	0	0	0	0	0	0	0	0	0	0	0	0	0
PGSC0003DMG400042419	ST4.03ch00	6788600	6792093	Gene of unknown function	0	0	0	0	0	0	0	0	0	0	0	0	0	0	0	0	0	0	0	0	0	0	0	0	0	0	0
PGSC0003DMG400036060	ST4.03ch00	6815617	6817161	Polyprotein protein	0	0	0	0	0	0	0	0	0	0	0	0	0	0	0	0	0	0	0	0	0	0	0	0	0	0	0
PGSC0003DMG400036426	ST4.03ch00	6832058	6832390	Integrase core domain containing protein	0	0	0	0	0	0	0	0	0	0	0	0	0	0	0	0	0	0	0	0	0	0	0	0	0	0	0
PGSC0003DMG400040503	ST4.03ch00	6832550	6834181	Gene of unknown function	0	0	0	0	0	0	0	0	0	0	0	0	0	0	0	0	0	0	0	0	0	0	0	0	0	0	0
PGSC0003DMG400045440	ST4.03ch00	6840286	6843784	Gene of unknown function	0	0	0	0	0	0	0	0	0	0	0	0	0	0	0	0	0	0	0	0	0	0	0	0	0	0	0
PGSC0003DMG400041366	ST4.03ch00	6855861	6856349	Gene of unknown function	0	0	0	0	0	0	0	0	0	0	0	0	0	0	0	0	0	0	0	0	0	0	0	0	0	0	0
PGSC0003DMG400036753	ST4.03ch00	6957651	6962948	Integrase core domain containing protein	0	0	0	0	0	0	0	0	0	0	0	0	0	0	0	0	0	0	0	0	0	0	0	0	0	0	0
PGSC0003DMG400041911	ST4.03ch00	6969675	6973207	Polyprotein protein	0	0	0	0	0	0	0	0	0	0	0	0	0	0	0	0	0	0	0	0	0	0	0	0	0	0	0
PGSC0003DMG400041825	ST4.03ch00	7028097	7028624	Gene of unknown function	0	0	0	0	0	0	0	0	0	0	0	0	0	0	0	0	0	0	0	0	0	0	0	0	0	0	0
PGSC0003DMG400017943	ST4.03ch00	7040831	7044510	Nodulation receptor kinase	0	0	0	0	0	0	0	0	0	0	0	0	0	0	0	0	0	0	0	0	0	0	0	0	0	0	0
PGSC0003DMG400043236	ST4.03ch00	7113218	7118257	Conserved gene of unknown function	0	0	0	0	0	0	0	0	0	0	0	0	0	0	0	0	0	0	0	0	0	0	0	0	0	0	0
PGSC0003DMG400038114	ST4.03ch00	7128288	7129226	Gene of unknown function	0	0	0	0	0	0	0	0	0	0	0	0	0	0	0	0	0	0	0	0	0	0	0	0	0	0	0
PGSC0003DMG400035962	ST4.03ch00	7131306	7131701	Gene of unknown function	0	0	0	0	0	0	0	0	0	0	0	0	0	0	0	0	0	0	0	0	0	0	0	0	0	0	0
PGSC0003DMG400017941	ST4.03ch00	7155577	7164164	Ubiquitin-protein ligase	0	0	0	0	0	0	0	0	0	0	0	0	0	0	0	0	0	0	0	0	0	0	0	0	0	0	0
PGSC0003DMG400041120	ST4.03ch00	7186053	7186917	Gene of unknown function	0	0	0	0	0	0	0	0	0	0	0	0	0	0	0	0	0	0	0	0	0	0	0	0	0	0	0
PGSC0003DMG400042662	ST4.03ch00	7222819	7223505	Gene of unknown function	0	0	0	0	0	0	0	0	0	0	0	0	0	0	0	0	0	0	0	0	0	0	0	0	0	0	0
PGSC0003DMG400025640	ST4.03ch00	7255263	7257150	Gene of unknown function	0	0	0	0	0	0	0	0	0	0	0	0	0	0	0	0	0	0	0	0	0	0	0	0	0	0	0
PGSC0003DMG400025638	ST4.03ch00	7276221	7280460	Choline/ethanolamine kinase	0	0	0	0	0	0	0	0	0	0	0	0	0	0	0	0	0	0	0	0	0	0	0	0	0	0	0
PGSC0003DMG400025637	ST4.03ch00	7288668	7290515	Conserved gene of unknown function	0	0	0	0	0	0	0	0	0	0	0	0	0	0	0	0	0	0	0	0	0	0	0	0	0	0	0
PGSC0003DMG400036453	ST4.03ch00	7312974	7315287	Gene of unknown function	0	0	0	0	0	0	0	0	0	0	0	0	0	0	0	0	0	0	0	0	0	0	0	0	0	0	0
PGSC0003DMG400038277	ST4.03ch00	7323559	7323939	Gene of unknown function	0	0	0	0	0	0	0	0	0	0	0	0	0	0	0	0	0	0	0	0	0	0	0	0	0	0	0
PGSC0003DMG400039641	ST4.03ch00	7402545	7402949	Gene of unknown function	0	0	0	0	0	0	0	0	0	0	0	0	0	0	0	0	0	0	0	0	0	0	0	0	0	0	0
PGSC0003DMG400040511	ST4.03ch00	7428062	7436316	Gene of unknown function	0	0	0	0	0	0	0	0	0	0	0	0	0	0	0	0	0	0	0	0	0	0	0	0	0	0	0
PGSC0003DMG400036796	ST4.03ch00	7459236	7462615	Gene of unknown function	0	0	0	0	0	0	0	0	0	0	0	0	0	0	0	0	0	0	0	0	0	0	0	0	0	0	0
PGSC0003DMG400041087	ST4.03ch00	7532142	7534364	Gene of unknown function	0	0	0	0	0	0	0	0	0	0	0	0	0	0	0	0	0	0	0	0	0	0	0	0	0	0	0
PGSC0003DMG400039094	ST4.03ch00	7567885	7568288	Gene of unknown function	0	0	0	0	0	0	0	0	0	0	0	0	0	0	0	0	0	0	0	0	0	0	0	0	0	0	0
PGSC0003DMG400035746	ST4.03ch00	7621879	7623610	Conserved gene of unknown function	0	0	0	0	0	0	0	0	0	0	0	0	0	0	0	0	0	0	0	0	0	0	0	0	0	0	0
PGSC0003DMG400013706	ST4.03ch00	7638923	7640873	Conserved gene of unknown function	0	0	0	0	0	0	0	0	0	0	0	0	0	0	0	0	0	0	0	0	0	0	0	0	0	0	0
PGSC0003DMG400038204	ST4.03ch00	7658852	7659914	Gene of unknown function	0	0	0	0	0	0	0	0	0	0	0	0	0	0	0	0	0	0	0	0	0	0	0	0	0	0	0
PGSC0003DMG400040048	ST4.03ch00	7667687	7668734	Gene of unknown function	0	0	0	0	0	0	0	0	0	0	0	0	0	0	0	0	0	0	0	0	0	0	0	0	0	0	0
PGSC0003DMG400041115	ST4.03ch00	7673179	7674227	Gene of unknown function	0	0	0	0	0	0	0	0	0	0	0	0	0	0	0	0	0	0	0	0	0	0	0	0	0	0	0
PGSC0003DMG400013707	ST4.03ch00	7680016	7680930	Conserved gene of unknown function	0	0	0	0	0	0	0	0	0	0	0	0	0	0	0	0	0	0	0	0	0	0	0	0	0	0	0
PGSC0003DMG402013710	ST4.03ch00	7722628	7724462	Gene of unknown function	0	0	0	0	0	0	0	0	0	0	0	0	0	0	0	0	0	0	0	0	0	0	0	0	0	0	0
PGSC0003DMG401013710	ST4.03ch00	7736056	7736549	Aquaporin, MIP family, NIP subfamily	0	0	0	0	0	0	0	0	0	0	0	0	0	0	0	0	0	0	0	0	0	0	0	0	0	0	0
PGSC0003DMG400034887	ST4.03ch00	7757486	7757845	Integrase core domain containing protein	0	0	0	0	0	0	0	0	0	0	0	0	0	0	0	0	0	0	0	0	0	0	0	0	0	0	0
PGSC0003DMG400035860	ST4.03ch00	7764890	7765504	Retrotransposon gag protein	0	0	0	0	0	0	0	0	0	0	0	0	0	0	0	0	0	0	0	0	0	0	0	0	0	0	0
PGSC0003DMG400043812	ST4.03ch00	7765871	7771457	Integrase core domain containing protein	0	0	0	0	0	0	0	0	0	0	0	0	0	0	0	0	0	0	0	0	0	0	0	0	0	0	0
PGSC0003DMG400039038	ST4.03ch00	7772374	7775035	Integrase core domain containing protein	0	0	0	0	0	0	0	0	0	0	0	0	0	0	0	0	0	0	0	0	0	0	0	0	0	0	0
PGSC0003DMG400040935	ST4.03ch00	7787301	7788776	Polyprotein	0	0	0	0	0	0	0	0	0	0	0	0	0	0	0	0	0	0	0	0	0	0	0	0	0	0	0
PGSC0003DMG400036016	ST4.03ch00	7833788	7839115	Conserved gene of unknown function	0	0	0	0	0	0	0	0	0	0	0	0	0	0	0	0	0	0	0	0	0	0	0	0	0	0	0
PGSC0003DMG400047239	ST4.03ch00	7843951	7845166	Conserved gene of unknown function	0	0	0	0	0	0	0	0	0	0	0	0	0	0	0	0	0	0	0	0	0	0	0	0	0	0	0
PGSC0003DMG400041170	ST4.03ch00	7846412	7847248	Gene of unknown function	0	0	0	0	0	0	0	0	0	0	0	0	0	0	0	0	0	0	0	0	0	0	0	0	0	0	0
PGSC0003DMG400046307	ST4.03ch00	7871278	7874354	Gene of unknown function	0	0	0	0	0	0	0	0	0	0	0	0	0	0	0	0	0	0	0	0	0	0	0	0	0	0	0
PGSC0003DMG400046338	ST4.03ch00	7887769	7888206	Gene of unknown function	0	0	0	0	0	0	0	0	0	0	0	0	0	0	0	0	0	0	0	0	0	0	0	0	0	0	0
PGSC0003DMG400038343	ST4.03ch00	7908373	7910211	Conserved gene of unknown function	0	0	0	0	0	0	0	0	0	0	0	0	0	0	0	0	0	0	0	0	0	0	0	0	0	0	0
PGSC0003DMG400043664	ST4.03ch00	7924162	7931134	Gene of unknown function	0	0	0	0	0	0	0	0	0	0	0	0	0	0	0	0	0	0	0	0	0	0	0	0	0	0	0
PGSC0003DMG400042032	ST4.03ch00	7949172	7949555	Gene of unknown function	0	0	0	0	0	0	0	0	0	0	0	0	0	0	0	0	0	0	0	0	0	0	0	0	0	0	0
PGSC0003DMG400013708	ST4.03ch00	7999653	8000914	Zinc finger-homeodomain protein 1	0	0	0	0	0	0	0	0	0	0	0	0	0	0	0	0	0	0	0	0	0	0	0	0	0	0	0
PGSC0003DMG400037760	ST4.03ch00	8014680	8015036	Gene of unknown function	0	0	0	0	0	0	0	0	0	0	0	0	0	0	0	0	0	0	0	0	0	0	0	0	0	0	0
PGSC0003DMG400042917	ST4.03ch00	8034539	8038338	Gene of unknown function	0	0	0	0	0	0	0	0	0	0	0	0	0	0	0	0	0	0	0	0	0	0	0	0	0	0	0
PGSC0003DMG400039237	ST4.03ch00	8045229	8045630	Integrase core domain containing protein	0	0	0	0	0	0	0	0	0	0	0	0	0	0	0	0	0	0	0	0	0	0	0	0	0	0	0
PGSC0003DMG400037571	ST4.03ch00	8052624	8053022	Integrase core domain containing protein	0	0	0	0	0	0	0	0	0	0	0	0	0	0	0	0	0	0	0	0	0	0	0	0	0	0	0
PGSC0003DMG400038558	ST4.03ch00	8079547	8083639	Conserved gene of unknown function	0	0	0	0	0	0	0	0	0	0	0	0	0	0	0	0	0	0	0	0	0	0	0	0	0	0	0
PGSC0003DMG400013709	ST4.03ch00	8115281	8116704	Elicitor-inducible cytochrome P450	0	0	0	0	0	0	0	0	0	0	0	0	0	0	0	0	0	0	0	0	0	0	0	0	0	0	0
PGSC0003DMG400040502	ST4.03ch00	8138324	8140723	Gene of unknown function	0	0	0	0	0	0	0	0	0	0	0	0	0	0	0	0	0	0	0	0	0	0	0	0	0	0	0
PGSC0003DMG400040144	ST4.03ch00	8171341	8171730	Integrase core domain containing protein	0	0	0	0	0	0	0	0	0	0	0	0	0	0	0	0	0	0	0	0	0	0	0	0	0	0	0
PGSC0003DMG400043104	ST4.03ch00	8230473	8236233	Gene of unknown function	0	0	0	0	0	0	0	0	0	0	0	0	0	0	0	0	0	0	0	0	0	0	0	0	0	0	0
PGSC0003DMG400040703	ST4.03ch00	8299466	8300186	Conserved gene of unknown function	0	0	0	0	0	0	0	0	0	0	0	0	0	0	0	0	0	0	0	0	0	0	0	0	0	0	0
PGSC0003DMG400042438	ST4.03ch00	8328983	8331289	Gene of unknown function	0	0	0	0	0	0	0	0	0	0	0	0	0	0	0	0	0	0	0	0	0	0	0	0	0	0	0
PGSC0003DMG400034374	ST4.03ch00	8366381	8366683	F-box and wd40 domain protein	0	0	0	0	0	0	0	0	0	0	0	0	0	0	0	0	0	0	0	0	0	0	0	0	0	0	0
PGSC0003DMG400035276	ST4.03ch00	8370039	8377982	Gene of unknown function	0	0	0	0	0	0	0	0	0	0	0	0	0	0	0	0	0	0	0	0	0	0	0	0	0	0	0
PGSC0003DMG400036959	ST4.03ch00	8409120	8414608	Gene of unknown function	0	0	0	0	0	0	0	0	0	0	0	0	0	0	0	0	0	0	0	0	0	0	0	0	0	0	0
PGSC0003DMG400045719	ST4.03ch00	8467790	8468371	Gene of unknown function	0	0	0	0	0	0	0	0	0	0	0	0	0	0	0	0	0	0	0	0	0	0	0	0	0	0	0
PGSC0003DMG400035381	ST4.03ch00	8502811	8503287	Gene of unknown function	0	0	0	0	0	0	0	0	0	0	0	0	0	0	0	0	0	0	0	0	0	0	0	0	0	0	0
PGSC0003DMG400038741	ST4.03ch00	8510359	8510769	Gene of unknown function	0	0	0	0	0	0	0	0	0	0	0	0	0	0	0	0	0	0	0	0	0	0	0	0	0	0	0
PGSC0003DMG400043649	ST4.03ch00	8519574	8519984	Gene of unknown function	0	0	0	0	0	0	0	0	0	0	0	0	0	0	0	0	0	0	0	0	0	0	0	0	0	0	0
PGSC0003DMG400036073	ST4.03ch00	8531047	8533981	Gene of unknown function	0	0	0	0	0	0	0	0	0	0	0	0	0	0	0	0	0	0	0	0	0	0	0	0	0	0	0
PGSC0003DMG400044797	ST4.03ch00	8540344	8541080	Gene of unknown function	0	0	0	0	0	0	0	0	0	0	0	0	0	0	0	0	0	0	0	0	0	0	0	0	0	0	0
PGSC0003DMG400014081	ST4.03ch00	8543605	8546441	Gene of unknown function	0	0	0	0	0	0	0	0	0	0	0	0	0	0	0	0	0	0	0	0	0	0	0	0	0	0	0
PGSC0003DMG400014082	ST4.03ch00	8554789	8555257	Gene of unknown function	0	0	0	0	0	0	0	0	0	0	0	0	0	0	0	0	0	0	0	0	0	0	0	0	0	0	0
PGSC0003DMG400042759	ST4.03ch00	8567272	8568369	Gene of unknown function	0	0	0	0	0	0	0	0	0	0	0	0	0	0	0	0	0	0	0	0	0	0	0	0	0	0	0
PGSC0003DMG400003395	ST4.03ch00	8625659	8633794	NADH ubiquinone oxidoreductase B14 subunit	0	0	0	0	0	0	0	0	0	0	0	0	0	0	0	0	0	0	0	0	0	0	0	0	0	0	0
PGSC0003DMG400041599	ST4.03ch00	8656522	8656938	Gene of unknown function	0	0	0	0	0	0	0	0	0	0	0	0	0	0	0	0	0	0	0	0	0	0	0	0	0	0	0
PGSC0003DMG400046384	ST4.03ch00	8747067	8751536	Gene of unknown function	0	0	0	0	0	0	0	0	0	0	0	0	0	0	0	0	0	0	0	0	0	0	0	0	0	0	0
PGSC0003DMG400044412	ST4.03ch00	8758946	8759389	Conserved gene of unknown function	0	0	0	0	0	0	0	0	0	0	0	0	0	0	0	0	0	0	0	0	0	0	0	0	0	0	0
PGSC0003DMG400010974	ST4.03ch00	8790385	8791130	Apocytochrome f	0	0	0	0	0	0	0	0	0	0	0	0	0	0	0	0	0	0	0	0	0	0	0	0	0	0	0
PGSC0003DMG400031482	ST4.03ch00	8833432	8843391	CST complex subunit CTC1	0	0	0	0	0	0	0	0	0	0	0	0	0	0	0	0	0	0	0	0	0	0	0	0	0	0	0
PGSC0003DMG401008792	ST4.03ch00	8866492	8869952	Ribosomal protein large subunit 2	0	0	0	0	0	0	0	0	0	0	0	0	0	0	0	0	0	0	0	0	0	0	0	0	0	0	0
PGSC0003DMG402008792	ST4.03ch00	8866492	8867530	Conserved gene of unknown function	0	0	0	0	0	0	0	0	0	0	0	0	0	0	0	0	0	0	0	0	0	0	0	0	0	0	0
PGSC0003DMG400008793	ST4.03ch00	8870044	8870496	Gene of unknown function	0	0	0	0	0	0	0	0	0	0	0	0	0	0	0	0	0	0	0	0	0	0	0	0	0	0	0
PGSC0003DMG400046021	ST4.03ch00	9086759	9091767	Polyprotein protein	0	0	0	0	0	0	0	0	0	0	0	0	0	0	0	0	0	0	0	0	0	0	0	0	0	0	0
PGSC0003DMG400041148	ST4.03ch00	9091818	9092450	Conserved gene of unknown function	0	0	0	0	0	0	0	0	0	0	0	0	0	0	0	0	0	0	0	0	0	0	0	0	0	0	0
PGSC0003DMG400036310	ST4.03ch00	9117701	9118641	Conserved gene of unknown function	0	0	0	0	0	0	0	0	0	0	0	0	0	0	0	0	0	0	0	0	0	0	0	0	0	0	0
PGSC0003DMG400034731	ST4.03ch00	9129501	9131818	Gene of unknown function	0	0	0	0	0	0	0	0	0	0	0	0	0	0	0	0	0	0	0	0	0	0	0	0	0	0	0
PGSC0003DMG400047269	ST4.03ch00	9133414	9134204	Gene of unknown function	0	0	0	0	0	0	0	0	0	0	0	0	0	0	0	0	0	0	0	0	0	0	0	0	0	0	0
PGSC0003DMG400044240	ST4.03ch00	9155670	9157084	Gene of unknown function	0	0	0	0	0	0	0	0	0	0	0	0	0	0	0	0	0	0	0	0	0	0	0	0	0	0	0
PGSC0003DMG400038443	ST4.03ch00	9185291	9190221	Gene of unknown function	0	0	0	0	0	0	0	0	0	0	0	0	0	0	0	0	0	0	0	0	0	0	0	0	0	0	0
PGSC0003DMG400043604	ST4.03ch00	9190814	9191152	Gene of unknown function	0	0	0	0	0	0	0	0	0	0	0	0	0	0	0	0	0	0	0	0	0	0	0	0	0	0	0
PGSC0003DMG400036589	ST4.03ch00	9212141	9212713	Gene of unknown function	0	0	0	0	0	0	0	0	0	0	0	0	0	0	0	0	0	0	0	0	0	0	0	0	0	0	0
PGSC0003DMG400010845	ST4.03ch00	9277566	9278271	Gene of unknown function	0	0	0	0	0	0	0	0	0	0	0	0	0	0	0	0	0	0	0	0	0	0	0	0	0	0	0
PGSC0003DMG400033933	ST4.03ch00	9279663	9282683	Gene of unknown function	0	0	0	0	0	0	0	0	0	0	0	0	0	0	0	0	0	0	0	0	0	0	0	0	0	0	0
PGSC0003DMG400041380	ST4.03ch00	9355205	9357625	Flocculin, partial	0	0	0	0	0	0	0	0	0	0	0	0	0	0	0	0	0	0	0	0	0	0	0	0	0	0	0
PGSC0003DMG400006566	ST4.03ch00	9389986	9390562	Gene of unknown function	0	0	0	0	0	0	0	0	0	0	0	0	0	0	0	0	0	0	0	0	0	0	0	0	0	0	0
PGSC0003DMG400038951	ST4.03ch00	9422552	9425626	Gene of unknown function	0	0	0	0	0	0	0	0	0	0	0	0	0	0	0	0	0	0	0	0	0	0	0	0	0	0	0
PGSC0003DMG400036404	ST4.03ch00	9448225	9448981	Gene of unknown function	0	0	0	0	0	0	0	0	0	0	0	0	0	0	0	0	0	0	0	0	0	0	0	0	0	0	0
PGSC0003DMG400037158	ST4.03ch00	9490255	9490734	Gene of unknown function	0	0	0	0	0	0	0	0	0	0	0	0	0	0	0	0	0	0	0	0	0	0	0	0	0	0	0
PGSC0003DMG400040295	ST4.03ch00	9492383	9496055	Gene of unknown function	0	0	0	0	0	0	0	0	0	0	0	0	0	0	0	0	0	0	0	0	0	0	0	0	0	0	0
PGSC0003DMG400006564	ST4.03ch00	9503693	9506600	Alphavirus core protein family	0	0	0	0	0	0	0	0	0	0	0	0	0	0	0	0	0	0	0	0	0	0	0	0	0	0	0
PGSC0003DMG400035084	ST4.03ch00	9659118	9662370	Gene of unknown function	0	0	0	0	0	0	0	0	0	0	0	0	0	0	0	0	0	0	0	0	0	0	0	0	0	0	0
PGSC0003DMG400006563	ST4.03ch00	9664215	9671921	ATP binding protein	0	0	0	0	0	0	0	0	0	0	0	0	0	0	0	0	0	0	0	0	0	0	0	0	0	0	0
PGSC0003DMG400042871	ST4.03ch00	10017254	10020247	Gene of unknown function	0	0	0	0	0	0	0	0	0	0	0	0	0	0	0	0	0	0	0	0	0	0	0	0	0	0	0
PGSC0003DMG400034569	ST4.03ch00	10049365	10053167	Gene of unknown function	0	0	0	0	0	0	0	0	0	0	0	0	0	0	0	0	0	0	0	0	0	0	0	0	0	0	0
PGSC0003DMG400007452	ST4.03ch00	10165087	10167874	Fkbp-rapamycin associated protein	0	0	0	0	0	0	0	0	0	0	0	0	0	0	0	0	0	0	0	0	0	0	0	0	0	0	0
PGSC0003DMG400040391	ST4.03ch00	10188506	10189291	Gene of unknown function	0	0	0	0	0	0	0	0	0	0	0	0	0	0	0	0	0	0	0	0	0	0	0	0	0	0	0
PGSC0003DMG400007450	ST4.03ch00	10202140	10207396	Gene of unknown function	0	0	0	0	0	0	0	0	0	0	0	0	0	0	0	0	0	0	0	0	0	0	0	0	0	0	0
PGSC0003DMG400042153	ST4.03ch00	10218914	10219561	Movement protein	0	0	0	0	0	0	0	0	0	0	0	0	0	0	0	0	0	0	0	0	0	0	0	0	0	0	0
PGSC0003DMG400007449	ST4.03ch00	10251507	10252104	Gene of unknown function	0	0	0	0	0	0	0	0	0	0	0	0	0	0	0	0	0	0	0	0	0	0	0	0	0	0	0
PGSC0003DMG400038377	ST4.03ch00	10261794	10263327	Gene of unknown function	0	0	0	0	0	0	0	0	0	0	0	0	0	0	0	0	0	0	0	0	0	0	0	0	0	0	0
PGSC0003DMG400036576	ST4.03ch00	10357116	10358122	Gene of unknown function	0	0	0	0	0	0	0	0	0	0	0	0	0	0	0	0	0	0	0	0	0	0	0	0	0	0	0
PGSC0003DMG400046758	ST4.03ch00	10367349	10367654	Integrase core domain containing protein	0	0	0	0	0	0	0	0	0	0	0	0	0	0	0	0	0	0	0	0	0	0	0	0	0	0	0
PGSC0003DMG400046007	ST4.03ch00	10417921	10424201	Integrase core domain containing protein	0	0	0	0	0	0	0	0	0	0	0	0	0	0	0	0	0	0	0	0	0	0	0	0	0	0	0
PGSC0003DMG400043092	ST4.03ch00	10438723	10442574	Conserved gene of unknown function	0	0	0	0	0	0	0	0	0	0	0	0	0	0	0	0	0	0	0	0	0	0	0	0	0	0	0
PGSC0003DMG400039837	ST4.03ch00	10455012	10455659	Integrase core domain containing protein	0	0	0	0	0	0	0	0	0	0	0	0	0	0	0	0	0	0	0	0	0	0	0	0	0	0	0
PGSC0003DMG400019559	ST4.03ch00	10559355	10561753	Stromal antigen	0	0	0	0	0	0	0	0	0	0	0	0	0	0	0	0	0	0	0	0	0	0	0	0	0	0	0
PGSC0003DMG400019558	ST4.03ch00	10561850	10562314	Stromal antigen	0	0	0	0	0	0	0	0	0	0	0	0	0	0	0	0	0	0	0	0	0	0	0	0	0	0	0
PGSC0003DMG400044511	ST4.03ch00	10573886	10575035	Gene of unknown function	0	0	0	0	0	0	0	0	0	0	0	0	0	0	0	0	0	0	0	0	0	0	0	0	0	0	0
PGSC0003DMG400036401	ST4.03ch00	10613466	10619225	Gene of unknown function	0	0	0	0	0	0	0	0	0	0	0	0	0	0	0	0	0	0	0	0	0	0	0	0	0	0	0
PGSC0003DMG400041821	ST4.03ch00	10619662	10621896	Histidine-rich protein	0	0	0	0	0	0	0	0	0	0	0	0	0	0	0	0	0	0	0	0	0	0	0	0	0	0	0
PGSC0003DMG400046472	ST4.03ch00	10624082	10625555	Gene of unknown function	0	0	0	0	0	0	0	0	0	0	0	0	0	0	0	0	0	0	0	0	0	0	0	0	0	0	0
PGSC0003DMG400039713	ST4.03ch00	10655560	10662750	Gene of unknown function	0	0	0	0	0	0	0	0	0	0	0	0	0	0	0	0	0	0	0	0	0	0	0	0	0	0	0
PGSC0003DMG400043284	ST4.03ch00	10662848	10663360	Retrotransposon	0	0	0	0	0	0	0	0	0	0	0	0	0	0	0	0	0	0	0	0	0	0	0	0	0	0	0
PGSC0003DMG400039872	ST4.03ch00	10701576	10701950	Gene of unknown function	0	0	0	0	0	0	0	0	0	0	0	0	0	0	0	0	0	0	0	0	0	0	0	0	0	0	0
PGSC0003DMG400045612	ST4.03ch00	10702994	10704931	Gene of unknown function	0	0	0	0	0	0	0	0	0	0	0	0	0	0	0	0	0	0	0	0	0	0	0	0	0	0	0
PGSC0003DMG400041301	ST4.03ch00	10709215	10710912	Gene of unknown function	0	0	0	0	0	0	0	0	0	0	0	0	0	0	0	0	0	0	0	0	0	0	0	0	0	0	0
PGSC0003DMG400040597	ST4.03ch00	10738918	10739427	Gene of unknown function	0	0	0	0	0	0	0	0	0	0	0	0	0	0	0	0	0	0	0	0	0	0	0	0	0	0	0
PGSC0003DMG400041121	ST4.03ch00	10743116	10743772	RNase H family protein	0	0	0	0	0	0	0	0	0	0	0	0	0	0	0	0	0	0	0	0	0	0	0	0	0	0	0
PGSC0003DMG400043208	ST4.03ch00	10760650	10761174	RNase H family protein	0	0	0	0	0	0	0	0	0	0	0	0	0	0	0	0	0	0	0	0	0	0	0	0	0	0	0
PGSC0003DMG400034828	ST4.03ch00	10765094	10768993	Non-LTR retroelement reverse transcriptase	0	0	0	0	0	0	0	0	0	0	0	0	0	0	0	0	0	0	0	0	0	0	0	0	0	0	0
PGSC0003DMG400040298	ST4.03ch00	10796158	10797168	Conserved gene of unknown function	0	0	0	0	0	0	0	0	0	0	0	0	0	0	0	0	0	0	0	0	0	0	0	0	0	0	0
PGSC0003DMG400044928	ST4.03ch00	10797397	10797915	LINE-type retrotransposon LIb DNA, complete sequence, Insertion at the S14 site	0	0	0	0	0	0	0	0	0	0	0	0	0	0	0	0	0	0	0	0	0	0	0	0	0	0	0
PGSC0003DMG400037373	ST4.03ch00	10840097	10845665	Gene of unknown function	0	0	0	0	0	0	0	0	0	0	0	0	0	0	0	0	0	0	0	0	0	0	0	0	0	0	0
PGSC0003DMG400039568	ST4.03ch00	10865391	10868694	Integrase core domain containing protein	0	0	0	0	0	0	0	0	0	0	0	0	0	0	0	0	0	0	0	0	0	0	0	0	0	0	0
PGSC0003DMG400044212	ST4.03ch00	10905361	10905678	Gene of unknown function	0	0	0	0	0	0	0	0	0	0	0	0	0	0	0	0	0	0	0	0	0	0	0	0	0	0	0
PGSC0003DMG400036679	ST4.03ch00	10921112	10924237	Gene of unknown function	0	0	0	0	0	0	0	0	0	0	0	0	0	0	0	0	0	0	0	0	0	0	0	0	0	0	0
PGSC0003DMG400041332	ST4.03ch00	10925818	10926354	RNase H family protein	0	0	0	0	0	0	0	0	0	0	0	0	0	0	0	0	0	0	0	0	0	0	0	0	0	0	0
PGSC0003DMG400046872	ST4.03ch00	10929604	10932798	RNase H family protein	0	0	0	0	0	0	0	0	0	0	0	0	0	0	0	0	0	0	0	0	0	0	0	0	0	0	0
PGSC0003DMG400036497	ST4.03ch00	10933419	10933979	Gene of unknown function	0	0	0	0	0	0	0	0	0	0	0	0	0	0	0	0	0	0	0	0	0	0	0	0	0	0	0
PGSC0003DMG400041584	ST4.03ch00	10941290	10942036	Gene of unknown function	0	0	0	0	0	0	0	0	0	0	0	0	0	0	0	0	0	0	0	0	0	0	0	0	0	0	0
PGSC0003DMG400040103	ST4.03ch00	10964178	10970870	RNase H family protein	0	0	0	0	0	0	0	0	0	0	0	0	0	0	0	0	0	0	0	0	0	0	0	0	0	0	0
PGSC0003DMG400045175	ST4.03ch00	10982289	10985330	RNase H family protein	0	0	0	0	0	0	0	0	0	0	0	0	0	0	0	0	0	0	0	0	0	0	0	0	0	0	0
PGSC0003DMG400043715	ST4.03ch00	10988228	10988974	Gene of unknown function	0	0	0	0	0	0	0	0	0	0	0	0	0	0	0	0	0	0	0	0	0	0	0	0	0	0	0
PGSC0003DMG400035720	ST4.03ch00	10990362	10995193	Retrotransposon protein, unclassified	0	0	0	0	0	0	0	0	0	0	0	0	0	0	0	0	0	0	0	0	0	0	0	0	0	0	0
PGSC0003DMG400038794	ST4.03ch00	10995492	10996631	Gene of unknown function	0	0	0	0	0	0	0	0	0	0	0	0	0	0	0	0	0	0	0	0	0	0	0	0	0	0	0
PGSC0003DMG400036171	ST4.03ch00	11003618	11003986	Gene of unknown function	0	0	0	0	0	0	0	0	0	0	0	0	0	0	0	0	0	0	0	0	0	0	0	0	0	0	0
PGSC0003DMG400040826	ST4.03ch00	11027779	11028475	Integrase core domain containing protein	0	0	0	0	0	0	0	0	0	0	0	0	0	0	0	0	0	0	0	0	0	0	0	0	0	0	0
PGSC0003DMG400045543	ST4.03ch00	11028529	11030578	Integrase core domain containing protein	0	0	0	0	0	0	0	0	0	0	0	0	0	0	0	0	0	0	0	0	0	0	0	0	0	0	0
PGSC0003DMG400045302	ST4.03ch00	11034640	11035671	Gene of unknown function	0	0	0	0	0	0	0	0	0	0	0	0	0	0	0	0	0	0	0	0	0	0	0	0	0	0	0
PGSC0003DMG400034899	ST4.03ch00	11059555	11059917	Gene of unknown function	0	0	0	0	0	0	0	0	0	0	0	0	0	0	0	0	0	0	0	0	0	0	0	0	0	0	0
PGSC0003DMG400042546	ST4.03ch00	11060187	11061064	Gene of unknown function	0	0	0	0	0	0	0	0	0	0	0	0	0	0	0	0	0	0	0	0	0	0	0	0	0	0	0
PGSC0003DMG400045318	ST4.03ch00	11213269	11213651	Gene of unknown function	0	0	0	0	0	0	0	0	0	0	0	0	0	0	0	0	0	0	0	0	0	0	0	0	0	0	0
PGSC0003DMG400036936	ST4.03ch00	11300156	11304855	Gene of unknown function	0	0	0	0	0	0	0	0	0	0	0	0	0	0	0	0	0	0	0	0	0	0	0	0	0	0	0
PGSC0003DMG400010931	ST4.03ch00	11348384	11351908	DNA binding protein	0	0	0	0	0	0	0	0	0	0	0	0	0	0	0	0	0	0	0	0	0	0	0	0	0	0	0
PGSC0003DMG400036231	ST4.03ch00	11446671	11447072	Gene of unknown function	0	0	0	0	0	0	0	0	0	0	0	0	0	0	0	0	0	0	0	0	0	0	0	0	0	0	0
PGSC0003DMG400029097	ST4.03ch00	11467542	11469537	Tryptophan aminotransferase	0	0	0	0	0	0	0	0	0	0	0	0	0	0	0	0	0	0	0	0	0	0	0	0	0	0	0
PGSC0003DMG400029098	ST4.03ch00	11508894	11512742	Alliin lyase	0	0	0	0	0	0	0	0	0	0	0	0	0	0	0	0	0	0	0	0	0	0	0	0	0	0	0
PGSC0003DMG400037591	ST4.03ch00	11536142	11537398	Gene of unknown function	0	0	0	0	0	0	0	0	0	0	0	0	0	0	0	0	0	0	0	0	0	0	0	0	0	0	0
PGSC0003DMG400045462	ST4.03ch00	11553274	11554425	Gene of unknown function	0	0	0	0	0	0	0	0	0	0	0	0	0	0	0	0	0	0	0	0	0	0	0	0	0	0	0
PGSC0003DMG400043989	ST4.03ch00	11587083	11594887	GE24176	0	0	0	0	0	0	0	0	0	0	0	0	0	0	0	0	0	0	0	0	0	0	0	0	0	0	0
PGSC0003DMG400041648	ST4.03ch00	11621174	11621842	Conserved gene of unknown function	0	0	0	0	0	0	0	0	0	0	0	0	0	0	0	0	0	0	0	0	0	0	0	0	0	0	0
PGSC0003DMG400029099	ST4.03ch00	11638973	11639832	Low-CO2-inducible protein	0	0	0	0	0	0	0	0	0	0	0	0	0	0	0	0	0	0	0	0	0	0	0	0	0	0	0
PGSC0003DMG400041229	ST4.03ch00	11697835	11699234	Gene of unknown function	0	0	0	0	0	0	0	0	0	0	0	0	0	0	0	0	0	0	0	0	0	0	0	0	0	0	0
PGSC0003DMG400039043	ST4.03ch00	11742326	11750010	Integrase core domain containing protein	0	0	0	0	0	0	0	0	0	0	0	0	0	0	0	0	0	0	0	0	0	0	0	0	0	0	0
PGSC0003DMG400047009	ST4.03ch00	11754879	11755400	Zinc finger, RING-type; Zinc finger, C6HC-type	0	0	0	0	0	0	0	0	0	0	0	0	0	0	0	0	0	0	0	0	0	0	0	0	0	0	0
PGSC0003DMG400045514	ST4.03ch00	11783056	11783481	Gene of unknown function	0	0	0	0	0	0	0	0	0	0	0	0	0	0	0	0	0	0	0	0	0	0	0	0	0	0	0
PGSC0003DMG400015037	ST4.03ch00	11785997	11786573	TMV resistance protein N	0	0	0	0	0	0	0	0	0	0	0	0	0	0	0	0	0	0	0	0	0	0	0	0	0	0	0
PGSC0003DMG400046893	ST4.03ch00	11839010	11840229	Gag-pol polyprotein	0	0	0	0	0	0	0	0	0	0	0	0	0	0	0	0	0	0	0	0	0	0	0	0	0	0	0
PGSC0003DMG400041716	ST4.03ch00	11873859	11874290	Zinc finger, RING-type; Zinc finger, C6HC-type	0	0	0	0	0	0	0	0	0	0	0	0	0	0	0	0	0	0	0	0	0	0	0	0	0	0	0
PGSC0003DMG400044849	ST4.03ch00	11896112	11896961	Gene of unknown function	0	0	0	0	0	0	0	0	0	0	0	0	0	0	0	0	0	0	0	0	0	0	0	0	0	0	0
PGSC0003DMG400027931	ST4.03ch00	11943630	11953517	Conserved gene of unknown function	0	0	0	0	0	0	0	0	0	0	0	0	0	0	0	0	0	0	0	0	0	0	0	0	0	0	0
PGSC0003DMG400038886	ST4.03ch00	11961190	11962015	Gene of unknown function	0	0	0	0	0	0	0	0	0	0	0	0	0	0	0	0	0	0	0	0	0	0	0	0	0	0	0
PGSC0003DMG400034527	ST4.03ch00	11978019	11979319	Resistance gene	0	0	0	0	0	0	0	0	0	0	0	0	0	0	0	0	0	0	0	0	0	0	0	0	0	0	0
PGSC0003DMG400039567	ST4.03ch00	11994505	11995077	Bacterial spot disease resistance protein 4	0	0	0	0	0	0	0	0	0	0	0	0	0	0	0	0	0	0	0	0	0	0	0	0	0	0	0
PGSC0003DMG400027934	ST4.03ch00	12045647	12046045	TRNA-dihydrouridine synthase	0	0	0	0	0	0	0	0	0	0	0	0	0	0	0	0	0	0	0	0	0	0	0	0	0	0	0
PGSC0003DMG400027932	ST4.03ch00	12050427	12051107	NL27	0	0	0	0	0	0	0	0	0	0	0	0	0	0	0	0	0	0	0	0	0	0	0	0	0	0	0
PGSC0003DMG400027933	ST4.03ch00	12051989	12053125	Leucine Rich Repeat family protein	0	0	0	0	0	0	0	0	0	0	0	0	0	0	0	0	0	0	0	0	0	0	0	0	0	0	0
PGSC0003DMG400036778	ST4.03ch00	12067041	12067418	Gene of unknown function	0	0	0	0	0	0	0	0	0	0	0	0	0	0	0	0	0	0	0	0	0	0	0	0	0	0	0
PGSC0003DMG400036663	ST4.03ch00	12123374	12128543	Gene of unknown function	0	0	0	0	0	0	0	0	0	0	0	0	0	0	0	0	0	0	0	0	0	0	0	0	0	0	0
PGSC0003DMG400043641	ST4.03ch00	12138787	12139665	Nuclear protein	0	0	0	0	0	0	0	0	0	0	0	0	0	0	0	0	0	0	0	0	0	0	0	0	0	0	0
PGSC0003DMG400024413	ST4.03ch00	12140903	12141725	Leucine Rich Repeat family protein	0	0	0	0	0	0	0	0	0	0	0	0	0	0	0	0	0	0	0	0	0	0	0	0	0	0	0
PGSC0003DMG400035045	ST4.03ch00	12145010	12145813	Zinc finger, RING-type; Zinc finger, C6HC-type	0	0	0	0	0	0	0	0	0	0	0	0	0	0	0	0	0	0	0	0	0	0	0	0	0	0	0
PGSC0003DMG400001945	ST4.03ch00	12296701	12297362	Gene of unknown function	0	0	0	0	0	0	0	0	0	0	0	0	0	0	0	0	0	0	0	0	0	0	0	0	0	0	0
PGSC0003DMG400001921	ST4.03ch00	12298852	12307303	Nuclease	0	0	0	0	0	0	0	0	0	0	0	0	0	0	0	0	0	0	0	0	0	0	0	0	0	0	0
PGSC0003DMG400001922	ST4.03ch00	12327980	12329852	F-box and wd40 domain protein	0	0	0	0	0	0	0	0	0	0	0	0	0	0	0	0	0	0	0	0	0	0	0	0	0	0	0
PGSC0003DMG400001923	ST4.03ch00	12332712	12334073	Matrix metalloprotease 1	0	0	0	0	0	0	0	0	0	0	0	0	0	0	0	0	0	0	0	0	0	0	0	0	0	0	0
PGSC0003DMG400001924	ST4.03ch00	12334622	12336533	Matrix metalloprotease 1	0	0	0	0	0	0	0	0	0	0	0	0	0	0	0	0	0	0	0	0	0	0	0	0	0	0	0
PGSC0003DMG400001925	ST4.03ch00	12337906	12338214	Conserved gene of unknown function	0	0	0	0	0	0	0	0	0	0	0	0	0	0	0	0	0	0	0	0	0	0	0	0	0	0	0
PGSC0003DMG400001912	ST4.03ch00	12338783	12351136	Phosphoglucomutase	0	0	0	0	0	0	0	0	0	0	0	0	0	0	0	0	0	0	0	0	0	0	0	0	0	0	0
PGSC0003DMG401001926	ST4.03ch00	12351324	12355707	Conserved gene of unknown function	0	0	0	0	0	0	0	0	0	0	0	0	0	0	0	0	0	0	0	0	0	0	0	0	0	0	0
PGSC0003DMG402001926	ST4.03ch00	12357215	12362070	LATD/NIP	0	0	0	0	0	0	0	0	0	0	0	0	0	0	0	0	0	0	0	0	0	0	0	0	0	0	0
PGSC0003DMG400001927	ST4.03ch00	12364491	12370746	Pyruvate dehydrogenase E1 component subunit alpha, mitochondrial	0	0	0	0	0	0	0	0	0	0	0	0	0	0	0	0	0	0	0	0	0	0	0	0	0	0	0
PGSC0003DMG400001928	ST4.03ch00	12371392	12376830	Conserved gene of unknown function	0	0	0	0	0	0	0	0	0	0	0	0	0	0	0	0	0	0	0	0	0	0	0	0	0	0	0
PGSC0003DMG400001913	ST4.03ch00	12383230	12384734	Transcription factor	0	0	0	0	0	0	0	0	0	0	0	0	0	0	0	0	0	0	0	0	0	0	0	0	0	0	0
PGSC0003DMG400001929	ST4.03ch00	12385709	12390751	Serine/threonine-protein phosphatase	0	0	0	0	0	0	0	0	0	0	0	0	0	0	0	0	0	0	0	0	0	0	0	0	0	0	0
PGSC0003DMG400001914	ST4.03ch00	12392444	12403948	(-)-germacrene D synthase	0	0	0	0	0	0	0	0	0	0	0	0	0	0	0	0	0	0	0	0	0	0	0	0	0	0	0
PGSC0003DMG400001930	ST4.03ch00	12397452	12405044	MYC1	0	0	0	0	0	0	0	0	0	0	0	0	0	0	0	0	0	0	0	0	0	0	0	0	0	0	0
PGSC0003DMG400001931	ST4.03ch00	12407047	12407488	Conserved gene of unknown function	0	0	0	0	0	0	0	0	0	0	0	0	0	0	0	0	0	0	0	0	0	0	0	0	0	0	0
PGSC0003DMG400001915	ST4.03ch00	12427765	12431196	Flavonoid 3-hydroxylase	0	0	0	0	0	0	0	0	0	0	0	0	0	0	0	0	0	0	0	0	0	0	0	0	0	0	0
PGSC0003DMG400001932	ST4.03ch00	12431700	12435284	6-phosphogluconate dehydrogenase, decarboxylating	0	0	0	0	0	0	0	0	0	0	0	0	0	0	0	0	0	0	0	0	0	0	0	0	0	0	0
PGSC0003DMG400001916	ST4.03ch00	12458410	12459147	Ocs element-binding factor	0	0	0	0	0	0	0	0	0	0	0	0	0	0	0	0	0	0	0	0	0	0	0	0	0	0	0
PGSC0003DMG400001917	ST4.03ch00	12494036	12497604	2-oxoglutarate decarboxylase/ hydro-lyase/ magnesium ion binding / thiamin pyrophosphate binding	0	0	0	0	0	0	0	0	0	0	0	0	0	0	0	0	0	0	0	0	0	0	0	0	0	0	0
PGSC0003DMG400001918	ST4.03ch00	12506969	12510025	Transcription factor bHLH49	0	0	0	0	0	0	0	0	0	0	0	0	0	0	0	0	0	0	0	0	0	0	0	0	0	0	0
PGSC0003DMG400001934	ST4.03ch00	12514884	12519968	DNA methyltransferase	0	0	0	0	0	0	0	0	0	0	0	0	0	0	0	0	0	0	0	0	0	0	0	0	0	0	0
PGSC0003DMG400001946	ST4.03ch00	12526702	12527014	Methyladenine glycosylase family protein	0	0	0	0	0	0	0	0	0	0	0	0	0	0	0	0	0	0	0	0	0	0	0	0	0	0	0
PGSC0003DMG400001935	ST4.03ch00	12530651	12534611	Inositol or phosphatidylinositol kinase	0	0	0	0	0	0	0	0	0	0	0	0	0	0	0	0	0	0	0	0	0	0	0	0	0	0	0
PGSC0003DMG400001919	ST4.03ch00	12556866	12566058	BHLH domain class transcription factor	0	0	0	0	0	0	0	0	0	0	0	0	0	0	0	0	0	0	0	0	0	0	0	0	0	0	0
PGSC0003DMG400001936	ST4.03ch00	12566883	12571685	Conserved gene of unknown function	0	0	0	0	0	0	0	0	0	0	0	0	0	0	0	0	0	0	0	0	0	0	0	0	0	0	0
PGSC0003DMG400001937	ST4.03ch00	12573557	12580033	Ethanol tolerance protein GEKO1	0	0	0	0	0	0	0	0	0	0	0	0	0	0	0	0	0	0	0	0	0	0	0	0	0	0	0
PGSC0003DMG400001920	ST4.03ch00	12580903	12585757	Translin family protein	0	0	0	0	0	0	0	0	0	0	0	0	0	0	0	0	0	0	0	0	0	0	0	0	0	0	0
PGSC0003DMG400001938	ST4.03ch00	12593321	12596548	MADS-box transcription factor FBP4	0	0	0	0	0	0	0	0	0	0	0	0	0	0	0	0	0	0	0	0	0	0	0	0	0	0	0
PGSC0003DMG400001939	ST4.03ch00	12607942	12610446	UDP-glucose:protein transglucosylase	0	0	0	0	0	0	0	0	0	0	0	0	0	0	0	0	0	0	0	0	0	0	0	0	0	0	0
PGSC0003DMG400001940	ST4.03ch00	12613493	12618245	Peptidyl-prolyl cis-trans isomerase E	0	0	0	0	0	0	0	0	0	0	0	0	0	0	0	0	0	0	0	0	0	0	0	0	0	0	0
PGSC0003DMG402001941	ST4.03ch00	12620579	12621322	Cytochrome P450	0	0	0	0	0	0	0	0	0	0	0	0	0	0	0	0	0	0	0	0	0	0	0	0	0	0	0
PGSC0003DMG400001942	ST4.03ch00	12621798	12622478	Cytochrome P450	0	0	0	0	0	0	0	0	0	0	0	0	0	0	0	0	0	0	0	0	0	0	0	0	0	0	0
PGSC0003DMG400001943	ST4.03ch00	12623541	12625121	Cytochrome P450	0	0	0	0	0	0	0	0	0	0	0	0	0	0	0	0	0	0	0	0	0	0	0	0	0	0	0
PGSC0003DMG401001941	ST4.03ch00	12636431	12638256	Cytochrome P450	0	0	0	0	0	0	0	0	0	0	0	0	0	0	0	0	0	0	0	0	0	0	0	0	0	0	0
PGSC0003DMG400001944	ST4.03ch00	12639947	12642346	Cytochrome P450	0	0	0	0	0	0	0	0	0	0	0	0	0	0	0	0	0	0	0	0	0	0	0	0	0	0	0
PGSC0003DMG400036539	ST4.03ch00	12668037	12669913	Gene of unknown function	0	0	0	0	0	0	0	0	0	0	0	0	0	0	0	0	0	0	0	0	0	0	0	0	0	0	0
PGSC0003DMG400038956	ST4.03ch00	12682531	12683457	Gag-pol polyprotein	0	0	0	0	0	0	0	0	0	0	0	0	0	0	0	0	0	0	0	0	0	0	0	0	0	0	0
PGSC0003DMG400037512	ST4.03ch00	12692539	12694631	Gag-pol polyprotein	0	0	0	0	0	0	0	0	0	0	0	0	0	0	0	0	0	0	0	0	0	0	0	0	0	0	0
PGSC0003DMG400045136	ST4.03ch00	12721070	12721378	Gene of unknown function	0	0	0	0	0	0	0	0	0	0	0	0	0	0	0	0	0	0	0	0	0	0	0	0	0	0	0
PGSC0003DMG400044081	ST4.03ch00	12795538	12796221	Gene of unknown function	0	0	0	0	0	0	0	0	0	0	0	0	0	0	0	0	0	0	0	0	0	0	0	0	0	0	0
PGSC0003DMG400041817	ST4.03ch00	12797453	12800663	Gene of unknown function	0	0	0	0	0	0	0	0	0	0	0	0	0	0	0	0	0	0	0	0	0	0	0	0	0	0	0
PGSC0003DMG400004427	ST4.03ch00	12837668	12842779	Glycosyltransferase QUASIMODO1	0	0	0	0	0	0	0	0	0	0	0	0	0	0	0	0	0	0	0	0	0	0	0	0	0	0	0
PGSC0003DMG400039421	ST4.03ch00	12894341	12900141	Gene of unknown function	0	0	0	0	0	0	0	0	0	0	0	0	0	0	0	0	0	0	0	0	0	0	0	0	0	0	0
PGSC0003DMG400035090	ST4.03ch00	12902203	12904582	Gag-pol polyprotein	0	0	0	0	0	0	0	0	0	0	0	0	0	0	0	0	0	0	0	0	0	0	0	0	0	0	0
PGSC0003DMG400037881	ST4.03ch00	12983472	12983909	Gene of unknown function	0	0	0	0	0	0	0	0	0	0	0	0	0	0	0	0	0	0	0	0	0	0	0	0	0	0	0
PGSC0003DMG400040551	ST4.03ch00	12984500	12984938	Gene of unknown function	0	0	0	0	0	0	0	0	0	0	0	0	0	0	0	0	0	0	0	0	0	0	0	0	0	0	0
PGSC0003DMG400046570	ST4.03ch00	12992020	12992403	Gene of unknown function	0	0	0	0	0	0	0	0	0	0	0	0	0	0	0	0	0	0	0	0	0	0	0	0	0	0	0
PGSC0003DMG400045574	ST4.03ch00	13031722	13032198	Gene of unknown function	0	0	0	0	0	0	0	0	0	0	0	0	0	0	0	0	0	0	0	0	0	0	0	0	0	0	0
PGSC0003DMG400045214	ST4.03ch00	13081200	13087095	Gene of unknown function	0	0	0	0	0	0	0	0	0	0	0	0	0	0	0	0	0	0	0	0	0	0	0	0	0	0	0
PGSC0003DMG400041099	ST4.03ch00	13134936	13135437	Gene of unknown function	0	0	0	0	0	0	0	0	0	0	0	0	0	0	0	0	0	0	0	0	0	0	0	0	0	0	0
PGSC0003DMG400035258	ST4.03ch00	13145194	13147170	Gene of unknown function	0	0	0	0	0	0	0	0	0	0	0	0	0	0	0	0	0	0	0	0	0	0	0	0	0	0	0
PGSC0003DMG400036099	ST4.03ch00	13166659	13167888	Conserved gene of unknown function	0	0	0	0	0	0	0	0	0	0	0	0	0	0	0	0	0	0	0	0	0	0	0	0	0	0	0
PGSC0003DMG400039110	ST4.03ch00	13174874	13175197	Gene of unknown function	0	0	0	0	0	0	0	0	0	0	0	0	0	0	0	0	0	0	0	0	0	0	0	0	0	0	0
PGSC0003DMG400016947	ST4.03ch00	13208286	13210660	Gene of unknown function	0	0	0	0	0	0	0	0	0	0	0	0	0	0	0	0	0	0	0	0	0	0	0	0	0	0	0
PGSC0003DMG400045610	ST4.03ch00	13216423	13221264	Gene of unknown function	0	0	0	0	0	0	0	0	0	0	0	0	0	0	0	0	0	0	0	0	0	0	0	0	0	0	0
PGSC0003DMG400016949	ST4.03ch00	13249657	13250649	Gene of unknown function	0	0	0	0	0	0	0	0	0	0	0	0	0	0	0	0	0	0	0	0	0	0	0	0	0	0	0
PGSC0003DMG400016948	ST4.03ch00	13272212	13272705	Gene of unknown function	0	0	0	0	0	0	0	0	0	0	0	0	0	0	0	0	0	0	0	0	0	0	0	0	0	0	0
PGSC0003DMG400042799	ST4.03ch00	13285424	13286898	Myb119	0	0	0	0	0	0	0	0	0	0	0	0	0	0	0	0	0	0	0	0	0	0	0	0	0	0	0
PGSC0003DMG400041369	ST4.03ch00	13297000	13301098	Gene of unknown function	0	0	0	0	0	0	0	0	0	0	0	0	0	0	0	0	0	0	0	0	0	0	0	0	0	0	0
PGSC0003DMG400036642	ST4.03ch00	13319924	13323598	Gene of unknown function	0	0	0	0	0	0	0	0	0	0	0	0	0	0	0	0	0	0	0	0	0	0	0	0	0	0	0
PGSC0003DMG400037633	ST4.03ch00	13391507	13393918	Gene of unknown function	0	0	0	0	0	0	0	0	0	0	0	0	0	0	0	0	0	0	0	0	0	0	0	0	0	0	0
PGSC0003DMG400038080	ST4.03ch00	13416646	13417059	Gene of unknown function	0	0	0	0	0	0	0	0	0	0	0	0	0	0	0	0	0	0	0	0	0	0	0	0	0	0	0
PGSC0003DMG400035307	ST4.03ch00	13488018	13488430	Gene of unknown function	0	0	0	0	0	0	0	0	0	0	0	0	0	0	0	0	0	0	0	0	0	0	0	0	0	0	0
PGSC0003DMG400039575	ST4.03ch00	13505385	13508030	Gene of unknown function	0	0	0	0	0	0	0	0	0	0	0	0	0	0	0	0	0	0	0	0	0	0	0	0	0	0	0
PGSC0003DMG400010909	ST4.03ch00	13622170	13622765	Gene of unknown function	0	0	0	0	0	0	0	0	0	0	0	0	0	0	0	0	0	0	0	0	0	0	0	0	0	0	0
PGSC0003DMG400010904	ST4.03ch00	13623222	13627754	Gene of unknown function	0	0	0	0	0	0	0	0	0	0	0	0	0	0	0	0	0	0	0	0	0	0	0	0	0	0	0
PGSC0003DMG400010905	ST4.03ch00	13642687	13644122	Amino acid transporter	0	0	0	0	0	0	0	0	0	0	0	0	0	0	0	0	0	0	0	0	0	0	0	0	0	0	0
PGSC0003DMG400010906	ST4.03ch00	13700191	13702998	Conserved gene of unknown function	0	0	0	0	0	0	0	0	0	0	0	0	0	0	0	0	0	0	0	0	0	0	0	0	0	0	0
PGSC0003DMG400044488	ST4.03ch00	13711280	13712353	Gene of unknown function	0	0	0	0	0	0	0	0	0	0	0	0	0	0	0	0	0	0	0	0	0	0	0	0	0	0	0
PGSC0003DMG400045898	ST4.03ch00	13714454	13715480	Gene of unknown function	0	0	0	0	0	0	0	0	0	0	0	0	0	0	0	0	0	0	0	0	0	0	0	0	0	0	0
PGSC0003DMG400041567	ST4.03ch00	13736119	13737503	Gene of unknown function	0	0	0	0	0	0	0	0	0	0	0	0	0	0	0	0	0	0	0	0	0	0	0	0	0	0	0
PGSC0003DMG400029203	ST4.03ch00	13902292	13904091	Gene of unknown function	0	0	0	0	0	0	0	0	0	0	0	0	0	0	0	0	0	0	0	0	0	0	0	0	0	0	0
PGSC0003DMG402029202	ST4.03ch00	13957334	13965226	Vetispiradiene synthase	0	0	0	0	0	0	0	0	0	0	0	0	0	0	0	0	0	0	0	0	0	0	0	0	0	0	0
PGSC0003DMG401029202	ST4.03ch00	13959763	13960196	Exonuclease	0	0	0	0	0	0	0	0	0	0	0	0	0	0	0	0	0	0	0	0	0	0	0	0	0	0	0
PGSC0003DMG400036762	ST4.03ch00	13981128	13983093	Gene of unknown function	0	0	0	0	0	0	0	0	0	0	0	0	0	0	0	0	0	0	0	0	0	0	0	0	0	0	0
PGSC0003DMG400041013	ST4.03ch00	14051395	14052769	Gene of unknown function	0	0	0	0	0	0	0	0	0	0	0	0	0	0	0	0	0	0	0	0	0	0	0	0	0	0	0
PGSC0003DMG400036277	ST4.03ch00	14062336	14066731	Gag-pol polyprotein	0	0	0	0	0	0	0	0	0	0	0	0	0	0	0	0	0	0	0	0	0	0	0	0	0	0	0
PGSC0003DMG400037028	ST4.03ch00	14092306	14096947	Transposon protein, CACTA, En/Spm sub-class	0	0	0	0	0	0	0	0	0	0	0	0	0	0	0	0	0	0	0	0	0	0	0	0	0	0	0
PGSC0003DMG400038392	ST4.03ch00	14110304	14111927	Gene of unknown function	0	0	0	0	0	0	0	0	0	0	0	0	0	0	0	0	0	0	0	0	0	0	0	0	0	0	0
PGSC0003DMG400037569	ST4.03ch00	14140561	14145517	Integrase core domain containing protein	0	0	0	0	0	0	0	0	0	0	0	0	0	0	0	0	0	0	0	0	0	0	0	0	0	0	0
PGSC0003DMG400045974	ST4.03ch00	14165499	14168099	Integrase core domain containing protein	0	0	0	0	0	0	0	0	0	0	0	0	0	0	0	0	0	0	0	0	0	0	0	0	0	0	0
PGSC0003DMG400022073	ST4.03ch00	14243119	14245449	Gene of unknown function	0	0	0	0	0	0	0	0	0	0	0	0	0	0	0	0	0	0	0	0	0	0	0	0	0	0	0
PGSC0003DMG400042638	ST4.03ch00	14288385	14288828	Gene of unknown function	0	0	0	0	0	0	0	0	0	0	0	0	0	0	0	0	0	0	0	0	0	0	0	0	0	0	0
PGSC0003DMG400022074	ST4.03ch00	14314172	14315710	Electron transporter	0	0	0	0	0	0	0	0	0	0	0	0	0	0	0	0	0	0	0	0	0	0	0	0	0	0	0
PGSC0003DMG400043579	ST4.03ch00	14330108	14332325	Gene of unknown function	0	0	0	0	0	0	0	0	0	0	0	0	0	0	0	0	0	0	0	0	0	0	0	0	0	0	0
PGSC0003DMG400037345	ST4.03ch00	14335341	14335757	Gene of unknown function	0	0	0	0	0	0	0	0	0	0	0	0	0	0	0	0	0	0	0	0	0	0	0	0	0	0	0
PGSC0003DMG400034442	ST4.03ch00	14404221	14405540	Gene of unknown function	0	0	0	0	0	0	0	0	0	0	0	0	0	0	0	0	0	0	0	0	0	0	0	0	0	0	0
PGSC0003DMG400043868	ST4.03ch00	14421741	14422685	Conserved gene of unknown function	0	0	0	0	0	0	0	0	0	0	0	0	0	0	0	0	0	0	0	0	0	0	0	0	0	0	0
PGSC0003DMG400041168	ST4.03ch00	14432255	14437484	Gag-pol polyprotein	0	0	0	0	0	0	0	0	0	0	0	0	0	0	0	0	0	0	0	0	0	0	0	0	0	0	0
PGSC0003DMG400017708	ST4.03ch00	14498423	14501447	Conserved gene of unknown function	0	0	0	0	0	0	0	0	0	0	0	0	0	0	0	0	0	0	0	0	0	0	0	0	0	0	0
PGSC0003DMG400017710	ST4.03ch00	14503366	14504283	Zinc finger protein	0	0	0	0	0	0	0	0	0	0	0	0	0	0	0	0	0	0	0	0	0	0	0	0	0	0	0
PGSC0003DMG400017711	ST4.03ch00	14536272	14536623	Ribosomal protein S10, eukaryotic and archaeal form	0	0	0	0	0	0	0	0	0	0	0	0	0	0	0	0	0	0	0	0	0	0	0	0	0	0	0
PGSC0003DMG400017709	ST4.03ch00	14564661	14570076	Gene of unknown function	0	0	0	0	0	0	0	0	0	0	0	0	0	0	0	0	0	0	0	0	0	0	0	0	0	0	0
PGSC0003DMG400045427	ST4.03ch00	14602160	14603919	Gene of unknown function	0	0	0	0	0	0	0	0	0	0	0	0	0	0	0	0	0	0	0	0	0	0	0	0	0	0	0
PGSC0003DMG400046747	ST4.03ch00	14650833	14655813	Conserved gene of unknown function	0	0	0	0	0	0	0	0	0	0	0	0	0	0	0	0	0	0	0	0	0	0	0	0	0	0	0
PGSC0003DMG400041700	ST4.03ch00	14708264	14708665	Gene of unknown function	0	0	0	0	0	0	0	0	0	0	0	0	0	0	0	0	0	0	0	0	0	0	0	0	0	0	0
PGSC0003DMG400043228	ST4.03ch00	14708752	14709426	Gene of unknown function	0	0	0	0	0	0	0	0	0	0	0	0	0	0	0	0	0	0	0	0	0	0	0	0	0	0	0
PGSC0003DMG400038121	ST4.03ch00	14721634	14723584	Gene of unknown function	0	0	0	0	0	0	0	0	0	0	0	0	0	0	0	0	0	0	0	0	0	0	0	0	0	0	0
PGSC0003DMG400039248	ST4.03ch00	14741805	14747317	Gene of unknown function	0	0	0	0	0	0	0	0	0	0	0	0	0	0	0	0	0	0	0	0	0	0	0	0	0	0	0
PGSC0003DMG400035296	ST4.03ch00	14755524	14756048	Gene of unknown function	0	0	0	0	0	0	0	0	0	0	0	0	0	0	0	0	0	0	0	0	0	0	0	0	0	0	0
PGSC0003DMG400040546	ST4.03ch00	14758444	14758770	Gene of unknown function	0	0	0	0	0	0	0	0	0	0	0	0	0	0	0	0	0	0	0	0	0	0	0	0	0	0	0
PGSC0003DMG400042633	ST4.03ch00	14765996	14766520	Gene of unknown function	0	0	0	0	0	0	0	0	0	0	0	0	0	0	0	0	0	0	0	0	0	0	0	0	0	0	0
PGSC0003DMG400038758	ST4.03ch00	14766590	14767121	Gene of unknown function	0	0	0	0	0	0	0	0	0	0	0	0	0	0	0	0	0	0	0	0	0	0	0	0	0	0	0
PGSC0003DMG400042545	ST4.03ch00	14783958	14786856	Bifunctional endo-1,4-beta-xylanase xylA	0	0	0	0	0	0	0	0	0	0	0	0	0	0	0	0	0	0	0	0	0	0	0	0	0	0	0
PGSC0003DMG400036729	ST4.03ch00	14846509	14847499	Gene of unknown function	0	0	0	0	0	0	0	0	0	0	0	0	0	0	0	0	0	0	0	0	0	0	0	0	0	0	0
PGSC0003DMG400038877	ST4.03ch00	14860102	14862966	GA24436	0	0	0	0	0	0	0	0	0	0	0	0	0	0	0	0	0	0	0	0	0	0	0	0	0	0	0
PGSC0003DMG400040319	ST4.03ch00	14885083	14888072	Gene of unknown function	0	0	0	0	0	0	0	0	0	0	0	0	0	0	0	0	0	0	0	0	0	0	0	0	0	0	0
PGSC0003DMG400035167	ST4.03ch00	14938662	14940288	Gene of unknown function	0	0	0	0	0	0	0	0	0	0	0	0	0	0	0	0	0	0	0	0	0	0	0	0	0	0	0
PGSC0003DMG400047207	ST4.03ch00	15020520	15020852	Gene of unknown function	0	0	0	0	0	0	0	0	0	0	0	0	0	0	0	0	0	0	0	0	0	0	0	0	0	0	0
PGSC0003DMG400041446	ST4.03ch00	15044281	15048988	Integrase core domain containing protein	0	0	0	0	0	0	0	0	0	0	0	0	0	0	0	0	0	0	0	0	0	0	0	0	0	0	0
PGSC0003DMG400034932	ST4.03ch00	15051204	15052187	Integrase core domain containing protein	0	0	0	0	0	0	0	0	0	0	0	0	0	0	0	0	0	0	0	0	0	0	0	0	0	0	0
PGSC0003DMG400042889	ST4.03ch00	15071200	15075790	Gene of unknown function	0	0	0	0	0	0	0	0	0	0	0	0	0	0	0	0	0	0	0	0	0	0	0	0	0	0	0
PGSC0003DMG400038804	ST4.03ch00	15084115	15084450	Gene of unknown function	0	0	0	0	0	0	0	0	0	0	0	0	0	0	0	0	0	0	0	0	0	0	0	0	0	0	0
PGSC0003DMG400023305	ST4.03ch00	15108839	15110843	Gene of unknown function	0	0	0	0	0	0	0	0	0	0	0	0	0	0	0	0	0	0	0	0	0	0	0	0	0	0	0
PGSC0003DMG400047055	ST4.03ch00	15121243	15126516	Late blight resistance protein	0	0	0	0	0	0	0	0	0	0	0	0	0	0	0	0	0	0	0	0	0	0	0	0	0	0	0
PGSC0003DMG400041111	ST4.03ch00	15157164	15157931	Gene of unknown function	0	0	0	0	0	0	0	0	0	0	0	0	0	0	0	0	0	0	0	0	0	0	0	0	0	0	0
PGSC0003DMG400035694	ST4.03ch00	15459781	15463427	Polyprotein protein	0	0	0	0	0	0	0	0	0	0	0	0	0	0	0	0	0	0	0	0	0	0	0	0	0	0	0
PGSC0003DMG400045789	ST4.03ch00	15466658	15469389	Gene of unknown function	0	0	0	0	0	0	0	0	0	0	0	0	0	0	0	0	0	0	0	0	0	0	0	0	0	0	0
PGSC0003DMG400044403	ST4.03ch00	15556389	15556853	Gene of unknown function	0	0	0	0	0	0	0	0	0	0	0	0	0	0	0	0	0	0	0	0	0	0	0	0	0	0	0
PGSC0003DMG400039282	ST4.03ch00	15565797	15566108	SRF-type transcription factor family protein	0	0	0	0	0	0	0	0	0	0	0	0	0	0	0	0	0	0	0	0	0	0	0	0	0	0	0
PGSC0003DMG400035791	ST4.03ch00	15580134	15580883	Conserved gene of unknown function	0	0	0	0	0	0	0	0	0	0	0	0	0	0	0	0	0	0	0	0	0	0	0	0	0	0	0
PGSC0003DMG400043032	ST4.03ch00	15584573	15585064	Conserved gene of unknown function	0	0	0	0	0	0	0	0	0	0	0	0	0	0	0	0	0	0	0	0	0	0	0	0	0	0	0
PGSC0003DMG400043084	ST4.03ch00	15585895	15586407	Conserved gene of unknown function	0	0	0	0	0	0	0	0	0	0	0	0	0	0	0	0	0	0	0	0	0	0	0	0	0	0	0
PGSC0003DMG400037910	ST4.03ch00	15596510	15598376	Retrotransposon protein	0	0	0	0	0	0	0	0	0	0	0	0	0	0	0	0	0	0	0	0	0	0	0	0	0	0	0
PGSC0003DMG400046309	ST4.03ch00	15609671	15610081	Gene of unknown function	0	0	0	0	0	0	0	0	0	0	0	0	0	0	0	0	0	0	0	0	0	0	0	0	0	0	0
PGSC0003DMG400016835	ST4.03ch00	15615908	15616303	SRF-type transcription factor family protein	0	0	0	0	0	0	0	0	0	0	0	0	0	0	0	0	0	0	0	0	0	0	0	0	0	0	0
PGSC0003DMG400043395	ST4.03ch00	15617270	15622836	Gene of unknown function	0	0	0	0	0	0	0	0	0	0	0	0	0	0	0	0	0	0	0	0	0	0	0	0	0	0	0
PGSC0003DMG400045135	ST4.03ch00	15657801	15661593	Gene of unknown function	0	0	0	0	0	0	0	0	0	0	0	0	0	0	0	0	0	0	0	0	0	0	0	0	0	0	0
PGSC0003DMG400043734	ST4.03ch00	15662348	15662944	Gene of unknown function	0	0	0	0	0	0	0	0	0	0	0	0	0	0	0	0	0	0	0	0	0	0	0	0	0	0	0
PGSC0003DMG400016837	ST4.03ch00	15691214	15696187	Gene of unknown function	0	0	0	0	0	0	0	0	0	0	0	0	0	0	0	0	0	0	0	0	0	0	0	0	0	0	0
PGSC0003DMG400016838	ST4.03ch00	15735051	15735446	SRF-type transcription factor family protein	0	0	0	0	0	0	0	0	0	0	0	0	0	0	0	0	0	0	0	0	0	0	0	0	0	0	0
PGSC0003DMG400037955	ST4.03ch00	15739917	15743280	Gag-pol polyprotein	0	0	0	0	0	0	0	0	0	0	0	0	0	0	0	0	0	0	0	0	0	0	0	0	0	0	0
PGSC0003DMG400037144	ST4.03ch00	15773457	15773855	Gene of unknown function	0	0	0	0	0	0	0	0	0	0	0	0	0	0	0	0	0	0	0	0	0	0	0	0	0	0	0
PGSC0003DMG400043431	ST4.03ch00	15780855	15787271	Gene of unknown function	0	0	0	0	0	0	0	0	0	0	0	0	0	0	0	0	0	0	0	0	0	0	0	0	0	0	0
PGSC0003DMG400038937	ST4.03ch00	15803731	15805793	Gene of unknown function	0	0	0	0	0	0	0	0	0	0	0	0	0	0	0	0	0	0	0	0	0	0	0	0	0	0	0
PGSC0003DMG400046323	ST4.03ch00	15987068	15989790	Gene of unknown function	0	0	0	0	0	0	0	0	0	0	0	0	0	0	0	0	0	0	0	0	0	0	0	0	0	0	0
PGSC0003DMG400036523	ST4.03ch00	16073214	16073783	Gene of unknown function	0	0	0	0	0	0	0	0	0	0	0	0	0	0	0	0	0	0	0	0	0	0	0	0	0	0	0
PGSC0003DMG400041608	ST4.03ch00	16073957	16078807	Gene of unknown function	0	0	0	0	0	0	0	0	0	0	0	0	0	0	0	0	0	0	0	0	0	0	0	0	0	0	0
PGSC0003DMG400046328	ST4.03ch00	16101972	16102559	Gene of unknown function	0	0	0	0	0	0	0	0	0	0	0	0	0	0	0	0	0	0	0	0	0	0	0	0	0	0	0
PGSC0003DMG400038288	ST4.03ch00	16119387	16121360	Cylicin-2	0	0	0	0	0	0	0	0	0	0	0	0	0	0	0	0	0	0	0	0	0	0	0	0	0	0	0
PGSC0003DMG400035939	ST4.03ch00	16155924	16157875	Gene of unknown function	0	0	0	0	0	0	0	0	0	0	0	0	0	0	0	0	0	0	0	0	0	0	0	0	0	0	0
PGSC0003DMG400041205	ST4.03ch00	16158597	16159022	Gene of unknown function	0	0	0	0	0	0	0	0	0	0	0	0	0	0	0	0	0	0	0	0	0	0	0	0	0	0	0
PGSC0003DMG400038470	ST4.03ch00	16207230	16208274	ATP binding protein	0	0	0	0	0	0	0	0	0	0	0	0	0	0	0	0	0	0	0	0	0	0	0	0	0	0	0
PGSC0003DMG400039257	ST4.03ch00	16220698	16221144	Integrase core domain containing protein	0	0	0	0	0	0	0	0	0	0	0	0	0	0	0	0	0	0	0	0	0	0	0	0	0	0	0
PGSC0003DMG400043272	ST4.03ch00	16255058	16258481	Cytokinin biosynthetic isopentenyltransferase	0	0	0	0	0	0	0	0	0	0	0	0	0	0	0	0	0	0	0	0	0	0	0	0	0	0	0
PGSC0003DMG400026772	ST4.03ch00	16273991	16276254	Isopentenyl transferase IPT4	0	0	0	0	0	0	0	0	0	0	0	0	0	0	0	0	0	0	0	0	0	0	0	0	0	0	0
PGSC0003DMG400038341	ST4.03ch00	16277686	16278387	ATP binding protein	0	0	0	0	0	0	0	0	0	0	0	0	0	0	0	0	0	0	0	0	0	0	0	0	0	0	0
PGSC0003DMG400042885	ST4.03ch00	16284556	16291665	Isopentenyltransferase	0	0	0	0	0	0	0	0	0	0	0	0	0	0	0	0	0	0	0	0	0	0	0	0	0	0	0
PGSC0003DMG400041074	ST4.03ch00	16306885	16308157	ATP binding protein	0	0	0	0	0	0	0	0	0	0	0	0	0	0	0	0	0	0	0	0	0	0	0	0	0	0	0
PGSC0003DMG400034585	ST4.03ch00	16317667	16319279	ATP binding protein	0	0	0	0	0	0	0	0	0	0	0	0	0	0	0	0	0	0	0	0	0	0	0	0	0	0	0
PGSC0003DMG400039765	ST4.03ch00	16356922	16357547	Gag-pol polyprotein	0	0	0	0	0	0	0	0	0	0	0	0	0	0	0	0	0	0	0	0	0	0	0	0	0	0	0
PGSC0003DMG400035440	ST4.03ch00	16369296	16377902	Isopentenyltransferase	0	0	0	0	0	0	0	0	0	0	0	0	0	0	0	0	0	0	0	0	0	0	0	0	0	0	0
PGSC0003DMG400043341	ST4.03ch00	16412939	16414280	Isopentenyltransferase	0	0	0	0	0	0	0	0	0	0	0	0	0	0	0	0	0	0	0	0	0	0	0	0	0	0	0
PGSC0003DMG400039109	ST4.03ch00	16449762	16450218	Gene of unknown function	0	0	0	0	0	0	0	0	0	0	0	0	0	0	0	0	0	0	0	0	0	0	0	0	0	0	0
PGSC0003DMG400043434	ST4.03ch00	16558100	16566683	Gene of unknown function	0	0	0	0	0	0	0	0	0	0	0	0	0	0	0	0	0	0	0	0	0	0	0	0	0	0	0
PGSC0003DMG400040287	ST4.03ch00	16663245	16665003	Gene of unknown function	0	0	0	0	0	0	0	0	0	0	0	0	0	0	0	0	0	0	0	0	0	0	0	0	0	0	0
PGSC0003DMG400038805	ST4.03ch00	16665301	16669347	Gene of unknown function	0	0	0	0	0	0	0	0	0	0	0	0	0	0	0	0	0	0	0	0	0	0	0	0	0	0	0
PGSC0003DMG400038153	ST4.03ch00	16684335	16685069	Gene of unknown function	0	0	0	0	0	0	0	0	0	0	0	0	0	0	0	0	0	0	0	0	0	0	0	0	0	0	0
PGSC0003DMG400022018	ST4.03ch00	16711333	16712304	Class S F-box protein	0	0	0	0	0	0	0	0	0	0	0	0	0	0	0	0	0	0	0	0	0	0	0	0	0	0	0
PGSC0003DMG400038013	ST4.03ch00	16850200	16853454	Conserved gene of unknown function	0	0	0	0	0	0	0	0	0	0	0	0	0	0	0	0	0	0	0	0	0	0	0	0	0	0	0
PGSC0003DMG400042769	ST4.03ch00	16853506	16853901	Gene of unknown function	0	0	0	0	0	0	0	0	0	0	0	0	0	0	0	0	0	0	0	0	0	0	0	0	0	0	0
PGSC0003DMG400046504	ST4.03ch00	16857393	16858667	Integrase core domain containing protein	0	0	0	0	0	0	0	0	0	0	0	0	0	0	0	0	0	0	0	0	0	0	0	0	0	0	0
PGSC0003DMG400038856	ST4.03ch00	16873344	16879400	Gene of unknown function	0	0	0	0	0	0	0	0	0	0	0	0	0	0	0	0	0	0	0	0	0	0	0	0	0	0	0
PGSC0003DMG400045397	ST4.03ch00	17123722	17124546	Gene of unknown function	0	0	0	0	0	0	0	0	0	0	0	0	0	0	0	0	0	0	0	0	0	0	0	0	0	0	0
PGSC0003DMG400036685	ST4.03ch00	17272795	17273172	Zinc knuckle family protein	0	0	0	0	0	0	0	0	0	0	0	0	0	0	0	0	0	0	0	0	0	0	0	0	0	0	0
PGSC0003DMG400031272	ST4.03ch00	17313483	17313863	Gene of unknown function	0	0	0	0	0	0	0	0	0	0	0	0	0	0	0	0	0	0	0	0	0	0	0	0	0	0	0
PGSC0003DMG400031273	ST4.03ch00	17322586	17323089	Leucoanthocyanidin dioxygenase	0	0	0	0	0	0	0	0	0	0	0	0	0	0	0	0	0	0	0	0	0	0	0	0	0	0	0
PGSC0003DMG400024434	ST4.03ch00	17325518	17326021	2-oxoglutarate-dependent dioxygenase	0	0	0	0	0	0	0	0	0	0	0	0	0	0	0	0	0	0	0	0	0	0	0	0	0	0	0
PGSC0003DMG400036604	ST4.03ch00	17332569	17333072	2-oxoglutarate-dependent dioxygenase	0	0	0	0	0	0	0	0	0	0	0	0	0	0	0	0	0	0	0	0	0	0	0	0	0	0	0
PGSC0003DMG400021882	ST4.03ch00	17368433	17369379	Gene of unknown function	0	0	0	0	0	0	0	0	0	0	0	0	0	0	0	0	0	0	0	0	0	0	0	0	0	0	0
PGSC0003DMG400021883	ST4.03ch00	17370364	17371217	Reverse transcriptase	0	0	0	0	0	0	0	0	0	0	0	0	0	0	0	0	0	0	0	0	0	0	0	0	0	0	0
PGSC0003DMG400021884	ST4.03ch00	17386155	17387389	Conserved gene of unknown function	0	0	0	0	0	0	0	0	0	0	0	0	0	0	0	0	0	0	0	0	0	0	0	0	0	0	0
PGSC0003DMG400021886	ST4.03ch00	17425690	17426561	Conserved gene of unknown function	0	0	0	0	0	0	0	0	0	0	0	0	0	0	0	0	0	0	0	0	0	0	0	0	0	0	0
PGSC0003DMG400046387	ST4.03ch00	17435938	17436315	Gene of unknown function	0	0	0	0	0	0	0	0	0	0	0	0	0	0	0	0	0	0	0	0	0	0	0	0	0	0	0
PGSC0003DMG400021889	ST4.03ch00	17446699	17447313	Conserved gene of unknown function	0	0	0	0	0	0	0	0	0	0	0	0	0	0	0	0	0	0	0	0	0	0	0	0	0	0	0
PGSC0003DMG400021890	ST4.03ch00	17493747	17497122	6-phosphogluconolactonase	0	0	0	0	0	0	0	0	0	0	0	0	0	0	0	0	0	0	0	0	0	0	0	0	0	0	0
PGSC0003DMG400041100	ST4.03ch00	17516332	17518022	Cytochrome P450	0	0	0	0	0	0	0	0	0	0	0	0	0	0	0	0	0	0	0	0	0	0	0	0	0	0	0
PGSC0003DMG400021891	ST4.03ch00	17518228	17521560	SP1L	0	0	0	0	0	0	0	0	0	0	0	0	0	0	0	0	0	0	0	0	0	0	0	0	0	0	0
PGSC0003DMG400044950	ST4.03ch00	17529973	17530590	Avr9/Cf-9 rapidly elicited protein 246	0	0	0	0	0	0	0	0	0	0	0	0	0	0	0	0	0	0	0	0	0	0	0	0	0	0	0
PGSC0003DMG400043201	ST4.03ch00	17541246	17542031	MES13 (METHYL ESTERASE 13); hydrolase	0	0	0	0	0	0	0	0	0	0	0	0	0	0	0	0	0	0	0	0	0	0	0	0	0	0	0
PGSC0003DMG400021887	ST4.03ch00	17556682	17563227	Bacterial spot disease resistance protein 4	0	0	0	0	0	0	0	0	0	0	0	0	0	0	0	0	0	0	0	0	0	0	0	0	0	0	0
PGSC0003DMG400021892	ST4.03ch00	17563514	17564437	Conserved gene of unknown function	0	0	0	0	0	0	0	0	0	0	0	0	0	0	0	0	0	0	0	0	0	0	0	0	0	0	0
PGSC0003DMG400021888	ST4.03ch00	17588169	17588689	Gene of unknown function	0	0	0	0	0	0	0	0	0	0	0	0	0	0	0	0	0	0	0	0	0	0	0	0	0	0	0
PGSC0003DMG400021894	ST4.03ch00	17592954	17595380	Gene of unknown function	0	0	0	0	0	0	0	0	0	0	0	0	0	0	0	0	0	0	0	0	0	0	0	0	0	0	0
PGSC0003DMG400044385	ST4.03ch00	17695150	17697691	Gene of unknown function	0	0	0	0	0	0	0	0	0	0	0	0	0	0	0	0	0	0	0	0	0	0	0	0	0	0	0
PGSC0003DMG400045184	ST4.03ch00	17700505	17701080	Conserved gene of unknown function	0	0	0	0	0	0	0	0	0	0	0	0	0	0	0	0	0	0	0	0	0	0	0	0	0	0	0
PGSC0003DMG402017076	ST4.03ch00	17787677	17790702	DNA topoisomerase 6 subunit B	0	0	0	0	0	0	0	0	0	0	0	0	0	0	0	0	0	0	0	0	0	0	0	0	0	0	0
PGSC0003DMG400017079	ST4.03ch00	17791258	17793765	Gene of unknown function	0	0	0	0	0	0	0	0	0	0	0	0	0	0	0	0	0	0	0	0	0	0	0	0	0	0	0
PGSC0003DMG400017078	ST4.03ch00	17794087	17794608	Conserved gene of unknown function	0	0	0	0	0	0	0	0	0	0	0	0	0	0	0	0	0	0	0	0	0	0	0	0	0	0	0
PGSC0003DMG401017076	ST4.03ch00	17799366	17803175	Type II DNA topoisomerase VI subunit B	0	0	0	0	0	0	0	0	0	0	0	0	0	0	0	0	0	0	0	0	0	0	0	0	0	0	0
PGSC0003DMG400037098	ST4.03ch00	17815067	17821252	Conserved gene of unknown function	0	0	0	0	0	0	0	0	0	0	0	0	0	0	0	0	0	0	0	0	0	0	0	0	0	0	0
PGSC0003DMG401017077	ST4.03ch00	17823898	17825965	UDP-glucosyltransferase	0	0	0	0	0	0	0	0	0	0	0	0	0	0	0	0	0	0	0	0	0	0	0	0	0	0	0
PGSC0003DMG402017077	ST4.03ch00	17825034	17825606	UDP-glucosyltransferase	0	0	0	0	0	0	0	0	0	0	0	0	0	0	0	0	0	0	0	0	0	0	0	0	0	0	0
PGSC0003DMG400045112	ST4.03ch00	17829277	17829747	Conserved gene of unknown function	0	0	0	0	0	0	0	0	0	0	0	0	0	0	0	0	0	0	0	0	0	0	0	0	0	0	0
PGSC0003DMG400043914	ST4.03ch00	17854503	17857853	LINE-type retrotransposon LIb DNA, complete sequence, Insertion at the S14 site	0	0	0	0	0	0	0	0	0	0	0	0	0	0	0	0	0	0	0	0	0	0	0	0	0	0	0
PGSC0003DMG400046308	ST4.03ch00	17961588	17966957	Conserved gene of unknown function	0	0	0	0	0	0	0	0	0	0	0	0	0	0	0	0	0	0	0	0	0	0	0	0	0	0	0
PGSC0003DMG400036725	ST4.03ch00	18010560	18012243	Histidine-rich glycoprotein	0	0	0	0	0	0	0	0	0	0	0	0	0	0	0	0	0	0	0	0	0	0	0	0	0	0	0
PGSC0003DMG400034532	ST4.03ch00	18097577	18099092	Gene of unknown function	0	0	0	0	0	0	0	0	0	0	0	0	0	0	0	0	0	0	0	0	0	0	0	0	0	0	0
PGSC0003DMG400038750	ST4.03ch00	18233056	18233676	Gene of unknown function	0	0	0	0	0	0	0	0	0	0	0	0	0	0	0	0	0	0	0	0	0	0	0	0	0	0	0
PGSC0003DMG400009712	ST4.03ch00	18255384	18259123	Hydrolase, acting on ester bonds	0	0	0	0	0	0	0	0	0	0	0	0	0	0	0	0	0	0	0	0	0	0	0	0	0	0	0
PGSC0003DMG400042433	ST4.03ch00	18262796	18263146	Gene of unknown function	0	0	0	0	0	0	0	0	0	0	0	0	0	0	0	0	0	0	0	0	0	0	0	0	0	0	0
PGSC0003DMG400045156	ST4.03ch00	18271156	18271701	Multidrug resistance protein ABC transporter family	0	0	0	0	0	0	0	0	0	0	0	0	0	0	0	0	0	0	0	0	0	0	0	0	0	0	0
PGSC0003DMG400045824	ST4.03ch00	18301008	18302852	Gene of unknown function	0	0	0	0	0	0	0	0	0	0	0	0	0	0	0	0	0	0	0	0	0	0	0	0	0	0	0
PGSC0003DMG400041835	ST4.03ch00	18320863	18327615	Gene of unknown function	0	0	0	0	0	0	0	0	0	0	0	0	0	0	0	0	0	0	0	0	0	0	0	0	0	0	0
PGSC0003DMG400026794	ST4.03ch00	18407477	18408808	Conserved gene of unknown function	0	0	0	0	0	0	0	0	0	0	0	0	0	0	0	0	0	0	0	0	0	0	0	0	0	0	0
PGSC0003DMG400044999	ST4.03ch00	18413515	18414557	Gene of unknown function	0	0	0	0	0	0	0	0	0	0	0	0	0	0	0	0	0	0	0	0	0	0	0	0	0	0	0
PGSC0003DMG400035065	ST4.03ch00	18494353	18495070	Gene of unknown function	0	0	0	0	0	0	0	0	0	0	0	0	0	0	0	0	0	0	0	0	0	0	0	0	0	0	0
PGSC0003DMG400043517	ST4.03ch00	18503143	18506272	Gag-pol polyprotein	0	0	0	0	0	0	0	0	0	0	0	0	0	0	0	0	0	0	0	0	0	0	0	0	0	0	0
PGSC0003DMG400044953	ST4.03ch00	18557974	18558279	Gene of unknown function	0	0	0	0	0	0	0	0	0	0	0	0	0	0	0	0	0	0	0	0	0	0	0	0	0	0	0
PGSC0003DMG400035462	ST4.03ch00	18591558	18592624	Gene of unknown function	0	0	0	0	0	0	0	0	0	0	0	0	0	0	0	0	0	0	0	0	0	0	0	0	0	0	0
PGSC0003DMG400036690	ST4.03ch00	18606675	18607784	Reverse transcriptase	0	0	0	0	0	0	0	0	0	0	0	0	0	0	0	0	0	0	0	0	0	0	0	0	0	0	0
PGSC0003DMG400030290	ST4.03ch00	18621971	18625643	Protein kinase-coding resistance protein	0	0	0	0	0	0	0	0	0	0	0	0	0	0	0	0	0	0	0	0	0	0	0	0	0	0	0
PGSC0003DMG400037522	ST4.03ch00	18636661	18636996	Gene of unknown function	0	0	0	0	0	0	0	0	0	0	0	0	0	0	0	0	0	0	0	0	0	0	0	0	0	0	0
PGSC0003DMG400046881	ST4.03ch00	18648252	18648821	Integrase core domain containing protein	0	0	0	0	0	0	0	0	0	0	0	0	0	0	0	0	0	0	0	0	0	0	0	0	0	0	0
PGSC0003DMG400045006	ST4.03ch00	18653617	18654730	Gene of unknown function	0	0	0	0	0	0	0	0	0	0	0	0	0	0	0	0	0	0	0	0	0	0	0	0	0	0	0
PGSC0003DMG400038915	ST4.03ch00	18655011	18655433	Gene of unknown function	0	0	0	0	0	0	0	0	0	0	0	0	0	0	0	0	0	0	0	0	0	0	0	0	0	0	0
PGSC0003DMG400037981	ST4.03ch00	18658132	18658836	Gene of unknown function	0	0	0	0	0	0	0	0	0	0	0	0	0	0	0	0	0	0	0	0	0	0	0	0	0	0	0
PGSC0003DMG400039381	ST4.03ch00	18662883	18663218	Gene of unknown function	0	0	0	0	0	0	0	0	0	0	0	0	0	0	0	0	0	0	0	0	0	0	0	0	0	0	0
PGSC0003DMG400041775	ST4.03ch00	18666831	18668078	Gene of unknown function	0	0	0	0	0	0	0	0	0	0	0	0	0	0	0	0	0	0	0	0	0	0	0	0	0	0	0
PGSC0003DMG400037521	ST4.03ch00	18675623	18676390	Gene of unknown function	0	0	0	0	0	0	0	0	0	0	0	0	0	0	0	0	0	0	0	0	0	0	0	0	0	0	0
PGSC0003DMG400035215	ST4.03ch00	18684816	18691624	Gag-pol polyprotein	0	0	0	0	0	0	0	0	0	0	0	0	0	0	0	0	0	0	0	0	0	0	0	0	0	0	0
PGSC0003DMG400036636	ST4.03ch00	18697293	18698216	Gene of unknown function	0	0	0	0	0	0	0	0	0	0	0	0	0	0	0	0	0	0	0	0	0	0	0	0	0	0	0
PGSC0003DMG400045484	ST4.03ch00	18698707	18700484	Conserved gene of unknown function	0	0	0	0	0	0	0	0	0	0	0	0	0	0	0	0	0	0	0	0	0	0	0	0	0	0	0
PGSC0003DMG400035541	ST4.03ch00	18738010	18738375	Gene of unknown function	0	0	0	0	0	0	0	0	0	0	0	0	0	0	0	0	0	0	0	0	0	0	0	0	0	0	0
PGSC0003DMG400043244	ST4.03ch00	18755242	18757211	Uncharacterized histidine-rich protein DDB_G0274557	0	0	0	0	0	0	0	0	0	0	0	0	0	0	0	0	0	0	0	0	0	0	0	0	0	0	0
PGSC0003DMG400034901	ST4.03ch00	18815419	18817829	Gene of unknown function	0	0	0	0	0	0	0	0	0	0	0	0	0	0	0	0	0	0	0	0	0	0	0	0	0	0	0
PGSC0003DMG400038425	ST4.03ch00	18830410	18833701	CG15040	0	0	0	0	0	0	0	0	0	0	0	0	0	0	0	0	0	0	0	0	0	0	0	0	0	0	0
PGSC0003DMG400037872	ST4.03ch00	18840471	18842095	CG6004	0	0	0	0	0	0	0	0	0	0	0	0	0	0	0	0	0	0	0	0	0	0	0	0	0	0	0
PGSC0003DMG400039692	ST4.03ch00	18854957	18857522	Uncharacterized histidine-rich protein DDB_G0274557	0	0	0	0	0	0	0	0	0	0	0	0	0	0	0	0	0	0	0	0	0	0	0	0	0	0	0
PGSC0003DMG400017029	ST4.03ch00	18876259	18876969	Gene of unknown function	0	0	0	0	0	0	0	0	0	0	0	0	0	0	0	0	0	0	0	0	0	0	0	0	0	0	0
PGSC0003DMG400035850	ST4.03ch00	18973666	18974511	RNase H family protein	0	0	0	0	0	0	0	0	0	0	0	0	0	0	0	0	0	0	0	0	0	0	0	0	0	0	0
PGSC0003DMG400041265	ST4.03ch00	18998199	19001524	Gene of unknown function	0	0	0	0	0	0	0	0	0	0	0	0	0	0	0	0	0	0	0	0	0	0	0	0	0	0	0
PGSC0003DMG400045205	ST4.03ch00	19053942	19057226	Bifunctional endo-1,4-beta-xylanase xylA	0	0	0	0	0	0	0	0	0	0	0	0	0	0	0	0	0	0	0	0	0	0	0	0	0	0	0
PGSC0003DMG400043844	ST4.03ch00	19060892	19069475	Gene of unknown function	0	0	0	0	0	0	0	0	0	0	0	0	0	0	0	0	0	0	0	0	0	0	0	0	0	0	0
PGSC0003DMG400041142	ST4.03ch00	19186173	19186649	Gene of unknown function	0	0	0	0	0	0	0	0	0	0	0	0	0	0	0	0	0	0	0	0	0	0	0	0	0	0	0
PGSC0003DMG400038295	ST4.03ch00	19194936	19197843	Gene of unknown function	0	0	0	0	0	0	0	0	0	0	0	0	0	0	0	0	0	0	0	0	0	0	0	0	0	0	0
PGSC0003DMG400037966	ST4.03ch00	19257394	19258841	Gene of unknown function	0	0	0	0	0	0	0	0	0	0	0	0	0	0	0	0	0	0	0	0	0	0	0	0	0	0	0
PGSC0003DMG400040136	ST4.03ch00	19262346	19262879	Gene of unknown function	0	0	0	0	0	0	0	0	0	0	0	0	0	0	0	0	0	0	0	0	0	0	0	0	0	0	0
PGSC0003DMG400030142	ST4.03ch00	19270193	19272125	Kinase	0	0	0	0	0	0	0	0	0	0	0	0	0	0	0	0	0	0	0	0	0	0	0	0	0	0	0
PGSC0003DMG400030143	ST4.03ch00	19277922	19283521	Gene of unknown function	0	0	0	0	0	0	0	0	0	0	0	0	0	0	0	0	0	0	0	0	0	0	0	0	0	0	0
PGSC0003DMG400030144	ST4.03ch00	19283677	19285994	Kinase	0	0	0	0	0	0	0	0	0	0	0	0	0	0	0	0	0	0	0	0	0	0	0	0	0	0	0
PGSC0003DMG400030145	ST4.03ch00	19290280	19291670	Gene of unknown function	0	0	0	0	0	0	0	0	0	0	0	0	0	0	0	0	0	0	0	0	0	0	0	0	0	0	0
PGSC0003DMG402030146	ST4.03ch00	19319800	19321083	Conserved gene of unknown function	0	0	0	0	0	0	0	0	0	0	0	0	0	0	0	0	0	0	0	0	0	0	0	0	0	0	0
PGSC0003DMG401030146	ST4.03ch00	19322908	19324770	Late blight resistance protein	0	0	0	0	0	0	0	0	0	0	0	0	0	0	0	0	0	0	0	0	0	0	0	0	0	0	0
PGSC0003DMG400045778	ST4.03ch00	19327901	19329414	Gene of unknown function	0	0	0	0	0	0	0	0	0	0	0	0	0	0	0	0	0	0	0	0	0	0	0	0	0	0	0
PGSC0003DMG400024382	ST4.03ch00	19375177	19377324	Gene of unknown function	0	0	0	0	0	0	0	0	0	0	0	0	0	0	0	0	0	0	0	0	0	0	0	0	0	0	0
PGSC0003DMG400042739	ST4.03ch00	19415484	19415933	Gene of unknown function	0	0	0	0	0	0	0	0	0	0	0	0	0	0	0	0	0	0	0	0	0	0	0	0	0	0	0
PGSC0003DMG400024383	ST4.03ch00	19427623	19429338	Gag/pol polyprotein	0	0	0	0	0	0	0	0	0	0	0	0	0	0	0	0	0	0	0	0	0	0	0	0	0	0	0
PGSC0003DMG400035487	ST4.03ch00	19542251	19545581	Gene of unknown function	0	0	0	0	0	0	0	0	0	0	0	0	0	0	0	0	0	0	0	0	0	0	0	0	0	0	0
PGSC0003DMG400034847	ST4.03ch00	19551670	19553340	Integrase core domain containing protein	0	0	0	0	0	0	0	0	0	0	0	0	0	0	0	0	0	0	0	0	0	0	0	0	0	0	0
PGSC0003DMG400036294	ST4.03ch00	19553529	19554068	Integrase core domain containing protein	0	0	0	0	0	0	0	0	0	0	0	0	0	0	0	0	0	0	0	0	0	0	0	0	0	0	0
PGSC0003DMG400037015	ST4.03ch00	19654648	19654986	Gene of unknown function	0	0	0	0	0	0	0	0	0	0	0	0	0	0	0	0	0	0	0	0	0	0	0	0	0	0	0
PGSC0003DMG400045226	ST4.03ch00	19655008	19655597	Gene of unknown function	0	0	0	0	0	0	0	0	0	0	0	0	0	0	0	0	0	0	0	0	0	0	0	0	0	0	0
PGSC0003DMG400038123	ST4.03ch00	19662076	19664664	Isopentenyltransferase	0	0	0	0	0	0	0	0	0	0	0	0	0	0	0	0	0	0	0	0	0	0	0	0	0	0	0
PGSC0003DMG400043062	ST4.03ch00	19665722	19666698	ATP binding protein	0	0	0	0	0	0	0	0	0	0	0	0	0	0	0	0	0	0	0	0	0	0	0	0	0	0	0
PGSC0003DMG400025678	ST4.03ch00	19758229	19768582	Potassium channel NtKC1	0	0	0	0	0	0	0	0	0	0	0	0	0	0	0	0	0	0	0	0	0	0	0	0	0	0	0
PGSC0003DMG400025677	ST4.03ch00	19809730	19810995	Conserved gene of unknown function	0	0	0	0	0	0	0	0	0	0	0	0	0	0	0	0	0	0	0	0	0	0	0	0	0	0	0
PGSC0003DMG400025676	ST4.03ch00	19831572	19832201	F-box protein	0	0	0	0	0	0	0	0	0	0	0	0	0	0	0	0	0	0	0	0	0	0	0	0	0	0	0
PGSC0003DMG400025675	ST4.03ch00	19836069	19837157	F-box protein	0	0	0	0	0	0	0	0	0	0	0	0	0	0	0	0	0	0	0	0	0	0	0	0	0	0	0
PGSC0003DMG400013959	ST4.03ch00	19872043	19872462	Gene of unknown function	0	0	0	0	0	0	0	0	0	0	0	0	0	0	0	0	0	0	0	0	0	0	0	0	0	0	0
PGSC0003DMG400013957	ST4.03ch00	19873004	19878982	Serine-threonine protein kinase, plant-type	0	0	0	0	0	0	0	0	0	0	0	0	0	0	0	0	0	0	0	0	0	0	0	0	0	0	0
PGSC0003DMG401013958	ST4.03ch00	19880352	19884109	Gene of unknown function	0	0	0	0	0	0	0	0	0	0	0	0	0	0	0	0	0	0	0	0	0	0	0	0	0	0	0
PGSC0003DMG400013956	ST4.03ch00	19889098	19890346	Conserved gene of unknown function	0	0	0	0	0	0	0	0	0	0	0	0	0	0	0	0	0	0	0	0	0	0	0	0	0	0	0
PGSC0003DMG400037565	ST4.03ch00	19965010	19969219	Ulp1 protease family, C-terminal catalytic domain containing protein	0	0	0	0	0	0	0	0	0	0	0	0	0	0	0	0	0	0	0	0	0	0	0	0	0	0	0
PGSC0003DMG400013955	ST4.03ch00	19975944	19981687	Serine-threonine protein kinase, plant-type	0	0	0	0	0	0	0	0	0	0	0	0	0	0	0	0	0	0	0	0	0	0	0	0	0	0	0
PGSC0003DMG400013954	ST4.03ch00	19991805	19992303	Conserved gene of unknown function	0	0	0	0	0	0	0	0	0	0	0	0	0	0	0	0	0	0	0	0	0	0	0	0	0	0	0
PGSC0003DMG400045965	ST4.03ch00	20004257	20010214	Transposon MuDR mudrA	0	0	0	0	0	0	0	0	0	0	0	0	0	0	0	0	0	0	0	0	0	0	0	0	0	0	0
PGSC0003DMG400013953	ST4.03ch00	20021094	20023965	Serine-threonine protein kinase, plant-type	0	0	0	0	0	0	0	0	0	0	0	0	0	0	0	0	0	0	0	0	0	0	0	0	0	0	0
PGSC0003DMG400007758	ST4.03ch00	20036943	20038287	Serine-threonine protein kinase, plant-type	0	0	0	0	0	0	0	0	0	0	0	0	0	0	0	0	0	0	0	0	0	0	0	0	0	0	0
PGSC0003DMG400036450	ST4.03ch00	20041357	20042175	Serine-threonine protein kinase, plant-type	0	0	0	0	0	0	0	0	0	0	0	0	0	0	0	0	0	0	0	0	0	0	0	0	0	0	0
PGSC0003DMG400045172	ST4.03ch00	20066096	20066527	Gene of unknown function	0	0	0	0	0	0	0	0	0	0	0	0	0	0	0	0	0	0	0	0	0	0	0	0	0	0	0
PGSC0003DMG400037248	ST4.03ch00	20074189	20074500	Gene of unknown function	0	0	0	0	0	0	0	0	0	0	0	0	0	0	0	0	0	0	0	0	0	0	0	0	0	0	0
PGSC0003DMG400046442	ST4.03ch00	20112358	20112699	Gene of unknown function	0	0	0	0	0	0	0	0	0	0	0	0	0	0	0	0	0	0	0	0	0	0	0	0	0	0	0
PGSC0003DMG400044391	ST4.03ch00	20157827	20158357	Gene of unknown function	0	0	0	0	0	0	0	0	0	0	0	0	0	0	0	0	0	0	0	0	0	0	0	0	0	0	0
PGSC0003DMG400042707	ST4.03ch00	20159160	20159525	Gene of unknown function	0	0	0	0	0	0	0	0	0	0	0	0	0	0	0	0	0	0	0	0	0	0	0	0	0	0	0
PGSC0003DMG400047014	ST4.03ch00	20159565	20159975	Gene of unknown function	0	0	0	0	0	0	0	0	0	0	0	0	0	0	0	0	0	0	0	0	0	0	0	0	0	0	0
PGSC0003DMG400034624	ST4.03ch00	20169427	20170331	Gene of unknown function	0	0	0	0	0	0	0	0	0	0	0	0	0	0	0	0	0	0	0	0	0	0	0	0	0	0	0
PGSC0003DMG400038774	ST4.03ch00	20197276	20197692	Gene of unknown function	0	0	0	0	0	0	0	0	0	0	0	0	0	0	0	0	0	0	0	0	0	0	0	0	0	0	0
PGSC0003DMG400037746	ST4.03ch00	20220105	20223548	Gene of unknown function	0	0	0	0	0	0	0	0	0	0	0	0	0	0	0	0	0	0	0	0	0	0	0	0	0	0	0
PGSC0003DMG400037299	ST4.03ch00	20224839	20225528	Gag-pol polyprotein	0	0	0	0	0	0	0	0	0	0	0	0	0	0	0	0	0	0	0	0	0	0	0	0	0	0	0
PGSC0003DMG400039219	ST4.03ch00	20226680	20228435	Gene of unknown function	0	0	0	0	0	0	0	0	0	0	0	0	0	0	0	0	0	0	0	0	0	0	0	0	0	0	0
PGSC0003DMG400040191	ST4.03ch00	20232313	20237154	Gag-pol polyprotein	0	0	0	0	0	0	0	0	0	0	0	0	0	0	0	0	0	0	0	0	0	0	0	0	0	0	0
PGSC0003DMG400045227	ST4.03ch00	20251143	20252509	Gene of unknown function	0	0	0	0	0	0	0	0	0	0	0	0	0	0	0	0	0	0	0	0	0	0	0	0	0	0	0
PGSC0003DMG400028018	ST4.03ch00	20326424	20326867	12-oxophytodienoate reductase 1	0	0	0	0	0	0	0	0	0	0	0	0	0	0	0	0	0	0	0	0	0	0	0	0	0	0	0
PGSC0003DMG400028017	ST4.03ch00	20328418	20336848	Ulp1 protease family, C-terminal catalytic domain containing protein	0	0	0	0	0	0	0	0	0	0	0	0	0	0	0	0	0	0	0	0	0	0	0	0	0	0	0
PGSC0003DMG400041524	ST4.03ch00	20353586	20354834	Gene of unknown function	0	0	0	0	0	0	0	0	0	0	0	0	0	0	0	0	0	0	0	0	0	0	0	0	0	0	0
PGSC0003DMG400038593	ST4.03ch00	20362727	20365226	Gene of unknown function	0	0	0	0	0	0	0	0	0	0	0	0	0	0	0	0	0	0	0	0	0	0	0	0	0	0	0
PGSC0003DMG400028020	ST4.03ch00	20398157	20403688	Short chain alcohol dehydrogenase	0	0	0	0	0	0	0	0	0	0	0	0	0	0	0	0	0	0	0	0	0	0	0	0	0	0	0
PGSC0003DMG400028021	ST4.03ch00	20405633	20408851	Short chain alcohol dehydrogenase	0	0	0	0	0	0	0	0	0	0	0	0	0	0	0	0	0	0	0	0	0	0	0	0	0	0	0
PGSC0003DMG400047221	ST4.03ch00	20445202	20445513	Gene of unknown function	0	0	0	0	0	0	0	0	0	0	0	0	0	0	0	0	0	0	0	0	0	0	0	0	0	0	0
PGSC0003DMG400036943	ST4.03ch00	20469864	20471868	Gene of unknown function	0	0	0	0	0	0	0	0	0	0	0	0	0	0	0	0	0	0	0	0	0	0	0	0	0	0	0
PGSC0003DMG400039929	ST4.03ch00	20508872	20509183	Gene of unknown function	0	0	0	0	0	0	0	0	0	0	0	0	0	0	0	0	0	0	0	0	0	0	0	0	0	0	0
PGSC0003DMG400034450	ST4.03ch00	20509898	20510209	Gene of unknown function	0	0	0	0	0	0	0	0	0	0	0	0	0	0	0	0	0	0	0	0	0	0	0	0	0	0	0
PGSC0003DMG400036156	ST4.03ch00	20544330	20544641	Gene of unknown function	0	0	0	0	0	0	0	0	0	0	0	0	0	0	0	0	0	0	0	0	0	0	0	0	0	0	0
PGSC0003DMG400038106	ST4.03ch00	20550632	20550943	Gene of unknown function	0	0	0	0	0	0	0	0	0	0	0	0	0	0	0	0	0	0	0	0	0	0	0	0	0	0	0
PGSC0003DMG400038266	ST4.03ch00	20599619	20600101	Gene of unknown function	0	0	0	0	0	0	0	0	0	0	0	0	0	0	0	0	0	0	0	0	0	0	0	0	0	0	0
PGSC0003DMG400019048	ST4.03ch00	20640159	20640665	Serine-threonine protein kinase, plant-type	0	0	0	0	0	0	0	0	0	0	0	0	0	0	0	0	0	0	0	0	0	0	0	0	0	0	0
PGSC0003DMG400019051	ST4.03ch00	20707723	20709211	Serine-threonine protein kinase, plant-type	0	0	0	0	0	0	0	0	0	0	0	0	0	0	0	0	0	0	0	0	0	0	0	0	0	0	0
PGSC0003DMG400015121	ST4.03ch00	20729057	20732966	Serine-threonine protein kinase, plant-type	0	0	0	0	0	0	0	0	0	0	0	0	0	0	0	0	0	0	0	0	0	0	0	0	0	0	0
PGSC0003DMG400043113	ST4.03ch00	20773864	20774805	Conserved gene of unknown function	0	0	0	0	0	0	0	0	0	0	0	0	0	0	0	0	0	0	0	0	0	0	0	0	0	0	0
PGSC0003DMG401009628	ST4.03ch00	20792307	20792679	Bacterial spot disease resistance protein 4	0	0	0	0	0	0	0	0	0	0	0	0	0	0	0	0	0	0	0	0	0	0	0	0	0	0	0
PGSC0003DMG402009628	ST4.03ch00	20799734	20800500	Resistance gene	0	0	0	0	0	0	0	0	0	0	0	0	0	0	0	0	0	0	0	0	0	0	0	0	0	0	0
PGSC0003DMG400009641	ST4.03ch00	20834781	20835409	N protein	0	0	0	0	0	0	0	0	0	0	0	0	0	0	0	0	0	0	0	0	0	0	0	0	0	0	0
PGSC0003DMG400009642	ST4.03ch00	20855345	20856097	Retrotransposon protein	0	0	0	0	0	0	0	0	0	0	0	0	0	0	0	0	0	0	0	0	0	0	0	0	0	0	0
PGSC0003DMG400009645	ST4.03ch00	20864676	20865353	Gene of unknown function	0	0	0	0	0	0	0	0	0	0	0	0	0	0	0	0	0	0	0	0	0	0	0	0	0	0	0
PGSC0003DMG400009631	ST4.03ch00	20868979	20871892	Bacterial spot disease resistance protein 4	0	0	0	0	0	0	0	0	0	0	0	0	0	0	0	0	0	0	0	0	0	0	0	0	0	0	0
PGSC0003DMG400009632	ST4.03ch00	20877288	20878861	Conserved gene of unknown function	0	0	0	0	0	0	0	0	0	0	0	0	0	0	0	0	0	0	0	0	0	0	0	0	0	0	0
PGSC0003DMG400009633	ST4.03ch00	20881886	20887615	N protein	0	0	0	0	0	0	0	0	0	0	0	0	0	0	0	0	0	0	0	0	0	0	0	0	0	0	0
PGSC0003DMG400009637	ST4.03ch00	20921669	20925993	Sinapyl alcohol dehydrogenase 2	0	0	0	0	0	0	0	0	0	0	0	0	0	0	0	0	0	0	0	0	0	0	0	0	0	0	0
PGSC0003DMG400009638	ST4.03ch00	20932287	20933340	Sinapyl alcohol dehydrogenase 2	0	0	0	0	0	0	0	0	0	0	0	0	0	0	0	0	0	0	0	0	0	0	0	0	0	0	0
PGSC0003DMG400009634	ST4.03ch00	20938788	20940397	Bacterial spot disease resistance protein 4	0	0	0	0	0	0	0	0	0	0	0	0	0	0	0	0	0	0	0	0	0	0	0	0	0	0	0
PGSC0003DMG400009635	ST4.03ch00	20947100	20949646	Gene of unknown function	0	0	0	0	0	0	0	0	0	0	0	0	0	0	0	0	0	0	0	0	0	0	0	0	0	0	0
PGSC0003DMG400026844	ST4.03ch00	20978288	20978590	Gene of unknown function	0	0	0	0	0	0	0	0	0	0	0	0	0	0	0	0	0	0	0	0	0	0	0	0	0	0	0
PGSC0003DMG400046069	ST4.03ch00	21013987	21014686	Gene of unknown function	0	0	0	0	0	0	0	0	0	0	0	0	0	0	0	0	0	0	0	0	0	0	0	0	0	0	0
PGSC0003DMG400042100	ST4.03ch00	21042434	21042997	Gene of unknown function	0	0	0	0	0	0	0	0	0	0	0	0	0	0	0	0	0	0	0	0	0	0	0	0	0	0	0
PGSC0003DMG400037445	ST4.03ch00	21043073	21045585	Gene of unknown function	0	0	0	0	0	0	0	0	0	0	0	0	0	0	0	0	0	0	0	0	0	0	0	0	0	0	0
PGSC0003DMG400023239	ST4.03ch00	21118274	21118957	Gene of unknown function	0	0	0	0	0	0	0	0	0	0	0	0	0	0	0	0	0	0	0	0	0	0	0	0	0	0	0
PGSC0003DMG400023237	ST4.03ch00	21126056	21133670	Conserved gene of unknown function	0	0	0	0	0	0	0	0	0	0	0	0	0	0	0	0	0	0	0	0	0	0	0	0	0	0	0
PGSC0003DMG400023236	ST4.03ch00	21162163	21164997	Sn-1 protein	0	0	0	0	0	0	0	0	0	0	0	0	0	0	0	0	0	0	0	0	0	0	0	0	0	0	0
PGSC0003DMG400023235	ST4.03ch00	21170891	21172061	Sn-2 protein	0	0	0	0	0	0	0	0	0	0	0	0	0	0	0	0	0	0	0	0	0	0	0	0	0	0	0
PGSC0003DMG400023234	ST4.03ch00	21176826	21178681	Sn-1 protein	0	0	0	0	0	0	0	0	0	0	0	0	0	0	0	0	0	0	0	0	0	0	0	0	0	0	0
PGSC0003DMG402023233	ST4.03ch00	21180176	21181329	Sn-1 protein	0	0	0	0	0	0	0	0	0	0	0	0	0	0	0	0	0	0	0	0	0	0	0	0	0	0	0
PGSC0003DMG401023233	ST4.03ch00	21189767	21190579	Sn-1 protein	0	0	0	0	0	0	0	0	0	0	0	0	0	0	0	0	0	0	0	0	0	0	0	0	0	0	0
PGSC0003DMG400019070	ST4.03ch00	21215992	21216916	Orf147a protein	0	0	0	0	0	0	0	0	0	0	0	0	0	0	0	0	0	0	0	0	0	0	0	0	0	0	0
PGSC0003DMG400042669	ST4.03ch00	21235119	21237917	Sn-1 protein	0	0	0	0	0	0	0	0	0	0	0	0	0	0	0	0	0	0	0	0	0	0	0	0	0	0	0
PGSC0003DMG400019068	ST4.03ch00	21251054	21252901	Sn-1 protein	0	0	0	0	0	0	0	0	0	0	0	0	0	0	0	0	0	0	0	0	0	0	0	0	0	0	0
PGSC0003DMG400040317	ST4.03ch00	21299520	21300925	Endochitinase	0	0	0	0	0	0	0	0	0	0	0	0	0	0	0	0	0	0	0	0	0	0	0	0	0	0	0
PGSC0003DMG400015085	ST4.03ch00	21317856	21318561	RPGR ORF15 isoform	0	0	0	0	0	0	0	0	0	0	0	0	0	0	0	0	0	0	0	0	0	0	0	0	0	0	0
PGSC0003DMG400044046	ST4.03ch00	21320699	21321859	Gene of unknown function	0	0	0	0	0	0	0	0	0	0	0	0	0	0	0	0	0	0	0	0	0	0	0	0	0	0	0
PGSC0003DMG400038922	ST4.03ch00	21326185	21326808	Gene of unknown function	0	0	0	0	0	0	0	0	0	0	0	0	0	0	0	0	0	0	0	0	0	0	0	0	0	0	0
PGSC0003DMG400040004	ST4.03ch00	21355869	21357445	Gene of unknown function	0	0	0	0	0	0	0	0	0	0	0	0	0	0	0	0	0	0	0	0	0	0	0	0	0	0	0
PGSC0003DMG400026853	ST4.03ch00	21407639	21408792	Endochitinase 3	0	0	0	0	0	0	0	0	0	0	0	0	0	0	0	0	0	0	0	0	0	0	0	0	0	0	0
PGSC0003DMG400026854	ST4.03ch00	21415307	21416600	Endochitinase 2	0	0	0	0	0	0	0	0	0	0	0	0	0	0	0	0	0	0	0	0	0	0	0	0	0	0	0
PGSC0003DMG400026855	ST4.03ch00	21419777	21420932	Endochitinase 4	0	0	0	0	0	0	0	0	0	0	0	0	0	0	0	0	0	0	0	0	0	0	0	0	0	0	0
PGSC0003DMG400035792	ST4.03ch00	21460110	21461534	RNase H family protein	0	0	0	0	0	0	0	0	0	0	0	0	0	0	0	0	0	0	0	0	0	0	0	0	0	0	0
PGSC0003DMG400036761	ST4.03ch00	21464692	21466068	Glycosyltransferase PglE	0	0	0	0	0	0	0	0	0	0	0	0	0	0	0	0	0	0	0	0	0	0	0	0	0	0	0
PGSC0003DMG400039315	ST4.03ch00	21498050	21498954	Gag-pol protein	0	0	0	0	0	0	0	0	0	0	0	0	0	0	0	0	0	0	0	0	0	0	0	0	0	0	0
PGSC0003DMG400034645	ST4.03ch00	21507962	21508366	Gene of unknown function	0	0	0	0	0	0	0	0	0	0	0	0	0	0	0	0	0	0	0	0	0	0	0	0	0	0	0
PGSC0003DMG400043004	ST4.03ch00	21543486	21543914	RNase H family protein	0	0	0	0	0	0	0	0	0	0	0	0	0	0	0	0	0	0	0	0	0	0	0	0	0	0	0
PGSC0003DMG400038309	ST4.03ch00	21549637	21550312	Gene of unknown function	0	0	0	0	0	0	0	0	0	0	0	0	0	0	0	0	0	0	0	0	0	0	0	0	0	0	0
PGSC0003DMG400046727	ST4.03ch00	21561443	21564537	RNA-directed DNA polymerase (Reverse transcriptase); Ribonuclease H	0	0	0	0	0	0	0	0	0	0	0	0	0	0	0	0	0	0	0	0	0	0	0	0	0	0	0
PGSC0003DMG400041868	ST4.03ch00	21564840	21565403	Endonuclease/exonuclease/phosphatase	0	0	0	0	0	0	0	0	0	0	0	0	0	0	0	0	0	0	0	0	0	0	0	0	0	0	0
PGSC0003DMG400023201	ST4.03ch00	21590508	21591455	CLE family OsCLE801 protein	0	0	0	0	0	0	0	0	0	0	0	0	0	0	0	0	0	0	0	0	0	0	0	0	0	0	0
PGSC0003DMG400023198	ST4.03ch00	21610499	21613702	Leucine-rich repeat-containing protein	0	0	0	0	0	0	0	0	0	0	0	0	0	0	0	0	0	0	0	0	0	0	0	0	0	0	0
PGSC0003DMG400036681	ST4.03ch00	21651982	21652401	Zinc finger protein	0	0	0	0	0	0	0	0	0	0	0	0	0	0	0	0	0	0	0	0	0	0	0	0	0	0	0
PGSC0003DMG400040055	ST4.03ch00	21656035	21659696	Gene of unknown function	0	0	0	0	0	0	0	0	0	0	0	0	0	0	0	0	0	0	0	0	0	0	0	0	0	0	0
PGSC0003DMG400023199	ST4.03ch00	21661481	21662942	Gene of unknown function	0	0	0	0	0	0	0	0	0	0	0	0	0	0	0	0	0	0	0	0	0	0	0	0	0	0	0
PGSC0003DMG400023197	ST4.03ch00	21688543	21697848	Gene of unknown function	0	0	0	0	0	0	0	0	0	0	0	0	0	0	0	0	0	0	0	0	0	0	0	0	0	0	0
PGSC0003DMG400043569	ST4.03ch00	21711701	21712426	Zinc finger protein	0	0	0	0	0	0	0	0	0	0	0	0	0	0	0	0	0	0	0	0	0	0	0	0	0	0	0
PGSC0003DMG400023200	ST4.03ch00	21717006	21722003	DNA binding protein	0	0	0	0	0	0	0	0	0	0	0	0	0	0	0	0	0	0	0	0	0	0	0	0	0	0	0
PGSC0003DMG400042391	ST4.03ch00	21733009	21735993	Bifunctional endo-1,4-beta-xylanase xylA	0	0	0	0	0	0	0	0	0	0	0	0	0	0	0	0	0	0	0	0	0	0	0	0	0	0	0
PGSC0003DMG400037287	ST4.03ch00	21753288	21753926	Gene of unknown function	0	0	0	0	0	0	0	0	0	0	0	0	0	0	0	0	0	0	0	0	0	0	0	0	0	0	0
PGSC0003DMG400038706	ST4.03ch00	21801029	21804346	GJ10070	0	0	0	0	0	0	0	0	0	0	0	0	0	0	0	0	0	0	0	0	0	0	0	0	0	0	0
PGSC0003DMG400046732	ST4.03ch00	21823149	21828116	Gene of unknown function	0	0	0	0	0	0	0	0	0	0	0	0	0	0	0	0	0	0	0	0	0	0	0	0	0	0	0
PGSC0003DMG400039115	ST4.03ch00	21931906	21932268	Integrase core domain containing protein	0	0	0	0	0	0	0	0	0	0	0	0	0	0	0	0	0	0	0	0	0	0	0	0	0	0	0
PGSC0003DMG400008758	ST4.03ch00	21982112	21987475	Fkbp-rapamycin associated protein	0	0	0	0	0	0	0	0	0	0	0	0	0	0	0	0	0	0	0	0	0	0	0	0	0	0	0
PGSC0003DMG400044244	ST4.03ch00	21990912	21991349	Gene of unknown function	0	0	0	0	0	0	0	0	0	0	0	0	0	0	0	0	0	0	0	0	0	0	0	0	0	0	0
PGSC0003DMG400039573	ST4.03ch00	21991437	21991826	Integrase core domain containing protein	0	0	0	0	0	0	0	0	0	0	0	0	0	0	0	0	0	0	0	0	0	0	0	0	0	0	0
PGSC0003DMG400011951	ST4.03ch00	22013629	22014481	Non-specific lipid-transfer protein	0	0	0	0	0	0	0	0	0	0	0	0	0	0	0	0	0	0	0	0	0	0	0	0	0	0	0
PGSC0003DMG400011952	ST4.03ch00	22035913	22036766	Non-specific lipid-transfer protein	0	0	0	0	0	0	0	0	0	0	0	0	0	0	0	0	0	0	0	0	0	0	0	0	0	0	0
PGSC0003DMG400011953	ST4.03ch00	22056930	22057933	Non-specific lipid-transfer protein 2	0	0	0	0	0	0	0	0	0	0	0	0	0	0	0	0	0	0	0	0	0	0	0	0	0	0	0
PGSC0003DMG400011954	ST4.03ch00	22081144	22082169	Non-specific lipid-transfer protein 1	0	0	0	0	0	0	0	0	0	0	0	0	0	0	0	0	0	0	0	0	0	0	0	0	0	0	0
PGSC0003DMG400011947	ST4.03ch00	22082829	22083227	Gene of unknown function	0	0	0	0	0	0	0	0	0	0	0	0	0	0	0	0	0	0	0	0	0	0	0	0	0	0	0
PGSC0003DMG400011948	ST4.03ch00	22096297	22097627	Cationic peroxidase 1	0	0	0	0	0	0	0	0	0	0	0	0	0	0	0	0	0	0	0	0	0	0	0	0	0	0	0
PGSC0003DMG400011955	ST4.03ch00	22098971	22100334	Non-specific lipid-transfer protein 2	0	0	0	0	0	0	0	0	0	0	0	0	0	0	0	0	0	0	0	0	0	0	0	0	0	0	0
PGSC0003DMG400011949	ST4.03ch00	22111594	22113047	Non-specific lipid-transfer protein	0	0	0	0	0	0	0	0	0	0	0	0	0	0	0	0	0	0	0	0	0	0	0	0	0	0	0
PGSC0003DMG400037286	ST4.03ch00	22126282	22126596	Ferredoxin II	0	0	0	0	0	0	0	0	0	0	0	0	0	0	0	0	0	0	0	0	0	0	0	0	0	0	0
PGSC0003DMG400011950	ST4.03ch00	22129370	22130094	Chloroplast ferredoxin I	0	0	0	0	0	0	0	0	0	0	0	0	0	0	0	0	0	0	0	0	0	0	0	0	0	0	0
PGSC0003DMG400041929	ST4.03ch00	22168015	22168386	Conserved gene of unknown function	0	0	0	0	0	0	0	0	0	0	0	0	0	0	0	0	0	0	0	0	0	0	0	0	0	0	0
PGSC0003DMG400042139	ST4.03ch00	22190268	22191539	Gene of unknown function	0	0	0	0	0	0	0	0	0	0	0	0	0	0	0	0	0	0	0	0	0	0	0	0	0	0	0
PGSC0003DMG400037869	ST4.03ch00	22287912	22288835	Integrase core domain containing protein	0	0	0	0	0	0	0	0	0	0	0	0	0	0	0	0	0	0	0	0	0	0	0	0	0	0	0
PGSC0003DMG400038417	ST4.03ch00	22296141	22297074	Gene of unknown function	0	0	0	0	0	0	0	0	0	0	0	0	0	0	0	0	0	0	0	0	0	0	0	0	0	0	0
PGSC0003DMG400041541	ST4.03ch00	22321447	22321767	Gene of unknown function	0	0	0	0	0	0	0	0	0	0	0	0	0	0	0	0	0	0	0	0	0	0	0	0	0	0	0
PGSC0003DMG400045114	ST4.03ch00	22342023	22342513	Gene of unknown function	0	0	0	0	0	0	0	0	0	0	0	0	0	0	0	0	0	0	0	0	0	0	0	0	0	0	0
PGSC0003DMG400046093	ST4.03ch00	22367041	22369581	Gene of unknown function	0	0	0	0	0	0	0	0	0	0	0	0	0	0	0	0	0	0	0	0	0	0	0	0	0	0	0
PGSC0003DMG400036678	ST4.03ch00	22422763	22423143	Gene of unknown function	0	0	0	0	0	0	0	0	0	0	0	0	0	0	0	0	0	0	0	0	0	0	0	0	0	0	0
PGSC0003DMG400034491	ST4.03ch00	22423414	22424859	Gene of unknown function	0	0	0	0	0	0	0	0	0	0	0	0	0	0	0	0	0	0	0	0	0	0	0	0	0	0	0
PGSC0003DMG400025692	ST4.03ch00	22491466	22495487	Amino acid binding protein	0	0	0	0	0	0	0	0	0	0	0	0	0	0	0	0	0	0	0	0	0	0	0	0	0	0	0
PGSC0003DMG400023215	ST4.03ch00	22516128	22516515	Sn-1 protein	0	0	0	0	0	0	0	0	0	0	0	0	0	0	0	0	0	0	0	0	0	0	0	0	0	0	0
PGSC0003DMG400023222	ST4.03ch00	22518046	22518496	Conserved gene of unknown function	0	0	0	0	0	0	0	0	0	0	0	0	0	0	0	0	0	0	0	0	0	0	0	0	0	0	0
PGSC0003DMG400023216	ST4.03ch00	22531730	22534348	Sn-2 protein	0	0	0	0	0	0	0	0	0	0	0	0	0	0	0	0	0	0	0	0	0	0	0	0	0	0	0
PGSC0003DMG400023217	ST4.03ch00	22536779	22541333	Gamma-gliadin	0	0	0	0	0	0	0	0	0	0	0	0	0	0	0	0	0	0	0	0	0	0	0	0	0	0	0
PGSC0003DMG400023218	ST4.03ch00	22575898	22579255	C2 domain-containing protein	0	0	0	0	0	0	0	0	0	0	0	0	0	0	0	0	0	0	0	0	0	0	0	0	0	0	0
PGSC0003DMG400023221	ST4.03ch00	22581592	22584397	MLP 34	0	0	0	0	0	0	0	0	0	0	0	0	0	0	0	0	0	0	0	0	0	0	0	0	0	0	0
PGSC0003DMG400040978	ST4.03ch00	22624588	22625292	Periaxin	0	0	0	0	0	0	0	0	0	0	0	0	0	0	0	0	0	0	0	0	0	0	0	0	0	0	0
PGSC0003DMG400023220	ST4.03ch00	22626427	22629762	Gamma-gliadin	0	0	0	0	0	0	0	0	0	0	0	0	0	0	0	0	0	0	0	0	0	0	0	0	0	0	0
PGSC0003DMG400039644	ST4.03ch00	22634338	22640100	TRNA delta(2)-isopentenylpyrophosphate transferase	0	0	0	0	0	0	0	0	0	0	0	0	0	0	0	0	0	0	0	0	0	0	0	0	0	0	0
PGSC0003DMG400041967	ST4.03ch00	22665003	22665932	F-box protein	0	0	0	0	0	0	0	0	0	0	0	0	0	0	0	0	0	0	0	0	0	0	0	0	0	0	0
PGSC0003DMG400044609	ST4.03ch00	22672860	22673857	Conserved gene of unknown function	0	0	0	0	0	0	0	0	0	0	0	0	0	0	0	0	0	0	0	0	0	0	0	0	0	0	0
PGSC0003DMG400036653	ST4.03ch00	22679652	22681924	F-box protein	0	0	0	0	0	0	0	0	0	0	0	0	0	0	0	0	0	0	0	0	0	0	0	0	0	0	0
PGSC0003DMG400036808	ST4.03ch00	22690784	22691221	Gene of unknown function	0	0	0	0	0	0	0	0	0	0	0	0	0	0	0	0	0	0	0	0	0	0	0	0	0	0	0
PGSC0003DMG400023177	ST4.03ch00	22708417	22712600	EIN3-binding F-box protein 1	0	0	0	0	0	0	0	0	0	0	0	0	0	0	0	0	0	0	0	0	0	0	0	0	0	0	0
PGSC0003DMG400023178	ST4.03ch00	22734878	22735363	F-box protein	0	0	0	0	0	0	0	0	0	0	0	0	0	0	0	0	0	0	0	0	0	0	0	0	0	0	0
PGSC0003DMG400034676	ST4.03ch00	22750185	22750922	Conserved gene of unknown function	0	0	0	0	0	0	0	0	0	0	0	0	0	0	0	0	0	0	0	0	0	0	0	0	0	0	0
PGSC0003DMG400018045	ST4.03ch00	22755063	22760372	Hcr9-OR2B	0	0	0	0	0	0	0	0	0	0	0	0	0	0	0	0	0	0	0	0	0	0	0	0	0	0	0
PGSC0003DMG402018044	ST4.03ch00	22762051	22763646	Plant synaptotagmin	0	0	0	0	0	0	0	0	0	0	0	0	0	0	0	0	0	0	0	0	0	0	0	0	0	0	0
PGSC0003DMG401018044	ST4.03ch00	22764187	22765350	Conserved gene of unknown function	0	0	0	0	0	0	0	0	0	0	0	0	0	0	0	0	0	0	0	0	0	0	0	0	0	0	0
PGSC0003DMG400006652	ST4.03ch00	22784100	22790366	Hcr9-OR2A	0	0	0	0	0	0	0	0	0	0	0	0	0	0	0	0	0	0	0	0	0	0	0	0	0	0	0
PGSC0003DMG401006653	ST4.03ch00	22802783	22812842	Disease resistance protein	0	0	0	0	0	0	0	0	0	0	0	0	0	0	0	0	0	0	0	0	0	0	0	0	0	0	0
PGSC0003DMG402006653	ST4.03ch00	22813018	22814031	Conserved gene of unknown function	0	0	0	0	0	0	0	0	0	0	0	0	0	0	0	0	0	0	0	0	0	0	0	0	0	0	0
PGSC0003DMG400034763	ST4.03ch00	22843453	22844221	Gene of unknown function	0	0	0	0	0	0	0	0	0	0	0	0	0	0	0	0	0	0	0	0	0	0	0	0	0	0	0
PGSC0003DMG400006657	ST4.03ch00	22851076	22851648	Gene of unknown function	0	0	0	0	0	0	0	0	0	0	0	0	0	0	0	0	0	0	0	0	0	0	0	0	0	0	0
PGSC0003DMG400006655	ST4.03ch00	22862366	22865597	Cf-2.1	0	0	0	0	0	0	0	0	0	0	0	0	0	0	0	0	0	0	0	0	0	0	0	0	0	0	0
PGSC0003DMG400044378	ST4.03ch00	22878030	22885856	Gene of unknown function	0	0	0	0	0	0	0	0	0	0	0	0	0	0	0	0	0	0	0	0	0	0	0	0	0	0	0
PGSC0003DMG400036209	ST4.03ch00	22888176	22891976	Gene of unknown function	0	0	0	0	0	0	0	0	0	0	0	0	0	0	0	0	0	0	0	0	0	0	0	0	0	0	0
PGSC0003DMG400038834	ST4.03ch00	22953601	22954133	Gene of unknown function	0	0	0	0	0	0	0	0	0	0	0	0	0	0	0	0	0	0	0	0	0	0	0	0	0	0	0
PGSC0003DMG400026878	ST4.03ch00	22976465	22977496	Multidomain cyclophilin type peptidyl-prolyl cis-trans isomerase	0	0	0	0	0	0	0	0	0	0	0	0	0	0	0	0	0	0	0	0	0	0	0	0	0	0	0
PGSC0003DMG400002346	ST4.03ch00	22994033	22995968	Gene of unknown function	0	0	0	0	0	0	0	0	0	0	0	0	0	0	0	0	0	0	0	0	0	0	0	0	0	0	0
PGSC0003DMG400002342	ST4.03ch00	23003501	23005274	Glucan endo-1,3-beta-glucosidase	0	0	0	0	0	0	0	0	0	0	0	0	0	0	0	0	0	0	0	0	0	0	0	0	0	0	0
PGSC0003DMG400002347	ST4.03ch00	23021995	23022717	1,3-beta-glucan glucanohydrolase	0	0	0	0	0	0	0	0	0	0	0	0	0	0	0	0	0	0	0	0	0	0	0	0	0	0	0
PGSC0003DMG400002344	ST4.03ch00	23051150	23053488	Conserved gene of unknown function	0	0	0	0	0	0	0	0	0	0	0	0	0	0	0	0	0	0	0	0	0	0	0	0	0	0	0
PGSC0003DMG400002340	ST4.03ch00	23057957	23059395	Elicitor-inducible cytochrome P450	0	0	0	0	0	0	0	0	0	0	0	0	0	0	0	0	0	0	0	0	0	0	0	0	0	0	0
PGSC0003DMG400002341	ST4.03ch00	23075714	23077354	Cytochrome P450	0	0	0	0	0	0	0	0	0	0	0	0	0	0	0	0	0	0	0	0	0	0	0	0	0	0	0
PGSC0003DMG400002345	ST4.03ch00	23091514	23092590	Cytochrome P450 hydroxylase	0	0	0	0	0	0	0	0	0	0	0	0	0	0	0	0	0	0	0	0	0	0	0	0	0	0	0
PGSC0003DMG400010887	ST4.03ch00	23117445	23119145	Leucine-rich repeat	0	0	0	0	0	0	0	0	0	0	0	0	0	0	0	0	0	0	0	0	0	0	0	0	0	0	0
PGSC0003DMG400010886	ST4.03ch00	23121966	23123699	Cc-nbs-lrr resistance protein	0	0	0	0	0	0	0	0	0	0	0	0	0	0	0	0	0	0	0	0	0	0	0	0	0	0	0
PGSC0003DMG402010885	ST4.03ch00	23125341	23125704	Gene of unknown function	0	0	0	0	0	0	0	0	0	0	0	0	0	0	0	0	0	0	0	0	0	0	0	0	0	0	0
PGSC0003DMG401010885	ST4.03ch00	23130379	23130895	Gene of unknown function	0	0	0	0	0	0	0	0	0	0	0	0	0	0	0	0	0	0	0	0	0	0	0	0	0	0	0
PGSC0003DMG400010888	ST4.03ch00	23143072	23143431	GTP-binding protein	0	0	0	0	0	0	0	0	0	0	0	0	0	0	0	0	0	0	0	0	0	0	0	0	0	0	0
PGSC0003DMG400039432	ST4.03ch00	23154627	23155028	GTP-binding protein	0	0	0	0	0	0	0	0	0	0	0	0	0	0	0	0	0	0	0	0	0	0	0	0	0	0	0
PGSC0003DMG400028057	ST4.03ch00	23181002	23182239	Disease resistance protein RPS5	0	0	0	0	0	0	0	0	0	0	0	0	0	0	0	0	0	0	0	0	0	0	0	0	0	0	0
PGSC0003DMG400028056	ST4.03ch00	23186935	23187884	Disease resistance protein RPS2	0	0	0	0	0	0	0	0	0	0	0	0	0	0	0	0	0	0	0	0	0	0	0	0	0	0	0
PGSC0003DMG400031444	ST4.03ch00	23231384	23235077	Nucleotide binding	0	0	0	0	0	0	0	0	0	0	0	0	0	0	0	0	0	0	0	0	0	0	0	0	0	0	0
PGSC0003DMG400031446	ST4.03ch00	23238603	23239472	Hcr2-0A	0	0	0	0	0	0	0	0	0	0	0	0	0	0	0	0	0	0	0	0	0	0	0	0	0	0	0
PGSC0003DMG400031452	ST4.03ch00	23242197	23242766	Hcr2-p5	0	0	0	0	0	0	0	0	0	0	0	0	0	0	0	0	0	0	0	0	0	0	0	0	0	0	0
PGSC0003DMG401031447	ST4.03ch00	23244083	23244545	Hcr2-p6	0	0	0	0	0	0	0	0	0	0	0	0	0	0	0	0	0	0	0	0	0	0	0	0	0	0	0
PGSC0003DMG402031447	ST4.03ch00	23248180	23249347	Gene of unknown function	0	0	0	0	0	0	0	0	0	0	0	0	0	0	0	0	0	0	0	0	0	0	0	0	0	0	0
PGSC0003DMG400031448	ST4.03ch00	23269246	23270037	Hcr2-0B	0	0	0	0	0	0	0	0	0	0	0	0	0	0	0	0	0	0	0	0	0	0	0	0	0	0	0
PGSC0003DMG400031449	ST4.03ch00	23275796	23276683	Hcr2-p5	0	0	0	0	0	0	0	0	0	0	0	0	0	0	0	0	0	0	0	0	0	0	0	0	0	0	0
PGSC0003DMG400031445	ST4.03ch00	23290751	23298953	Charged multivesicular body protein 2a	0	0	0	0	0	0	0	0	0	0	0	0	0	0	0	0	0	0	0	0	0	0	0	0	0	0	0
PGSC0003DMG400031453	ST4.03ch00	23299123	23301510	Gene of unknown function	0	0	0	0	0	0	0	0	0	0	0	0	0	0	0	0	0	0	0	0	0	0	0	0	0	0	0
PGSC0003DMG400031450	ST4.03ch00	23307729	23308112	Gene of unknown function	0	0	0	0	0	0	0	0	0	0	0	0	0	0	0	0	0	0	0	0	0	0	0	0	0	0	0
PGSC0003DMG400031451	ST4.03ch00	23308731	23310899	Hcr2-5D	0	0	0	0	0	0	0	0	0	0	0	0	0	0	0	0	0	0	0	0	0	0	0	0	0	0	0
PGSC0003DMG400016010	ST4.03ch00	23351499	23355322	Amino acid binding protein	0	0	0	0	0	0	0	0	0	0	0	0	0	0	0	0	0	0	0	0	0	0	0	0	0	0	0
PGSC0003DMG400046564	ST4.03ch00	23378720	23387757	Gene of unknown function	0	0	0	0	0	0	0	0	0	0	0	0	0	0	0	0	0	0	0	0	0	0	0	0	0	0	0
PGSC0003DMG400046556	ST4.03ch00	23391113	23391514	Gene of unknown function	0	0	0	0	0	0	0	0	0	0	0	0	0	0	0	0	0	0	0	0	0	0	0	0	0	0	0
PGSC0003DMG400016011	ST4.03ch00	23397938	23398918	Calmodulin	0	0	0	0	0	0	0	0	0	0	0	0	0	0	0	0	0	0	0	0	0	0	0	0	0	0	0
PGSC0003DMG400016012	ST4.03ch00	23400478	23407952	ATP binding protein	0	0	0	0	0	0	0	0	0	0	0	0	0	0	0	0	0	0	0	0	0	0	0	0	0	0	0
PGSC0003DMG400016009	ST4.03ch00	23424153	23428686	S-adenosylmethionine decarboxylase proenzyme	0	0	0	0	0	0	0	0	0	0	0	0	0	0	0	0	0	0	0	0	0	0	0	0	0	0	0
PGSC0003DMG400036530	ST4.03ch00	23444969	23445363	Adenylate isopentenyltransferase 7, mitochondrial	0	0	0	0	0	0	0	0	0	0	0	0	0	0	0	0	0	0	0	0	0	0	0	0	0	0	0
PGSC0003DMG400042233	ST4.03ch00	23457371	23458081	Gene of unknown function	0	0	0	0	0	0	0	0	0	0	0	0	0	0	0	0	0	0	0	0	0	0	0	0	0	0	0
PGSC0003DMG400039947	ST4.03ch00	23467500	23468075	Gene of unknown function	0	0	0	0	0	0	0	0	0	0	0	0	0	0	0	0	0	0	0	0	0	0	0	0	0	0	0
PGSC0003DMG400036856	ST4.03ch00	23509248	23509780	Gene of unknown function	0	0	0	0	0	0	0	0	0	0	0	0	0	0	0	0	0	0	0	0	0	0	0	0	0	0	0
PGSC0003DMG400038093	ST4.03ch00	23514583	23516391	Gene of unknown function	0	0	0	0	0	0	0	0	0	0	0	0	0	0	0	0	0	0	0	0	0	0	0	0	0	0	0
PGSC0003DMG400032587	ST4.03ch00	23562486	23564624	Sesquiterpene synthase 2	0	0	0	0	0	0	0	0	0	0	0	0	0	0	0	0	0	0	0	0	0	0	0	0	0	0	0
PGSC0003DMG400009854	ST4.03ch00	23573864	23576837	Sesquiterpene synthase 2	0	0	0	0	0	0	0	0	0	0	0	0	0	0	0	0	0	0	0	0	0	0	0	0	0	0	0
PGSC0003DMG400029200	ST4.03ch00	23625909	23627499	Sesquiterpene synthase 2	0	0	0	0	0	0	0	0	0	0	0	0	0	0	0	0	0	0	0	0	0	0	0	0	0	0	0
PGSC0003DMG400029201	ST4.03ch00	23638976	23642120	Sesquiterpene synthase 2	0	0	0	0	0	0	0	0	0	0	0	0	0	0	0	0	0	0	0	0	0	0	0	0	0	0	0
PGSC0003DMG401029198	ST4.03ch00	23647669	23648530	Epidermal germacrene C synthase	0	0	0	0	0	0	0	0	0	0	0	0	0	0	0	0	0	0	0	0	0	0	0	0	0	0	0
PGSC0003DMG402029198	ST4.03ch00	23649324	23651864	Sesquiterpene synthase 1	0	0	0	0	0	0	0	0	0	0	0	0	0	0	0	0	0	0	0	0	0	0	0	0	0	0	0
PGSC0003DMG400045316	ST4.03ch00	23683487	23685308	Gene of unknown function	0	0	0	0	0	0	0	0	0	0	0	0	0	0	0	0	0	0	0	0	0	0	0	0	0	0	0
PGSC0003DMG400039550	ST4.03ch00	23687159	23691327	Gene of unknown function	0	0	0	0	0	0	0	0	0	0	0	0	0	0	0	0	0	0	0	0	0	0	0	0	0	0	0
PGSC0003DMG400040171	ST4.03ch00	23702415	23703014	Gene of unknown function	0	0	0	0	0	0	0	0	0	0	0	0	0	0	0	0	0	0	0	0	0	0	0	0	0	0	0
PGSC0003DMG400039061	ST4.03ch00	23748970	23749828	Gene of unknown function	0	0	0	0	0	0	0	0	0	0	0	0	0	0	0	0	0	0	0	0	0	0	0	0	0	0	0
PGSC0003DMG400043733	ST4.03ch00	23750163	23750510	Gene of unknown function	0	0	0	0	0	0	0	0	0	0	0	0	0	0	0	0	0	0	0	0	0	0	0	0	0	0	0
PGSC0003DMG400004476	ST4.03ch00	23753752	23754342	Gene of unknown function	0	0	0	0	0	0	0	0	0	0	0	0	0	0	0	0	0	0	0	0	0	0	0	0	0	0	0
PGSC0003DMG400023202	ST4.03ch00	23898089	23899646	Gene of unknown function	0	0	0	0	0	0	0	0	0	0	0	0	0	0	0	0	0	0	0	0	0	0	0	0	0	0	0
PGSC0003DMG400023203	ST4.03ch00	23907919	23909373	F-box family protein	0	0	0	0	0	0	0	0	0	0	0	0	0	0	0	0	0	0	0	0	0	0	0	0	0	0	0
PGSC0003DMG400044741	ST4.03ch00	23914642	23915831	Gene of unknown function	0	0	0	0	0	0	0	0	0	0	0	0	0	0	0	0	0	0	0	0	0	0	0	0	0	0	0
PGSC0003DMG400041249	ST4.03ch00	23916741	23917067	Gene of unknown function	0	0	0	0	0	0	0	0	0	0	0	0	0	0	0	0	0	0	0	0	0	0	0	0	0	0	0
PGSC0003DMG400045909	ST4.03ch00	23918677	23919084	Gene of unknown function	0	0	0	0	0	0	0	0	0	0	0	0	0	0	0	0	0	0	0	0	0	0	0	0	0	0	0
PGSC0003DMG400044977	ST4.03ch00	24029394	24031731	Gene of unknown function	0	0	0	0	0	0	0	0	0	0	0	0	0	0	0	0	0	0	0	0	0	0	0	0	0	0	0
PGSC0003DMG400045498	ST4.03ch00	24034574	24035299	Gene of unknown function	0	0	0	0	0	0	0	0	0	0	0	0	0	0	0	0	0	0	0	0	0	0	0	0	0	0	0
PGSC0003DMG400009755	ST4.03ch00	24053398	24054900	Hcr2-0A	0	0	0	0	0	0	0	0	0	0	0	0	0	0	0	0	0	0	0	0	0	0	0	0	0	0	0
PGSC0003DMG400039627	ST4.03ch00	24067419	24074423	Cf-2.2	0	0	0	0	0	0	0	0	0	0	0	0	0	0	0	0	0	0	0	0	0	0	0	0	0	0	0
PGSC0003DMG400009758	ST4.03ch00	24093945	24098177	Sdl1	0	0	0	0	0	0	0	0	0	0	0	0	0	0	0	0	0	0	0	0	0	0	0	0	0	0	0
PGSC0003DMG400035426	ST4.03ch00	24096762	24097987	Conserved gene of unknown function	0	0	0	0	0	0	0	0	0	0	0	0	0	0	0	0	0	0	0	0	0	0	0	0	0	0	0
PGSC0003DMG400041103	ST4.03ch00	24115734	24118185	Leucine-rich repeat resistance protein	0	0	0	0	0	0	0	0	0	0	0	0	0	0	0	0	0	0	0	0	0	0	0	0	0	0	0
PGSC0003DMG401009756	ST4.03ch00	24124364	24124790	Jasmonic acid-amino acid-conjugating enzyme	0	0	0	0	0	0	0	0	0	0	0	0	0	0	0	0	0	0	0	0	0	0	0	0	0	0	0
PGSC0003DMG400038987	ST4.03ch00	24135199	24135555	Gene of unknown function	0	0	0	0	0	0	0	0	0	0	0	0	0	0	0	0	0	0	0	0	0	0	0	0	0	0	0
PGSC0003DMG400012005	ST4.03ch00	24157373	24157833	Conserved gene of unknown function	0	0	0	0	0	0	0	0	0	0	0	0	0	0	0	0	0	0	0	0	0	0	0	0	0	0	0
PGSC0003DMG400012006	ST4.03ch00	24164195	24164614	Heterogeneous nuclear ribonucleoprotein A3 2	0	0	0	0	0	0	0	0	0	0	0	0	0	0	0	0	0	0	0	0	0	0	0	0	0	0	0
PGSC0003DMG400012007	ST4.03ch00	24164682	24166222	CycD3;1 protein	0	0	0	0	0	0	0	0	0	0	0	0	0	0	0	0	0	0	0	0	0	0	0	0	0	0	0
PGSC0003DMG400038272	ST4.03ch00	24198727	24199843	Gene of unknown function	0	0	0	0	0	0	0	0	0	0	0	0	0	0	0	0	0	0	0	0	0	0	0	0	0	0	0
PGSC0003DMG400036332	ST4.03ch00	24200303	24201589	Gene of unknown function	0	0	0	0	0	0	0	0	0	0	0	0	0	0	0	0	0	0	0	0	0	0	0	0	0	0	0
PGSC0003DMG400041565	ST4.03ch00	24228005	24231604	Bifunctional endo-1,4-beta-xylanase xylA	0	0	0	0	0	0	0	0	0	0	0	0	0	0	0	0	0	0	0	0	0	0	0	0	0	0	0
PGSC0003DMG400043454	ST4.03ch00	24246927	24247931	Gene of unknown function	0	0	0	0	0	0	0	0	0	0	0	0	0	0	0	0	0	0	0	0	0	0	0	0	0	0	0
PGSC0003DMG400038722	ST4.03ch00	24249609	24250589	Conserved gene of unknown function	0	0	0	0	0	0	0	0	0	0	0	0	0	0	0	0	0	0	0	0	0	0	0	0	0	0	0
PGSC0003DMG400040455	ST4.03ch00	24256127	24256606	Gene of unknown function	0	0	0	0	0	0	0	0	0	0	0	0	0	0	0	0	0	0	0	0	0	0	0	0	0	0	0
PGSC0003DMG400047170	ST4.03ch00	24274615	24278127	Gene of unknown function	0	0	0	0	0	0	0	0	0	0	0	0	0	0	0	0	0	0	0	0	0	0	0	0	0	0	0
PGSC0003DMG400044753	ST4.03ch00	24297387	24298817	Endonuclease/exonuclease/phosphatase	0	0	0	0	0	0	0	0	0	0	0	0	0	0	0	0	0	0	0	0	0	0	0	0	0	0	0
PGSC0003DMG400039341	ST4.03ch00	24372146	24373194	Late blight resistance protein	0	0	0	0	0	0	0	0	0	0	0	0	0	0	0	0	0	0	0	0	0	0	0	0	0	0	0
PGSC0003DMG400044417	ST4.03ch00	24377041	24377548	Histone H2A	0	0	0	0	0	0	0	0	0	0	0	0	0	0	0	0	0	0	0	0	0	0	0	0	0	0	0
PGSC0003DMG400043882	ST4.03ch00	24378761	24379197	Histone H2A	0	0	0	0	0	0	0	0	0	0	0	0	0	0	0	0	0	0	0	0	0	0	0	0	0	0	0
PGSC0003DMG400021031	ST4.03ch00	24393932	24394267	Conserved gene of unknown function	0	0	0	0	0	0	0	0	0	0	0	0	0	0	0	0	0	0	0	0	0	0	0	0	0	0	0
PGSC0003DMG400020894	ST4.03ch00	24401119	24402279	Kinase	0	0	0	0	0	0	0	0	0	0	0	0	0	0	0	0	0	0	0	0	0	0	0	0	0	0	0
PGSC0003DMG400020895	ST4.03ch00	24414183	24417600	UDP-glucose:glucosyltransferase	0	0	0	0	0	0	0	0	0	0	0	0	0	0	0	0	0	0	0	0	0	0	0	0	0	0	0
PGSC0003DMG400020896	ST4.03ch00	24417827	24419800	Glucosyl/glucuronosyl transferases	0	0	0	0	0	0	0	0	0	0	0	0	0	0	0	0	0	0	0	0	0	0	0	0	0	0	0
PGSC0003DMG400020897	ST4.03ch00	24431057	24431737	UDP-glucose:glucosyltransferase	0	0	0	0	0	0	0	0	0	0	0	0	0	0	0	0	0	0	0	0	0	0	0	0	0	0	0
PGSC0003DMG400020904	ST4.03ch00	24434668	24436674	Gene of unknown function	0	0	0	0	0	0	0	0	0	0	0	0	0	0	0	0	0	0	0	0	0	0	0	0	0	0	0
PGSC0003DMG400020901	ST4.03ch00	24437863	24439188	UDP-glucose:glucosyltransferase	0	0	0	0	0	0	0	0	0	0	0	0	0	0	0	0	0	0	0	0	0	0	0	0	0	0	0
PGSC0003DMG400020902	ST4.03ch00	24441252	24442541	UDP-glucose:glucosyltransferase	0	0	0	0	0	0	0	0	0	0	0	0	0	0	0	0	0	0	0	0	0	0	0	0	0	0	0
PGSC0003DMG400020903	ST4.03ch00	24444185	24445546	UDP-glucose:glucosyltransferase	0	0	0	0	0	0	0	0	0	0	0	0	0	0	0	0	0	0	0	0	0	0	0	0	0	0	0
PGSC0003DMG400020898	ST4.03ch00	24458622	24460017	Conserved gene of unknown function	0	0	0	0	0	0	0	0	0	0	0	0	0	0	0	0	0	0	0	0	0	0	0	0	0	0	0
PGSC0003DMG400020899	ST4.03ch00	24461102	24463912	Stress-induced receptor-like kinase	0	0	0	0	0	0	0	0	0	0	0	0	0	0	0	0	0	0	0	0	0	0	0	0	0	0	0
PGSC0003DMG400020900	ST4.03ch00	24475308	24476639	UDP-glucose:glucosyltransferase	0	0	0	0	0	0	0	0	0	0	0	0	0	0	0	0	0	0	0	0	0	0	0	0	0	0	0
PGSC0003DMG400042118	ST4.03ch00	24477522	24478280	Glucosyl/glucuronosyl transferases	0	0	0	0	0	0	0	0	0	0	0	0	0	0	0	0	0	0	0	0	0	0	0	0	0	0	0
PGSC0003DMG400038458	ST4.03ch00	24614869	24615418	Histone H2A	0	0	0	0	0	0	0	0	0	0	0	0	0	0	0	0	0	0	0	0	0	0	0	0	0	0	0
PGSC0003DMG400039606	ST4.03ch00	24710827	24711613	Gene of unknown function	0	0	0	0	0	0	0	0	0	0	0	0	0	0	0	0	0	0	0	0	0	0	0	0	0	0	0
PGSC0003DMG400033025	ST4.03ch00	24739254	24743135	Gene of unknown function	0	0	0	0	0	0	0	0	0	0	0	0	0	0	0	0	0	0	0	0	0	0	0	0	0	0	0
PGSC0003DMG400033937	ST4.03ch00	24804317	24806549	Gene of unknown function	0	0	0	0	0	0	0	0	0	0	0	0	0	0	0	0	0	0	0	0	0	0	0	0	0	0	0
PGSC0003DMG400021051	ST4.03ch00	24859804	24862824	Hcr9-9D	0	0	0	0	0	0	0	0	0	0	0	0	0	0	0	0	0	0	0	0	0	0	0	0	0	0	0
PGSC0003DMG401021049	ST4.03ch00	24868443	24871049	Hcr9-OR2C	0	0	0	0	0	0	0	0	0	0	0	0	0	0	0	0	0	0	0	0	0	0	0	0	0	0	0
PGSC0003DMG402021049	ST4.03ch00	24876413	24878824	Hcr9-OR2A	0	0	0	0	0	0	0	0	0	0	0	0	0	0	0	0	0	0	0	0	0	0	0	0	0	0	0
PGSC0003DMG400045218	ST4.03ch00	24903552	24904101	Gene of unknown function	0	0	0	0	0	0	0	0	0	0	0	0	0	0	0	0	0	0	0	0	0	0	0	0	0	0	0
PGSC0003DMG400047130	ST4.03ch00	24935966	24938238	LINE-type retrotransposon LIb DNA, complete sequence, Insertion at the S14 site	0	0	0	0	0	0	0	0	0	0	0	0	0	0	0	0	0	0	0	0	0	0	0	0	0	0	0
PGSC0003DMG400029131	ST4.03ch00	24971627	24972424	UDP-glucose:glucosyltransferase	0	0	0	0	0	0	0	0	0	0	0	0	0	0	0	0	0	0	0	0	0	0	0	0	0	0	0
PGSC0003DMG400041532	ST4.03ch00	24978301	24979125	UDP-glucose:glucosyltransferase	0	0	0	0	0	0	0	0	0	0	0	0	0	0	0	0	0	0	0	0	0	0	0	0	0	0	0
PGSC0003DMG400029128	ST4.03ch00	24989594	24991387	Kinase	0	0	0	0	0	0	0	0	0	0	0	0	0	0	0	0	0	0	0	0	0	0	0	0	0	0	0
PGSC0003DMG400029132	ST4.03ch00	24991666	24993728	UDP-glucose:glucosyltransferase	0	0	0	0	0	0	0	0	0	0	0	0	0	0	0	0	0	0	0	0	0	0	0	0	0	0	0
PGSC0003DMG400029129	ST4.03ch00	24996558	24997268	Stress-induced receptor-like kinase	0	0	0	0	0	0	0	0	0	0	0	0	0	0	0	0	0	0	0	0	0	0	0	0	0	0	0
PGSC0003DMG400029130	ST4.03ch00	25010832	25013678	UDP-glucose:glucosyltransferase	0	0	0	0	0	0	0	0	0	0	0	0	0	0	0	0	0	0	0	0	0	0	0	0	0	0	0
PGSC0003DMG400029133	ST4.03ch00	25014207	25015399	Glucosyl/glucuronosyl transferases	0	0	0	0	0	0	0	0	0	0	0	0	0	0	0	0	0	0	0	0	0	0	0	0	0	0	0
PGSC0003DMG400044192	ST4.03ch00	25028457	25029462	Gene of unknown function	0	0	0	0	0	0	0	0	0	0	0	0	0	0	0	0	0	0	0	0	0	0	0	0	0	0	0
PGSC0003DMG400043363	ST4.03ch00	25031499	25032125	UDP-glucose:glucosyltransferase	0	0	0	0	0	0	0	0	0	0	0	0	0	0	0	0	0	0	0	0	0	0	0	0	0	0	0
PGSC0003DMG400008796	ST4.03ch00	25050182	25052792	Basic 30 kDa endochitinase	0	0	0	0	0	0	0	0	0	0	0	0	0	0	0	0	0	0	0	0	0	0	0	0	0	0	0
PGSC0003DMG400008797	ST4.03ch00	25056603	25057931	Endochitinase	0	0	0	0	0	0	0	0	0	0	0	0	0	0	0	0	0	0	0	0	0	0	0	0	0	0	0
PGSC0003DMG400043383	ST4.03ch00	25116287	25116604	Conserved gene of unknown function	0	0	0	0	0	0	0	0	0	0	0	0	0	0	0	0	0	0	0	0	0	0	0	0	0	0	0
PGSC0003DMG400038681	ST4.03ch00	25135367	25135918	Gene of unknown function	0	0	0	0	0	0	0	0	0	0	0	0	0	0	0	0	0	0	0	0	0	0	0	0	0	0	0
PGSC0003DMG400039639	ST4.03ch00	25173362	25174990	RRNA intron-encoded homing endonuclease	0	0	0	0	0	0	0	0	0	0	0	0	0	0	0	0	0	0	0	0	0	0	0	0	0	0	0
PGSC0003DMG400034963	ST4.03ch00	25181973	25182602	Conserved gene of unknown function	0	0	0	0	0	0	0	0	0	0	0	0	0	0	0	0	0	0	0	0	0	0	0	0	0	0	0
PGSC0003DMG400013224	ST4.03ch00	25251912	25252220	Class II ethylene responsive element binding factor	0	0	0	0	0	0	0	0	0	0	0	0	0	0	0	0	0	0	0	0	0	0	0	0	0	0	0
PGSC0003DMG400042429	ST4.03ch00	25347228	25349057	Gag-pol polyprotein	0	0	0	0	0	0	0	0	0	0	0	0	0	0	0	0	0	0	0	0	0	0	0	0	0	0	0
PGSC0003DMG400046628	ST4.03ch00	25356478	25356957	Gene of unknown function	0	0	0	0	0	0	0	0	0	0	0	0	0	0	0	0	0	0	0	0	0	0	0	0	0	0	0
PGSC0003DMG400017997	ST4.03ch00	25423533	25425666	Cytochrome P450	0	0	0	0	0	0	0	0	0	0	0	0	0	0	0	0	0	0	0	0	0	0	0	0	0	0	0
PGSC0003DMG400017998	ST4.03ch00	25449469	25453906	F-box family protein	0	0	0	0	0	0	0	0	0	0	0	0	0	0	0	0	0	0	0	0	0	0	0	0	0	0	0
PGSC0003DMG400018000	ST4.03ch00	25461249	25461707	Gene of unknown function	0	0	0	0	0	0	0	0	0	0	0	0	0	0	0	0	0	0	0	0	0	0	0	0	0	0	0
PGSC0003DMG400017999	ST4.03ch00	25480003	25482012	Cytochrome P450 hydroxylase	0	0	0	0	0	0	0	0	0	0	0	0	0	0	0	0	0	0	0	0	0	0	0	0	0	0	0
PGSC0003DMG400009846	ST4.03ch00	25584701	25585445	ELF4	0	0	0	0	0	0	0	0	0	0	0	0	0	0	0	0	0	0	0	0	0	0	0	0	0	0	0
PGSC0003DMG400042389	ST4.03ch00	25603756	25613501	Gene of unknown function	0	0	0	0	0	0	0	0	0	0	0	0	0	0	0	0	0	0	0	0	0	0	0	0	0	0	0
PGSC0003DMG400016066	ST4.03ch00	25639705	25641151	Major latex	0	0	0	0	0	0	0	0	0	0	0	0	0	0	0	0	0	0	0	0	0	0	0	0	0	0	0
PGSC0003DMG400016067	ST4.03ch00	25643631	25645364	Acireductone dioxygenase	0	0	0	0	0	0	0	0	0	0	0	0	0	0	0	0	0	0	0	0	0	0	0	0	0	0	0
PGSC0003DMG400016068	ST4.03ch00	25650708	25652320	Major latex	0	0	0	0	0	0	0	0	0	0	0	0	0	0	0	0	0	0	0	0	0	0	0	0	0	0	0
PGSC0003DMG400016069	ST4.03ch00	25673224	25673640	Ribosomal protein L27a	0	0	0	0	0	0	0	0	0	0	0	0	0	0	0	0	0	0	0	0	0	0	0	0	0	0	0
PGSC0003DMG400016065	ST4.03ch00	25685998	25687013	Major latex	0	0	0	0	0	0	0	0	0	0	0	0	0	0	0	0	0	0	0	0	0	0	0	0	0	0	0
PGSC0003DMG400031554	ST4.03ch00	25720667	25721074	'chromo' domain containing protein	0	0	0	0	0	0	0	0	0	0	0	0	0	0	0	0	0	0	0	0	0	0	0	0	0	0	0
PGSC0003DMG400031553	ST4.03ch00	25725407	25731863	Ribosomal RNA methyltransferase	0	0	0	0	0	0	0	0	0	0	0	0	0	0	0	0	0	0	0	0	0	0	0	0	0	0	0
PGSC0003DMG400031555	ST4.03ch00	25740024	25740613	Polyprotein	0	0	0	0	0	0	0	0	0	0	0	0	0	0	0	0	0	0	0	0	0	0	0	0	0	0	0
PGSC0003DMG400026871	ST4.03ch00	25796903	25800655	Cytochrome P450	0	0	0	0	0	0	0	0	0	0	0	0	0	0	0	0	0	0	0	0	0	0	0	0	0	0	0
PGSC0003DMG400026872	ST4.03ch00	25803815	25804287	Splicing factor 3B subunit	0	0	0	0	0	0	0	0	0	0	0	0	0	0	0	0	0	0	0	0	0	0	0	0	0	0	0
PGSC0003DMG400015143	ST4.03ch00	25836954	25837813	Gene of unknown function	0	0	0	0	0	0	0	0	0	0	0	0	0	0	0	0	0	0	0	0	0	0	0	0	0	0	0
PGSC0003DMG400015144	ST4.03ch00	25845673	25846532	Gene of unknown function	0	0	0	0	0	0	0	0	0	0	0	0	0	0	0	0	0	0	0	0	0	0	0	0	0	0	0
PGSC0003DMG400015142	ST4.03ch00	25894775	25898379	Myosin heavy chain, striated muscle	0	0	0	0	0	0	0	0	0	0	0	0	0	0	0	0	0	0	0	0	0	0	0	0	0	0	0
PGSC0003DMG400034317	ST4.03ch00	25922735	25924825	Integrase core domain containing protein	0	0	0	0	0	0	0	0	0	0	0	0	0	0	0	0	0	0	0	0	0	0	0	0	0	0	0
PGSC0003DMG400015073	ST4.03ch00	25944776	25945761	Interferon-induced guanylate-binding protein	0	0	0	0	0	0	0	0	0	0	0	0	0	0	0	0	0	0	0	0	0	0	0	0	0	0	0
PGSC0003DMG400042663	ST4.03ch00	25963867	25967405	Gene of unknown function	0	0	0	0	0	0	0	0	0	0	0	0	0	0	0	0	0	0	0	0	0	0	0	0	0	0	0
PGSC0003DMG400038287	ST4.03ch00	26049302	26054114	Gag-pol polyprotein	0	0	0	0	0	0	0	0	0	0	0	0	0	0	0	0	0	0	0	0	0	0	0	0	0	0	0
PGSC0003DMG400015079	ST4.03ch00	26103475	26105252	CBL-interacting protein kinase 16	0	0	0	0	0	0	0	0	0	0	0	0	0	0	0	0	0	0	0	0	0	0	0	0	0	0	0
PGSC0003DMG400015083	ST4.03ch00	26130495	26131142	Serine-threonine protein kinase, plant-type	0	0	0	0	0	0	0	0	0	0	0	0	0	0	0	0	0	0	0	0	0	0	0	0	0	0	0
PGSC0003DMG400015081	ST4.03ch00	26157101	26158615	Serine-threonine protein kinase, plant-type	0	0	0	0	0	0	0	0	0	0	0	0	0	0	0	0	0	0	0	0	0	0	0	0	0	0	0
PGSC0003DMG400044087	ST4.03ch00	26159750	26160394	NB-ARC domain containing protein	0	0	0	0	0	0	0	0	0	0	0	0	0	0	0	0	0	0	0	0	0	0	0	0	0	0	0
PGSC0003DMG401025696	ST4.03ch00	26207365	26212070	Kinase	0	0	0	0	0	0	0	0	0	0	0	0	0	0	0	0	0	0	0	0	0	0	0	0	0	0	0
PGSC0003DMG402025696	ST4.03ch00	26217661	26223097	Kinase	0	0	0	0	0	0	0	0	0	0	0	0	0	0	0	0	0	0	0	0	0	0	0	0	0	0	0
PGSC0003DMG400039231	ST4.03ch00	26232446	26233525	Integrase core domain containing protein	0	0	0	0	0	0	0	0	0	0	0	0	0	0	0	0	0	0	0	0	0	0	0	0	0	0	0
PGSC0003DMG400044351	ST4.03ch00	26254821	26257279	Integrase core domain containing protein	0	0	0	0	0	0	0	0	0	0	0	0	0	0	0	0	0	0	0	0	0	0	0	0	0	0	0
PGSC0003DMG400046180	ST4.03ch00	26332839	26333780	Gene of unknown function	0	0	0	0	0	0	0	0	0	0	0	0	0	0	0	0	0	0	0	0	0	0	0	0	0	0	0
PGSC0003DMG400038336	ST4.03ch00	26376573	26379954	Isopentenyltransferase	0	0	0	0	0	0	0	0	0	0	0	0	0	0	0	0	0	0	0	0	0	0	0	0	0	0	0
PGSC0003DMG400037891	ST4.03ch00	26401703	26402264	TRNA delta(2)-isopentenylpyrophosphate transferase	0	0	0	0	0	0	0	0	0	0	0	0	0	0	0	0	0	0	0	0	0	0	0	0	0	0	0
PGSC0003DMG400046019	ST4.03ch00	26407862	26408176	Cytokinin synthase	0	0	0	0	0	0	0	0	0	0	0	0	0	0	0	0	0	0	0	0	0	0	0	0	0	0	0
PGSC0003DMG400040842	ST4.03ch00	26418587	26418967	Adenylate isopentenyltransferase 7, mitochondrial	0	0	0	0	0	0	0	0	0	0	0	0	0	0	0	0	0	0	0	0	0	0	0	0	0	0	0
PGSC0003DMG401001248	ST4.03ch00	26426708	26433770	2-oxoglutarate-dependent dioxygenase	0	0	0	0	0	0	0	0	0	0	0	0	0	0	0	0	0	0	0	0	0	0	0	0	0	0	0
PGSC0003DMG402001248	ST4.03ch00	26438783	26440292	2-oxoglutarate-dependent dioxygenase	0	0	0	0	0	0	0	0	0	0	0	0	0	0	0	0	0	0	0	0	0	0	0	0	0	0	0
PGSC0003DMG400037657	ST4.03ch00	26467946	26468864	2-oxoglutarate-dependent dioxygenase	0	0	0	0	0	0	0	0	0	0	0	0	0	0	0	0	0	0	0	0	0	0	0	0	0	0	0
PGSC0003DMG400046146	ST4.03ch00	26470329	26471248	2-oxoglutarate-dependent dioxygenase	0	0	0	0	0	0	0	0	0	0	0	0	0	0	0	0	0	0	0	0	0	0	0	0	0	0	0
PGSC0003DMG400001249	ST4.03ch00	26474713	26475953	Gibberellin 20 oxidase	0	0	0	0	0	0	0	0	0	0	0	0	0	0	0	0	0	0	0	0	0	0	0	0	0	0	0
PGSC0003DMG400009790	ST4.03ch00	26482427	26484008	Cytochrome P450 hydroxylase	0	0	0	0	0	0	0	0	0	0	0	0	0	0	0	0	0	0	0	0	0	0	0	0	0	0	0
PGSC0003DMG400009792	ST4.03ch00	26493703	26494327	Cytochrome P450 71D7	0	0	0	0	0	0	0	0	0	0	0	0	0	0	0	0	0	0	0	0	0	0	0	0	0	0	0
PGSC0003DMG400009788	ST4.03ch00	26494881	26496854	Cytochrome P450	0	0	0	0	0	0	0	0	0	0	0	0	0	0	0	0	0	0	0	0	0	0	0	0	0	0	0
PGSC0003DMG400009789	ST4.03ch00	26497251	26497862	Cytochrome P450	0	0	0	0	0	0	0	0	0	0	0	0	0	0	0	0	0	0	0	0	0	0	0	0	0	0	0
PGSC0003DMG402009791	ST4.03ch00	26504571	26505977	Cytochrome P450 hydroxylase	0	0	0	0	0	0	0	0	0	0	0	0	0	0	0	0	0	0	0	0	0	0	0	0	0	0	0
PGSC0003DMG401009791	ST4.03ch00	26523473	26524713	Cytochrome P450 hydroxylase	0	0	0	0	0	0	0	0	0	0	0	0	0	0	0	0	0	0	0	0	0	0	0	0	0	0	0
PGSC0003DMG400025720	ST4.03ch00	26664565	26666103	Duo pollen 1	0	0	0	0	0	0	0	0	0	0	0	0	0	0	0	0	0	0	0	0	0	0	0	0	0	0	0
PGSC0003DMG400002442	ST4.03ch00	26692701	26693066	42kDa chitin-binding protein	0	0	0	0	0	0	0	0	0	0	0	0	0	0	0	0	0	0	0	0	0	0	0	0	0	0	0
PGSC0003DMG400002443	ST4.03ch00	26695918	26696377	Gene of unknown function	0	0	0	0	0	0	0	0	0	0	0	0	0	0	0	0	0	0	0	0	0	0	0	0	0	0	0
PGSC0003DMG400030267	ST4.03ch00	26737743	26741881	Bacterial spot disease resistance protein 4	0	0	0	0	0	0	0	0	0	0	0	0	0	0	0	0	0	0	0	0	0	0	0	0	0	0	0
PGSC0003DMG400030268	ST4.03ch00	26778335	26779506	Conserved gene of unknown function	0	0	0	0	0	0	0	0	0	0	0	0	0	0	0	0	0	0	0	0	0	0	0	0	0	0	0
PGSC0003DMG400024402	ST4.03ch00	26794357	26794970	Gene of unknown function	0	0	0	0	0	0	0	0	0	0	0	0	0	0	0	0	0	0	0	0	0	0	0	0	0	0	0
PGSC0003DMG400024407	ST4.03ch00	26820169	26823508	Nucleotide binding protein	0	0	0	0	0	0	0	0	0	0	0	0	0	0	0	0	0	0	0	0	0	0	0	0	0	0	0
PGSC0003DMG400024403	ST4.03ch00	26836456	26838415	Hcr2-p3	0	0	0	0	0	0	0	0	0	0	0	0	0	0	0	0	0	0	0	0	0	0	0	0	0	0	0
PGSC0003DMG400024404	ST4.03ch00	26840186	26841310	Hcr2-2A	0	0	0	0	0	0	0	0	0	0	0	0	0	0	0	0	0	0	0	0	0	0	0	0	0	0	0
PGSC0003DMG400024406	ST4.03ch00	26847299	26848572	Cf-2.1	0	0	0	0	0	0	0	0	0	0	0	0	0	0	0	0	0	0	0	0	0	0	0	0	0	0	0
PGSC0003DMG400010979	ST4.03ch00	27016267	27020692	Conserved gene of unknown function	0	0	0	0	0	0	0	0	0	0	0	0	0	0	0	0	0	0	0	0	0	0	0	0	0	0	0
PGSC0003DMG400030299	ST4.03ch00	27036413	27037057	Conserved gene of unknown function	0	0	0	0	0	0	0	0	0	0	0	0	0	0	0	0	0	0	0	0	0	0	0	0	0	0	0
PGSC0003DMG400030298	ST4.03ch00	27067858	27076123	Serine-threonine protein kinase, plant-type	0	0	0	0	0	0	0	0	0	0	0	0	0	0	0	0	0	0	0	0	0	0	0	0	0	0	0
PGSC0003DMG400044364	ST4.03ch00	27098988	27099518	Gene of unknown function	0	0	0	0	0	0	0	0	0	0	0	0	0	0	0	0	0	0	0	0	0	0	0	0	0	0	0
PGSC0003DMG400036798	ST4.03ch00	27119197	27128401	TPR Domain containing protein	0	0	0	0	0	0	0	0	0	0	0	0	0	0	0	0	0	0	0	0	0	0	0	0	0	0	0
PGSC0003DMG400041972	ST4.03ch00	27140258	27146245	Conserved gene of unknown function	0	0	0	0	0	0	0	0	0	0	0	0	0	0	0	0	0	0	0	0	0	0	0	0	0	0	0
PGSC0003DMG400042600	ST4.03ch00	27147655	27148443	Gene of unknown function	0	0	0	0	0	0	0	0	0	0	0	0	0	0	0	0	0	0	0	0	0	0	0	0	0	0	0
PGSC0003DMG400041174	ST4.03ch00	27265650	27266662	Reverse transcriptase	0	0	0	0	0	0	0	0	0	0	0	0	0	0	0	0	0	0	0	0	0	0	0	0	0	0	0
PGSC0003DMG400035928	ST4.03ch00	27271656	27271985	Polyprotein protein	0	0	0	0	0	0	0	0	0	0	0	0	0	0	0	0	0	0	0	0	0	0	0	0	0	0	0
PGSC0003DMG400040569	ST4.03ch00	27279618	27280058	Gene of unknown function	0	0	0	0	0	0	0	0	0	0	0	0	0	0	0	0	0	0	0	0	0	0	0	0	0	0	0
PGSC0003DMG400022095	ST4.03ch00	27413479	27414048	Retrotransposon protein	0	0	0	0	0	0	0	0	0	0	0	0	0	0	0	0	0	0	0	0	0	0	0	0	0	0	0
PGSC0003DMG400036189	ST4.03ch00	27419568	27419882	Gag-pol polyprotein	0	0	0	0	0	0	0	0	0	0	0	0	0	0	0	0	0	0	0	0	0	0	0	0	0	0	0
PGSC0003DMG400022094	ST4.03ch00	27424288	27425860	Major latex	0	0	0	0	0	0	0	0	0	0	0	0	0	0	0	0	0	0	0	0	0	0	0	0	0	0	0
PGSC0003DMG400037022	ST4.03ch00	27551353	27552239	Conserved gene of unknown function	0	0	0	0	0	0	0	0	0	0	0	0	0	0	0	0	0	0	0	0	0	0	0	0	0	0	0
PGSC0003DMG400005533	ST4.03ch00	27564359	27564892	Type I MADS box transcription factor	0	0	0	0	0	0	0	0	0	0	0	0	0	0	0	0	0	0	0	0	0	0	0	0	0	0	0
PGSC0003DMG400039981	ST4.03ch00	27565967	27566461	Type I MADS box transcription factor	0	0	0	0	0	0	0	0	0	0	0	0	0	0	0	0	0	0	0	0	0	0	0	0	0	0	0
PGSC0003DMG400035508	ST4.03ch00	27573487	27574104	Conserved gene of unknown function	0	0	0	0	0	0	0	0	0	0	0	0	0	0	0	0	0	0	0	0	0	0	0	0	0	0	0
PGSC0003DMG400005534	ST4.03ch00	27590544	27591083	Type I MADS box transcription factor	0	0	0	0	0	0	0	0	0	0	0	0	0	0	0	0	0	0	0	0	0	0	0	0	0	0	0
PGSC0003DMG400036948	ST4.03ch00	27595896	27598120	Gene of unknown function	0	0	0	0	0	0	0	0	0	0	0	0	0	0	0	0	0	0	0	0	0	0	0	0	0	0	0
PGSC0003DMG400044254	ST4.03ch00	27653993	27657505	Gene of unknown function	0	0	0	0	0	0	0	0	0	0	0	0	0	0	0	0	0	0	0	0	0	0	0	0	0	0	0
PGSC0003DMG400047181	ST4.03ch00	27680162	27682152	Gene of unknown function	0	0	0	0	0	0	0	0	0	0	0	0	0	0	0	0	0	0	0	0	0	0	0	0	0	0	0
PGSC0003DMG400042832	ST4.03ch00	27694660	27697236	Gene of unknown function	0	0	0	0	0	0	0	0	0	0	0	0	0	0	0	0	0	0	0	0	0	0	0	0	0	0	0
PGSC0003DMG400020031	ST4.03ch00	27718474	27719460	Conserved gene of unknown function	0	0	0	0	0	0	0	0	0	0	0	0	0	0	0	0	0	0	0	0	0	0	0	0	0	0	0
PGSC0003DMG400020033	ST4.03ch00	27740485	27742293	Conserved gene of unknown function	0	0	0	0	0	0	0	0	0	0	0	0	0	0	0	0	0	0	0	0	0	0	0	0	0	0	0
PGSC0003DMG400020032	ST4.03ch00	27746206	27749094	Conserved gene of unknown function	0	0	0	0	0	0	0	0	0	0	0	0	0	0	0	0	0	0	0	0	0	0	0	0	0	0	0
PGSC0003DMG400040781	ST4.03ch00	27763719	27764273	Gene of unknown function	0	0	0	0	0	0	0	0	0	0	0	0	0	0	0	0	0	0	0	0	0	0	0	0	0	0	0
PGSC0003DMG400002412	ST4.03ch00	27767700	27768586	Gene of unknown function	0	0	0	0	0	0	0	0	0	0	0	0	0	0	0	0	0	0	0	0	0	0	0	0	0	0	0
PGSC0003DMG400002414	ST4.03ch00	27806636	27807575	Sn-2 protein	0	0	0	0	0	0	0	0	0	0	0	0	0	0	0	0	0	0	0	0	0	0	0	0	0	0	0
PGSC0003DMG400040375	ST4.03ch00	27833446	27834243	Gene of unknown function	0	0	0	0	0	0	0	0	0	0	0	0	0	0	0	0	0	0	0	0	0	0	0	0	0	0	0
PGSC0003DMG400024429	ST4.03ch00	27925962	27929756	NBS-coding resistance gene analog	0	0	0	0	0	0	0	0	0	0	0	0	0	0	0	0	0	0	0	0	0	0	0	0	0	0	0
PGSC0003DMG400024430	ST4.03ch00	27932401	27934017	Disease resistance protein BS2	0	0	0	0	0	0	0	0	0	0	0	0	0	0	0	0	0	0	0	0	0	0	0	0	0	0	0
PGSC0003DMG400024431	ST4.03ch00	27937574	27938560	Conserved gene of unknown function	0	0	0	0	0	0	0	0	0	0	0	0	0	0	0	0	0	0	0	0	0	0	0	0	0	0	0
PGSC0003DMG400024432	ST4.03ch00	27940826	27941350	Exocyst subunit EXO70 A1	0	0	0	0	0	0	0	0	0	0	0	0	0	0	0	0	0	0	0	0	0	0	0	0	0	0	0
PGSC0003DMG400018048	ST4.03ch00	27942373	27944804	Conserved gene of unknown function	0	0	0	0	0	0	0	0	0	0	0	0	0	0	0	0	0	0	0	0	0	0	0	0	0	0	0
PGSC0003DMG400018047	ST4.03ch00	27960158	27961245	Disease resistance protein	0	0	0	0	0	0	0	0	0	0	0	0	0	0	0	0	0	0	0	0	0	0	0	0	0	0	0
PGSC0003DMG400018046	ST4.03ch00	27961762	27962586	NBS-coding resistance gene analog	0	0	0	0	0	0	0	0	0	0	0	0	0	0	0	0	0	0	0	0	0	0	0	0	0	0	0
PGSC0003DMG400046911	ST4.03ch00	28063618	28064185	AP2/ERF domain-containing transcription factor	0	0	0	0	0	0	0	0	0	0	0	0	0	0	0	0	0	0	0	0	0	0	0	0	0	0	0
PGSC0003DMG400046693	ST4.03ch00	28078420	28078725	Gene of unknown function	0	0	0	0	0	0	0	0	0	0	0	0	0	0	0	0	0	0	0	0	0	0	0	0	0	0	0
PGSC0003DMG400043296	ST4.03ch00	28129165	28130995	Mature-parasite-infected erythrocyte surface antigen	0	0	0	0	0	0	0	0	0	0	0	0	0	0	0	0	0	0	0	0	0	0	0	0	0	0	0
PGSC0003DMG400029214	ST4.03ch00	28143541	28145955	BURP domain-containing protein	0	0	0	0	0	0	0	0	0	0	0	0	0	0	0	0	0	0	0	0	0	0	0	0	0	0	0
PGSC0003DMG400039067	ST4.03ch00	28165219	28165779	Gene of unknown function	0	0	0	0	0	0	0	0	0	0	0	0	0	0	0	0	0	0	0	0	0	0	0	0	0	0	0
PGSC0003DMG400044861	ST4.03ch00	28193119	28194348	Calsequestrin	0	0	0	0	0	0	0	0	0	0	0	0	0	0	0	0	0	0	0	0	0	0	0	0	0	0	0
PGSC0003DMG400043026	ST4.03ch00	28194664	28195581	F-box protein family	0	0	0	0	0	0	0	0	0	0	0	0	0	0	0	0	0	0	0	0	0	0	0	0	0	0	0
PGSC0003DMG400009837	ST4.03ch00	28245477	28247545	Gene of unknown function	0	0	0	0	0	0	0	0	0	0	0	0	0	0	0	0	0	0	0	0	0	0	0	0	0	0	0
PGSC0003DMG400009835	ST4.03ch00	28253644	28254562	N-hydroxylating cytochrome P450 CYP79D1	0	0	0	0	0	0	0	0	0	0	0	0	0	0	0	0	0	0	0	0	0	0	0	0	0	0	0
PGSC0003DMG400009836	ST4.03ch00	28267661	28269705	Cytochrome P450	0	0	0	0	0	0	0	0	0	0	0	0	0	0	0	0	0	0	0	0	0	0	0	0	0	0	0
PGSC0003DMG400033163	ST4.03ch00	28280325	28280995	Conserved gene of unknown function	0	0	0	0	0	0	0	0	0	0	0	0	0	0	0	0	0	0	0	0	0	0	0	0	0	0	0
PGSC0003DMG400033160	ST4.03ch00	28288417	28290302	TMV resistance protein N	0	0	0	0	0	0	0	0	0	0	0	0	0	0	0	0	0	0	0	0	0	0	0	0	0	0	0
PGSC0003DMG400033161	ST4.03ch00	28296715	28298288	NL25	0	0	0	0	0	0	0	0	0	0	0	0	0	0	0	0	0	0	0	0	0	0	0	0	0	0	0
PGSC0003DMG400033159	ST4.03ch00	28297543	28298288	NL25	0	0	0	0	0	0	0	0	0	0	0	0	0	0	0	0	0	0	0	0	0	0	0	0	0	0	0
PGSC0003DMG400033164	ST4.03ch00	28304207	28306817	TMV resistance protein N	0	0	0	0	0	0	0	0	0	0	0	0	0	0	0	0	0	0	0	0	0	0	0	0	0	0	0
PGSC0003DMG400043121	ST4.03ch00	28380407	28390341	Heme/Steroid binding domain	0	0	0	0	0	0	0	0	0	0	0	0	0	0	0	0	0	0	0	0	0	0	0	0	0	0	0
PGSC0003DMG400040146	ST4.03ch00	28391582	28392565	Protein kinase	0	0	0	0	0	0	0	0	0	0	0	0	0	0	0	0	0	0	0	0	0	0	0	0	0	0	0
PGSC0003DMG400042316	ST4.03ch00	28423831	28425076	Gene of unknown function	0	0	0	0	0	0	0	0	0	0	0	0	0	0	0	0	0	0	0	0	0	0	0	0	0	0	0
PGSC0003DMG400036777	ST4.03ch00	28454748	28455056	Gene of unknown function	0	0	0	0	0	0	0	0	0	0	0	0	0	0	0	0	0	0	0	0	0	0	0	0	0	0	0
PGSC0003DMG400045098	ST4.03ch00	28455518	28458232	Gene of unknown function	0	0	0	0	0	0	0	0	0	0	0	0	0	0	0	0	0	0	0	0	0	0	0	0	0	0	0
PGSC0003DMG400021088	ST4.03ch00	28498363	28500035	Conserved gene of unknown function	0	0	0	0	0	0	0	0	0	0	0	0	0	0	0	0	0	0	0	0	0	0	0	0	0	0	0
PGSC0003DMG400021087	ST4.03ch00	28502193	28506377	EMB2421	0	0	0	0	0	0	0	0	0	0	0	0	0	0	0	0	0	0	0	0	0	0	0	0	0	0	0
PGSC0003DMG400032285	ST4.03ch00	28524988	28525499	Amino acid transporter	0	0	0	0	0	0	0	0	0	0	0	0	0	0	0	0	0	0	0	0	0	0	0	0	0	0	0
PGSC0003DMG400032281	ST4.03ch00	28537741	28545113	NBS-LRR resistance protein	0	0	0	0	0	0	0	0	0	0	0	0	0	0	0	0	0	0	0	0	0	0	0	0	0	0	0
PGSC0003DMG400032282	ST4.03ch00	28560179	28561573	Cysteine-rich extensin-2	0	0	0	0	0	0	0	0	0	0	0	0	0	0	0	0	0	0	0	0	0	0	0	0	0	0	0
PGSC0003DMG400036048	ST4.03ch00	28622514	28623437	Gene of unknown function	0	0	0	0	0	0	0	0	0	0	0	0	0	0	0	0	0	0	0	0	0	0	0	0	0	0	0
PGSC0003DMG400011985	ST4.03ch00	28708444	28709728	NAC transcription factor	0	0	0	0	0	0	0	0	0	0	0	0	0	0	0	0	0	0	0	0	0	0	0	0	0	0	0
PGSC0003DMG400011982	ST4.03ch00	28710425	28712312	Gene of unknown function	0	0	0	0	0	0	0	0	0	0	0	0	0	0	0	0	0	0	0	0	0	0	0	0	0	0	0
PGSC0003DMG400011986	ST4.03ch00	28714180	28715103	Bax inhibitor-1	0	0	0	0	0	0	0	0	0	0	0	0	0	0	0	0	0	0	0	0	0	0	0	0	0	0	0
PGSC0003DMG400011987	ST4.03ch00	28717313	28723875	Bax inhibitor	0	0	0	0	0	0	0	0	0	0	0	0	0	0	0	0	0	0	0	0	0	0	0	0	0	0	0
PGSC0003DMG400011983	ST4.03ch00	28725478	28726443	Zinc ion binding protein	0	0	0	0	0	0	0	0	0	0	0	0	0	0	0	0	0	0	0	0	0	0	0	0	0	0	0
PGSC0003DMG400036059	ST4.03ch00	28727017	28729089	Bax inhibitor	0	0	0	0	0	0	0	0	0	0	0	0	0	0	0	0	0	0	0	0	0	0	0	0	0	0	0
PGSC0003DMG400045632	ST4.03ch00	28732887	28734939	Gene of unknown function	0	0	0	0	0	0	0	0	0	0	0	0	0	0	0	0	0	0	0	0	0	0	0	0	0	0	0
PGSC0003DMG400011988	ST4.03ch00	28737805	28739739	Gene of unknown function	0	0	0	0	0	0	0	0	0	0	0	0	0	0	0	0	0	0	0	0	0	0	0	0	0	0	0
PGSC0003DMG400011984	ST4.03ch00	28746144	28746772	F-box domain-containing protein	0	0	0	0	0	0	0	0	0	0	0	0	0	0	0	0	0	0	0	0	0	0	0	0	0	0	0
PGSC0003DMG400033155	ST4.03ch00	28811613	28812266	Conserved gene of unknown function	0	0	0	0	0	0	0	0	0	0	0	0	0	0	0	0	0	0	0	0	0	0	0	0	0	0	0
PGSC0003DMG400037253	ST4.03ch00	28875379	28878221	Gene of unknown function	0	0	0	0	0	0	0	0	0	0	0	0	0	0	0	0	0	0	0	0	0	0	0	0	0	0	0
PGSC0003DMG400038562	ST4.03ch00	28883580	28884314	Conserved gene of unknown function	0	0	0	0	0	0	0	0	0	0	0	0	0	0	0	0	0	0	0	0	0	0	0	0	0	0	0
PGSC0003DMG400046597	ST4.03ch00	28885709	28887076	Conserved gene of unknown function	0	0	0	0	0	0	0	0	0	0	0	0	0	0	0	0	0	0	0	0	0	0	0	0	0	0	0
PGSC0003DMG400008805	ST4.03ch00	28992772	28997693	DNA binding protein	0	0	0	0	0	0	0	0	0	0	0	0	0	0	0	0	0	0	0	0	0	0	0	0	0	0	0
PGSC0003DMG400001283	ST4.03ch00	29055817	29056229	O-methyltransferase 3	0	0	0	0	0	0	0	0	0	0	0	0	0	0	0	0	0	0	0	0	0	0	0	0	0	0	0
PGSC0003DMG400001282	ST4.03ch00	29057241	29062027	Orcinol O-methyltransferase	0	0	0	0	0	0	0	0	0	0	0	0	0	0	0	0	0	0	0	0	0	0	0	0	0	0	0
PGSC0003DMG400043135	ST4.03ch00	29063248	29067499	Zinc knuckle family protein	0	0	0	0	0	0	0	0	0	0	0	0	0	0	0	0	0	0	0	0	0	0	0	0	0	0	0
PGSC0003DMG400035753	ST4.03ch00	29189897	29190283	Conserved gene of unknown function	0	0	0	0	0	0	0	0	0	0	0	0	0	0	0	0	0	0	0	0	0	0	0	0	0	0	0
PGSC0003DMG400039226	ST4.03ch00	29203386	29203844	Conserved gene of unknown function	0	0	0	0	0	0	0	0	0	0	0	0	0	0	0	0	0	0	0	0	0	0	0	0	0	0	0
PGSC0003DMG400015129	ST4.03ch00	29275119	29276986	Defensin protein	0	0	0	0	0	0	0	0	0	0	0	0	0	0	0	0	0	0	0	0	0	0	0	0	0	0	0
PGSC0003DMG400015130	ST4.03ch00	29279348	29283019	Defensin P322	0	0	0	0	0	0	0	0	0	0	0	0	0	0	0	0	0	0	0	0	0	0	0	0	0	0	0
PGSC0003DMG400014094	ST4.03ch00	29313509	29313863	2,4-dienoyl-CoA reductase	0	0	0	0	0	0	0	0	0	0	0	0	0	0	0	0	0	0	0	0	0	0	0	0	0	0	0
PGSC0003DMG400014095	ST4.03ch00	29321011	29322217	2,4-dienoyl-CoA reductase	0	0	0	0	0	0	0	0	0	0	0	0	0	0	0	0	0	0	0	0	0	0	0	0	0	0	0
PGSC0003DMG400039608	ST4.03ch00	29356175	29358286	Gene of unknown function	0	0	0	0	0	0	0	0	0	0	0	0	0	0	0	0	0	0	0	0	0	0	0	0	0	0	0
PGSC0003DMG400003427	ST4.03ch00	29442018	29443907	F-Box protein	0	0	0	0	0	0	0	0	0	0	0	0	0	0	0	0	0	0	0	0	0	0	0	0	0	0	0
PGSC0003DMG400003428	ST4.03ch00	29447942	29449474	F-Box protein	0	0	0	0	0	0	0	0	0	0	0	0	0	0	0	0	0	0	0	0	0	0	0	0	0	0	0
PGSC0003DMG400003429	ST4.03ch00	29450812	29453487	Atypical receptor-like kinase 1	0	0	0	0	0	0	0	0	0	0	0	0	0	0	0	0	0	0	0	0	0	0	0	0	0	0	0
PGSC0003DMG400003430	ST4.03ch00	29455699	29456646	Isoform 1 of F-box/LRR-repeat protein	0	0	0	0	0	0	0	0	0	0	0	0	0	0	0	0	0	0	0	0	0	0	0	0	0	0	0
PGSC0003DMG400040907	ST4.03ch00	29467788	29474895	Gene of unknown function	0	0	0	0	0	0	0	0	0	0	0	0	0	0	0	0	0	0	0	0	0	0	0	0	0	0	0
PGSC0003DMG400015103	ST4.03ch00	29489797	29491732	Bacterial spot disease resistance protein 4	0	0	0	0	0	0	0	0	0	0	0	0	0	0	0	0	0	0	0	0	0	0	0	0	0	0	0
PGSC0003DMG400046216	ST4.03ch00	29497778	29498377	Gene of unknown function	0	0	0	0	0	0	0	0	0	0	0	0	0	0	0	0	0	0	0	0	0	0	0	0	0	0	0
PGSC0003DMG400003487	ST4.03ch00	29676465	29676933	Conserved gene of unknown function	0	0	0	0	0	0	0	0	0	0	0	0	0	0	0	0	0	0	0	0	0	0	0	0	0	0	0
PGSC0003DMG400003485	ST4.03ch00	29677603	29684910	Plastid fibrillin 2	0	0	0	0	0	0	0	0	0	0	0	0	0	0	0	0	0	0	0	0	0	0	0	0	0	0	0
PGSC0003DMG400015148	ST4.03ch00	29703875	29705833	Conserved gene of unknown function	0	0	0	0	0	0	0	0	0	0	0	0	0	0	0	0	0	0	0	0	0	0	0	0	0	0	0
PGSC0003DMG400036728	ST4.03ch00	29803849	29806880	Gene of unknown function	0	0	0	0	0	0	0	0	0	0	0	0	0	0	0	0	0	0	0	0	0	0	0	0	0	0	0
PGSC0003DMG400038015	ST4.03ch00	29809281	29809604	Ethylene-responsive element binding protein 5	0	0	0	0	0	0	0	0	0	0	0	0	0	0	0	0	0	0	0	0	0	0	0	0	0	0	0
PGSC0003DMG400034470	ST4.03ch00	29811008	29811322	Glycine-rich protein 2	0	0	0	0	0	0	0	0	0	0	0	0	0	0	0	0	0	0	0	0	0	0	0	0	0	0	0
PGSC0003DMG400024408	ST4.03ch00	29814505	29815068	AP2/ERF domain-containing transcription factor	0	0	0	0	0	0	0	0	0	0	0	0	0	0	0	0	0	0	0	0	0	0	0	0	0	0	0
PGSC0003DMG400038378	ST4.03ch00	29819439	29820044	Ethylene-responsive element binding protein 5	0	0	0	0	0	0	0	0	0	0	0	0	0	0	0	0	0	0	0	0	0	0	0	0	0	0	0
PGSC0003DMG400029248	ST4.03ch00	29830831	29838714	Gene of unknown function	0	0	0	0	0	0	0	0	0	0	0	0	0	0	0	0	0	0	0	0	0	0	0	0	0	0	0
PGSC0003DMG400046517	ST4.03ch00	29876364	29877149	Retrotransposon gag protein	0	0	0	0	0	0	0	0	0	0	0	0	0	0	0	0	0	0	0	0	0	0	0	0	0	0	0
PGSC0003DMG400034631	ST4.03ch00	29907694	29911033	Gene of unknown function	0	0	0	0	0	0	0	0	0	0	0	0	0	0	0	0	0	0	0	0	0	0	0	0	0	0	0
PGSC0003DMG400043215	ST4.03ch00	29921839	29926477	Gene of unknown function	0	0	0	0	0	0	0	0	0	0	0	0	0	0	0	0	0	0	0	0	0	0	0	0	0	0	0
PGSC0003DMG400036198	ST4.03ch00	29937949	29938260	Gene of unknown function	0	0	0	0	0	0	0	0	0	0	0	0	0	0	0	0	0	0	0	0	0	0	0	0	0	0	0
PGSC0003DMG400043755	ST4.03ch00	29945015	29945428	Conserved gene of unknown function	0	0	0	0	0	0	0	0	0	0	0	0	0	0	0	0	0	0	0	0	0	0	0	0	0	0	0
PGSC0003DMG400042507	ST4.03ch00	29951596	29954286	Ubiquitin	0	0	0	0	0	0	0	0	0	0	0	0	0	0	0	0	0	0	0	0	0	0	0	0	0	0	0
PGSC0003DMG400047214	ST4.03ch00	29956115	29956450	Pectate lyase	0	0	0	0	0	0	0	0	0	0	0	0	0	0	0	0	0	0	0	0	0	0	0	0	0	0	0
PGSC0003DMG400022076	ST4.03ch00	29974413	29974748	Gene of unknown function	0	0	0	0	0	0	0	0	0	0	0	0	0	0	0	0	0	0	0	0	0	0	0	0	0	0	0
PGSC0003DMG400031888	ST4.03ch00	29998147	29999860	Auxin response factor 2	0	0	0	0	0	0	0	0	0	0	0	0	0	0	0	0	0	0	0	0	0	0	0	0	0	0	0
PGSC0003DMG400007768	ST4.03ch00	30102673	30106469	Gene of unknown function	0	0	0	0	0	0	0	0	0	0	0	0	0	0	0	0	0	0	0	0	0	0	0	0	0	0	0
PGSC0003DMG400007769	ST4.03ch00	30111765	30112376	Developmental protein	0	0	0	0	0	0	0	0	0	0	0	0	0	0	0	0	0	0	0	0	0	0	0	0	0	0	0
PGSC0003DMG400003490	ST4.03ch00	30166440	30171009	Polygalacturonase	0	0	0	0	0	0	0	0	0	0	0	0	0	0	0	0	0	0	0	0	0	0	0	0	0	0	0
PGSC0003DMG400024447	ST4.03ch00	30238137	30238751	Hcr2-p8.4	0	0	0	0	0	0	0	0	0	0	0	0	0	0	0	0	0	0	0	0	0	0	0	0	0	0	0
PGSC0003DMG400003494	ST4.03ch00	30274588	30280163	TNP2-like transposon protein	0	0	0	0	0	0	0	0	0	0	0	0	0	0	0	0	0	0	0	0	0	0	0	0	0	0	0
PGSC0003DMG400021042	ST4.03ch00	30280724	30282126	NBS-LRR resistance protein	0	0	0	0	0	0	0	0	0	0	0	0	0	0	0	0	0	0	0	0	0	0	0	0	0	0	0
PGSC0003DMG401021043	ST4.03ch00	30289025	30292831	NBS-LRR resistance protein	0	0	0	0	0	0	0	0	0	0	0	0	0	0	0	0	0	0	0	0	0	0	0	0	0	0	0
PGSC0003DMG402021043	ST4.03ch00	30290442	30290783	Disease resistance protein RGA2	0	0	0	0	0	0	0	0	0	0	0	0	0	0	0	0	0	0	0	0	0	0	0	0	0	0	0
PGSC0003DMG400039081	ST4.03ch00	30435635	30436025	Gene of unknown function	0	0	0	0	0	0	0	0	0	0	0	0	0	0	0	0	0	0	0	0	0	0	0	0	0	0	0
PGSC0003DMG400044876	ST4.03ch00	30620072	30620443	Conserved gene of unknown function	0	0	0	0	0	0	0	0	0	0	0	0	0	0	0	0	0	0	0	0	0	0	0	0	0	0	0
PGSC0003DMG400029237	ST4.03ch00	30638681	30639818	Gene of unknown function	0	0	0	0	0	0	0	0	0	0	0	0	0	0	0	0	0	0	0	0	0	0	0	0	0	0	0
PGSC0003DMG400034840	ST4.03ch00	30655519	30658632	Gene of unknown function	0	0	0	0	0	0	0	0	0	0	0	0	0	0	0	0	0	0	0	0	0	0	0	0	0	0	0
PGSC0003DMG400002458	ST4.03ch00	30666407	30667653	NBS-LRR resistance protein	0	0	0	0	0	0	0	0	0	0	0	0	0	0	0	0	0	0	0	0	0	0	0	0	0	0	0
PGSC0003DMG400002457	ST4.03ch00	30676426	30680640	Late blight resistance protein Rpi-blb2	0	0	0	0	0	0	0	0	0	0	0	0	0	0	0	0	0	0	0	0	0	0	0	0	0	0	0
PGSC0003DMG400002456	ST4.03ch00	30686521	30688662	Cysteine-rich extensin-2	0	0	0	0	0	0	0	0	0	0	0	0	0	0	0	0	0	0	0	0	0	0	0	0	0	0	0
PGSC0003DMG400002455	ST4.03ch00	30688096	30690037	Conserved gene of unknown function	0	0	0	0	0	0	0	0	0	0	0	0	0	0	0	0	0	0	0	0	0	0	0	0	0	0	0
PGSC0003DMG400004561	ST4.03ch00	30691997	30697195	Late blight resistance protein Rpi-blb2	0	0	0	0	0	0	0	0	0	0	0	0	0	0	0	0	0	0	0	0	0	0	0	0	0	0	0
PGSC0003DMG400018074	ST4.03ch00	30710155	30715192	Conserved gene of unknown function	0	0	0	0	0	0	0	0	0	0	0	0	0	0	0	0	0	0	0	0	0	0	0	0	0	0	0
PGSC0003DMG400023299	ST4.03ch00	30764049	30765451	Resistance gene	0	0	0	0	0	0	0	0	0	0	0	0	0	0	0	0	0	0	0	0	0	0	0	0	0	0	0
PGSC0003DMG400026877	ST4.03ch00	30851848	30856234	Gene of unknown function	0	0	0	0	0	0	0	0	0	0	0	0	0	0	0	0	0	0	0	0	0	0	0	0	0	0	0
PGSC0003DMG400026876	ST4.03ch00	30859470	30859781	Gene of unknown function	0	0	0	0	0	0	0	0	0	0	0	0	0	0	0	0	0	0	0	0	0	0	0	0	0	0	0
PGSC0003DMG400018024	ST4.03ch00	30904531	30906499	Serine-threonine protein kinase, plant-type	0	0	0	0	0	0	0	0	0	0	0	0	0	0	0	0	0	0	0	0	0	0	0	0	0	0	0
PGSC0003DMG400018028	ST4.03ch00	30906910	30907303	Gene of unknown function	0	0	0	0	0	0	0	0	0	0	0	0	0	0	0	0	0	0	0	0	0	0	0	0	0	0	0
PGSC0003DMG400018026	ST4.03ch00	30907394	30908581	CBL-interacting protein kinase 11	0	0	0	0	0	0	0	0	0	0	0	0	0	0	0	0	0	0	0	0	0	0	0	0	0	0	0
PGSC0003DMG400018025	ST4.03ch00	30909227	30910135	Gene of unknown function	0	0	0	0	0	0	0	0	0	0	0	0	0	0	0	0	0	0	0	0	0	0	0	0	0	0	0
PGSC0003DMG400038070	ST4.03ch00	30917716	30919974	Gene of unknown function	0	0	0	0	0	0	0	0	0	0	0	0	0	0	0	0	0	0	0	0	0	0	0	0	0	0	0
PGSC0003DMG401018057	ST4.03ch00	30998475	30999123	Cytochrome P450	0	0	0	0	0	0	0	0	0	0	0	0	0	0	0	0	0	0	0	0	0	0	0	0	0	0	0
PGSC0003DMG402018057	ST4.03ch00	30999543	31000330	Cytochrome P450	0	0	0	0	0	0	0	0	0	0	0	0	0	0	0	0	0	0	0	0	0	0	0	0	0	0	0
PGSC0003DMG400018058	ST4.03ch00	31023888	31024279	Cytochrome P450	0	0	0	0	0	0	0	0	0	0	0	0	0	0	0	0	0	0	0	0	0	0	0	0	0	0	0
PGSC0003DMG400018056	ST4.03ch00	31025344	31025813	Gene of unknown function	0	0	0	0	0	0	0	0	0	0	0	0	0	0	0	0	0	0	0	0	0	0	0	0	0	0	0
PGSC0003DMG400017135	ST4.03ch00	31080306	31081704	Cytochrome P450	0	0	0	0	0	0	0	0	0	0	0	0	0	0	0	0	0	0	0	0	0	0	0	0	0	0	0
PGSC0003DMG400014117	ST4.03ch00	31152243	31152680	Nitrate excretion transporter 6	0	0	0	0	0	0	0	0	0	0	0	0	0	0	0	0	0	0	0	0	0	0	0	0	0	0	0
PGSC0003DMG400014118	ST4.03ch00	31170840	31171420	Gene of unknown function	0	0	0	0	0	0	0	0	0	0	0	0	0	0	0	0	0	0	0	0	0	0	0	0	0	0	0
PGSC0003DMG400039619	ST4.03ch00	31193878	31195578	Integrase core domain containing protein	0	0	0	0	0	0	0	0	0	0	0	0	0	0	0	0	0	0	0	0	0	0	0	0	0	0	0
PGSC0003DMG400041536	ST4.03ch00	31265155	31266228	Cell differentiation protein rcd1	0	0	0	0	0	0	0	0	0	0	0	0	0	0	0	0	0	0	0	0	0	0	0	0	0	0	0
PGSC0003DMG400037841	ST4.03ch00	31289248	31293284	Conserved gene of unknown function	0	0	0	0	0	0	0	0	0	0	0	0	0	0	0	0	0	0	0	0	0	0	0	0	0	0	0
PGSC0003DMG400010950	ST4.03ch00	31304819	31305862	Serine-threonine protein kinase, plant-type	0	0	0	0	0	0	0	0	0	0	0	0	0	0	0	0	0	0	0	0	0	0	0	0	0	0	0
PGSC0003DMG400010951	ST4.03ch00	31309807	31310743	Conserved gene of unknown function	0	0	0	0	0	0	0	0	0	0	0	0	0	0	0	0	0	0	0	0	0	0	0	0	0	0	0
PGSC0003DMG400010952	ST4.03ch00	31310817	31312213	Serine-threonine protein kinase, plant-type	0	0	0	0	0	0	0	0	0	0	0	0	0	0	0	0	0	0	0	0	0	0	0	0	0	0	0
PGSC0003DMG400010949	ST4.03ch00	31318841	31319182	Gene of unknown function	0	0	0	0	0	0	0	0	0	0	0	0	0	0	0	0	0	0	0	0	0	0	0	0	0	0	0
PGSC0003DMG400010947	ST4.03ch00	31322301	31324167	Receptor protein kinase	0	0	0	0	0	0	0	0	0	0	0	0	0	0	0	0	0	0	0	0	0	0	0	0	0	0	0
PGSC0003DMG400010948	ST4.03ch00	31331449	31333015	Calcineurin-like phosphoesterase family protein	0	0	0	0	0	0	0	0	0	0	0	0	0	0	0	0	0	0	0	0	0	0	0	0	0	0	0
PGSC0003DMG400044128	ST4.03ch00	31341553	31345147	Gene of unknown function	0	0	0	0	0	0	0	0	0	0	0	0	0	0	0	0	0	0	0	0	0	0	0	0	0	0	0
PGSC0003DMG400040519	ST4.03ch00	31365309	31368470	Polyprotein	0	0	0	0	0	0	0	0	0	0	0	0	0	0	0	0	0	0	0	0	0	0	0	0	0	0	0
PGSC0003DMG400001278	ST4.03ch00	31385354	31391528	Electron carrier	0	0	0	0	0	0	0	0	0	0	0	0	0	0	0	0	0	0	0	0	0	0	0	0	0	0	0
PGSC0003DMG400026889	ST4.03ch00	31427955	31429689	Conserved gene of unknown function	0	0	0	0	0	0	0	0	0	0	0	0	0	0	0	0	0	0	0	0	0	0	0	0	0	0	0
PGSC0003DMG400026888	ST4.03ch00	31434726	31443964	Conserved gene of unknown function	0	0	0	0	0	0	0	0	0	0	0	0	0	0	0	0	0	0	0	0	0	0	0	0	0	0	0
PGSC0003DMG400036686	ST4.03ch00	31462456	31463406	Gene of unknown function	0	0	0	0	0	0	0	0	0	0	0	0	0	0	0	0	0	0	0	0	0	0	0	0	0	0	0
PGSC0003DMG400032810	ST4.03ch00	31483962	31484706	Gene of unknown function	0	0	0	0	0	0	0	0	0	0	0	0	0	0	0	0	0	0	0	0	0	0	0	0	0	0	0
PGSC0003DMG400035449	ST4.03ch00	31520826	31525006	Gene of unknown function	0	0	0	0	0	0	0	0	0	0	0	0	0	0	0	0	0	0	0	0	0	0	0	0	0	0	0
PGSC0003DMG400046166	ST4.03ch00	31525167	31525946	Polyprotein protein	0	0	0	0	0	0	0	0	0	0	0	0	0	0	0	0	0	0	0	0	0	0	0	0	0	0	0
PGSC0003DMG400001291	ST4.03ch00	31582818	31585883	Conserved gene of unknown function	0	0	0	0	0	0	0	0	0	0	0	0	0	0	0	0	0	0	0	0	0	0	0	0	0	0	0
PGSC0003DMG400036258	ST4.03ch00	31661902	31663692	Endonuclease/exonuclease/phosphatase	0	0	0	0	0	0	0	0	0	0	0	0	0	0	0	0	0	0	0	0	0	0	0	0	0	0	0
PGSC0003DMG400014097	ST4.03ch00	31757011	31757418	Conserved gene of unknown function	0	0	0	0	0	0	0	0	0	0	0	0	0	0	0	0	0	0	0	0	0	0	0	0	0	0	0
PGSC0003DMG400014098	ST4.03ch00	31760914	31762763	Actin binding protein	0	0	0	0	0	0	0	0	0	0	0	0	0	0	0	0	0	0	0	0	0	0	0	0	0	0	0
PGSC0003DMG400046176	ST4.03ch00	31791365	31791784	3-5 exonuclease	0	0	0	0	0	0	0	0	0	0	0	0	0	0	0	0	0	0	0	0	0	0	0	0	0	0	0
PGSC0003DMG400015119	ST4.03ch00	31823679	31827925	Progesterone 5 beta-reductase	0	0	0	0	0	0	0	0	0	0	0	0	0	0	0	0	0	0	0	0	0	0	0	0	0	0	0
PGSC0003DMG400015120	ST4.03ch00	31835671	31836805	Ulp1 protease family, C-terminal catalytic domain containing protein	0	0	0	0	0	0	0	0	0	0	0	0	0	0	0	0	0	0	0	0	0	0	0	0	0	0	0
PGSC0003DMG400037994	ST4.03ch00	31866059	31870494	Gene of unknown function	0	0	0	0	0	0	0	0	0	0	0	0	0	0	0	0	0	0	0	0	0	0	0	0	0	0	0
PGSC0003DMG400039264	ST4.03ch00	31871707	31872111	Gene of unknown function	0	0	0	0	0	0	0	0	0	0	0	0	0	0	0	0	0	0	0	0	0	0	0	0	0	0	0
PGSC0003DMG401009818	ST4.03ch00	31931535	31934926	Disease resistance protein BS2	0	0	0	0	0	0	0	0	0	0	0	0	0	0	0	0	0	0	0	0	0	0	0	0	0	0	0
PGSC0003DMG402009818	ST4.03ch00	31939108	31942403	RGC1	0	0	0	0	0	0	0	0	0	0	0	0	0	0	0	0	0	0	0	0	0	0	0	0	0	0	0
PGSC0003DMG401009819	ST4.03ch00	31946006	31947409	Resistance protein PSH-RGH6	0	0	0	0	0	0	0	0	0	0	0	0	0	0	0	0	0	0	0	0	0	0	0	0	0	0	0
PGSC0003DMG402009819	ST4.03ch00	31947444	31948091	Disease resistance protein	0	0	0	0	0	0	0	0	0	0	0	0	0	0	0	0	0	0	0	0	0	0	0	0	0	0	0
PGSC0003DMG400042232	ST4.03ch00	31964400	31964861	UDP-glucose:glucosyltransferase	0	0	0	0	0	0	0	0	0	0	0	0	0	0	0	0	0	0	0	0	0	0	0	0	0	0	0
PGSC0003DMG400016051	ST4.03ch00	31968987	31970322	Glucosyl/glucuronosyl transferases	0	0	0	0	0	0	0	0	0	0	0	0	0	0	0	0	0	0	0	0	0	0	0	0	0	0	0
PGSC0003DMG400016049	ST4.03ch00	31975303	31976124	Conserved gene of unknown function	0	0	0	0	0	0	0	0	0	0	0	0	0	0	0	0	0	0	0	0	0	0	0	0	0	0	0
PGSC0003DMG400016050	ST4.03ch00	31978039	31979381	UDP-glucose:glucosyltransferase	0	0	0	0	0	0	0	0	0	0	0	0	0	0	0	0	0	0	0	0	0	0	0	0	0	0	0
PGSC0003DMG400016052	ST4.03ch00	31979635	31980263	Conserved gene of unknown function	0	0	0	0	0	0	0	0	0	0	0	0	0	0	0	0	0	0	0	0	0	0	0	0	0	0	0
PGSC0003DMG400030293	ST4.03ch00	32000091	32000408	Glycosyl hydrolase family 17 protein	0	0	0	0	0	0	0	0	0	0	0	0	0	0	0	0	0	0	0	0	0	0	0	0	0	0	0
PGSC0003DMG400031504	ST4.03ch00	32033328	32035925	Conserved gene of unknown function	0	0	0	0	0	0	0	0	0	0	0	0	0	0	0	0	0	0	0	0	0	0	0	0	0	0	0
PGSC0003DMG400031877	ST4.03ch00	32054673	32056195	Metallocarboxypeptidase inhibitor	0	0	0	0	0	0	0	0	0	0	0	0	0	0	0	0	0	0	0	0	0	0	0	0	0	0	0
PGSC0003DMG400031876	ST4.03ch00	32081336	32082001	Conserved gene of unknown function	0	0	0	0	0	0	0	0	0	0	0	0	0	0	0	0	0	0	0	0	0	0	0	0	0	0	0
PGSC0003DMG400005595	ST4.03ch00	32145616	32147842	UV-induced sesquiterpene cyclase	0	0	0	0	0	0	0	0	0	0	0	0	0	0	0	0	0	0	0	0	0	0	0	0	0	0	0
PGSC0003DMG402026866	ST4.03ch00	32191293	32193176	Embryo-abundant protein	0	0	0	0	0	0	0	0	0	0	0	0	0	0	0	0	0	0	0	0	0	0	0	0	0	0	0
PGSC0003DMG401026866	ST4.03ch00	32191597	32191983	Conserved gene of unknown function	0	0	0	0	0	0	0	0	0	0	0	0	0	0	0	0	0	0	0	0	0	0	0	0	0	0	0
PGSC0003DMG400039700	ST4.03ch00	32192724	32193140	Embryo-abundant protein	0	0	0	0	0	0	0	0	0	0	0	0	0	0	0	0	0	0	0	0	0	0	0	0	0	0	0
PGSC0003DMG400002470	ST4.03ch00	32226524	32227325	CYP76J1	0	0	0	0	0	0	0	0	0	0	0	0	0	0	0	0	0	0	0	0	0	0	0	0	0	0	0
PGSC0003DMG400002467	ST4.03ch00	32230612	32233013	Geraniol 10-hydroxylase	0	0	0	0	0	0	0	0	0	0	0	0	0	0	0	0	0	0	0	0	0	0	0	0	0	0	0
PGSC0003DMG400002468	ST4.03ch00	32237735	32240057	Pentatricopeptide repeat-containing protein, mitochondrial	0	0	0	0	0	0	0	0	0	0	0	0	0	0	0	0	0	0	0	0	0	0	0	0	0	0	0
PGSC0003DMG400045608	ST4.03ch00	32242195	32242500	Gene of unknown function	0	0	0	0	0	0	0	0	0	0	0	0	0	0	0	0	0	0	0	0	0	0	0	0	0	0	0
PGSC0003DMG400040027	ST4.03ch00	32243967	32244400	Isopentenyltransferase	0	0	0	0	0	0	0	0	0	0	0	0	0	0	0	0	0	0	0	0	0	0	0	0	0	0	0
PGSC0003DMG400025732	ST4.03ch00	32280432	32280974	Gene of unknown function	0	0	0	0	0	0	0	0	0	0	0	0	0	0	0	0	0	0	0	0	0	0	0	0	0	0	0
PGSC0003DMG400036303	ST4.03ch00	32383273	32384957	TNP2-like transposon protein	0	0	0	0	0	0	0	0	0	0	0	0	0	0	0	0	0	0	0	0	0	0	0	0	0	0	0
PGSC0003DMG400017137	ST4.03ch00	32408183	32409942	Blight resistance protein T118	0	0	0	0	0	0	0	0	0	0	0	0	0	0	0	0	0	0	0	0	0	0	0	0	0	0	0
PGSC0003DMG400029236	ST4.03ch00	32424791	32429836	Metalloendoproteinase 1	0	0	0	0	0	0	0	0	0	0	0	0	0	0	0	0	0	0	0	0	0	0	0	0	0	0	0
PGSC0003DMG400039045	ST4.03ch00	32434681	32435058	Gene of unknown function	0	0	0	0	0	0	0	0	0	0	0	0	0	0	0	0	0	0	0	0	0	0	0	0	0	0	0
PGSC0003DMG400026892	ST4.03ch00	32441335	32443680	Poly(A) polymerase	0	0	0	0	0	0	0	0	0	0	0	0	0	0	0	0	0	0	0	0	0	0	0	0	0	0	0
PGSC0003DMG401026894	ST4.03ch00	32454055	32454727	Gene of unknown function	0	0	0	0	0	0	0	0	0	0	0	0	0	0	0	0	0	0	0	0	0	0	0	0	0	0	0
PGSC0003DMG402026894	ST4.03ch00	32454920	32455275	Gene of unknown function	0	0	0	0	0	0	0	0	0	0	0	0	0	0	0	0	0	0	0	0	0	0	0	0	0	0	0
PGSC0003DMG401004545	ST4.03ch00	32472034	32476774	Conserved gene of unknown function	0	0	0	0	0	0	0	0	0	0	0	0	0	0	0	0	0	0	0	0	0	0	0	0	0	0	0
PGSC0003DMG402004545	ST4.03ch00	32482899	32487998	Conserved gene of unknown function	0	0	0	0	0	0	0	0	0	0	0	0	0	0	0	0	0	0	0	0	0	0	0	0	0	0	0
PGSC0003DMG400004546	ST4.03ch00	32488074	32490207	Conserved gene of unknown function	0	0	0	0	0	0	0	0	0	0	0	0	0	0	0	0	0	0	0	0	0	0	0	0	0	0	0
PGSC0003DMG400031488	ST4.03ch00	32518860	32519183	Cysteine-rich, acidic integral membrane protein, putatative,	0	0	0	0	0	0	0	0	0	0	0	0	0	0	0	0	0	0	0	0	0	0	0	0	0	0	0
PGSC0003DMG400041373	ST4.03ch00	32523682	32524791	Matrix metalloprotease 1	0	0	0	0	0	0	0	0	0	0	0	0	0	0	0	0	0	0	0	0	0	0	0	0	0	0	0
PGSC0003DMG400046023	ST4.03ch00	32527732	32528969	Matrix metalloprotease 1	0	0	0	0	0	0	0	0	0	0	0	0	0	0	0	0	0	0	0	0	0	0	0	0	0	0	0
PGSC0003DMG400041430	ST4.03ch00	32553163	32556692	Late blight resistance protein	0	0	0	0	0	0	0	0	0	0	0	0	0	0	0	0	0	0	0	0	0	0	0	0	0	0	0
PGSC0003DMG400009848	ST4.03ch00	32605771	32609084	Glucose-6-phosphate isomerase	0	0	0	0	0	0	0	0	0	0	0	0	0	0	0	0	0	0	0	0	0	0	0	0	0	0	0
PGSC0003DMG400043196	ST4.03ch00	32637326	32637958	Restricted tev movement 1	0	0	0	0	0	0	0	0	0	0	0	0	0	0	0	0	0	0	0	0	0	0	0	0	0	0	0
PGSC0003DMG400041736	ST4.03ch00	32639295	32641290	Restricted tev movement 1	0	0	0	0	0	0	0	0	0	0	0	0	0	0	0	0	0	0	0	0	0	0	0	0	0	0	0
PGSC0003DMG400003445	ST4.03ch00	32642595	32652265	Disease resistance protein	0	0	0	0	0	0	0	0	0	0	0	0	0	0	0	0	0	0	0	0	0	0	0	0	0	0	0
PGSC0003DMG400003446	ST4.03ch00	32653309	32655813	Undecaprenyl pyrophosphate synthetase	0	0	0	0	0	0	0	0	0	0	0	0	0	0	0	0	0	0	0	0	0	0	0	0	0	0	0
PGSC0003DMG400013229	ST4.03ch00	32683427	32690771	Gene of unknown function	0	0	0	0	0	0	0	0	0	0	0	0	0	0	0	0	0	0	0	0	0	0	0	0	0	0	0
PGSC0003DMG400013230	ST4.03ch00	32696607	32698312	Cytochrome P450	0	0	0	0	0	0	0	0	0	0	0	0	0	0	0	0	0	0	0	0	0	0	0	0	0	0	0
PGSC0003DMG400040249	ST4.03ch00	32743713	32744111	Oxidoreductase	0	0	0	0	0	0	0	0	0	0	0	0	0	0	0	0	0	0	0	0	0	0	0	0	0	0	0
PGSC0003DMG400043452	ST4.03ch00	32745534	32751100	Gag-pol polyprotein	0	0	0	0	0	0	0	0	0	0	0	0	0	0	0	0	0	0	0	0	0	0	0	0	0	0	0
PGSC0003DMG400033362	ST4.03ch00	32783607	32789644	Histone acetyltransferase type B catalytic subunit	0	0	0	0	0	0	0	0	0	0	0	0	0	0	0	0	0	0	0	0	0	0	0	0	0	0	0
PGSC0003DMG400033351	ST4.03ch00	32816463	32817086	Gene of unknown function	0	0	0	0	0	0	0	0	0	0	0	0	0	0	0	0	0	0	0	0	0	0	0	0	0	0	0
PGSC0003DMG400043756	ST4.03ch00	32837133	32837651	Gene of unknown function	0	0	0	0	0	0	0	0	0	0	0	0	0	0	0	0	0	0	0	0	0	0	0	0	0	0	0
PGSC0003DMG400034498	ST4.03ch00	32907216	32908274	Conserved gene of unknown function	0	0	0	0	0	0	0	0	0	0	0	0	0	0	0	0	0	0	0	0	0	0	0	0	0	0	0
PGSC0003DMG400037487	ST4.03ch00	32909498	32910670	Ubiquitin-protein ligase	0	0	0	0	0	0	0	0	0	0	0	0	0	0	0	0	0	0	0	0	0	0	0	0	0	0	0
PGSC0003DMG400032804	ST4.03ch00	32919607	32920293	Gene of unknown function	0	0	0	0	0	0	0	0	0	0	0	0	0	0	0	0	0	0	0	0	0	0	0	0	0	0	0
PGSC0003DMG400005600	ST4.03ch00	32940662	32942420	NBS-LRR resistance protein	0	0	0	0	0	0	0	0	0	0	0	0	0	0	0	0	0	0	0	0	0	0	0	0	0	0	0
PGSC0003DMG400005599	ST4.03ch00	32953408	32959795	Formin 14	0	0	0	0	0	0	0	0	0	0	0	0	0	0	0	0	0	0	0	0	0	0	0	0	0	0	0
PGSC0003DMG400014115	ST4.03ch00	32970240	32970642	Glutamine synthetase	0	0	0	0	0	0	0	0	0	0	0	0	0	0	0	0	0	0	0	0	0	0	0	0	0	0	0
PGSC0003DMG400035737	ST4.03ch00	33005978	33006484	RRNA intron-encoded homing endonuclease	0	0	0	0	0	0	0	0	0	0	0	0	0	0	0	0	0	0	0	0	0	0	0	0	0	0	0
PGSC0003DMG400019097	ST4.03ch00	33009676	33011435	DNA repair protein XRCC2 homolog	0	0	0	0	0	0	0	0	0	0	0	0	0	0	0	0	0	0	0	0	0	0	0	0	0	0	0
PGSC0003DMG400019098	ST4.03ch00	33012682	33013029	Photosystem II 5 kDa protein, chloroplast	0	0	0	0	0	0	0	0	0	0	0	0	0	0	0	0	0	0	0	0	0	0	0	0	0	0	0
PGSC0003DMG400019099	ST4.03ch00	33022040	33022488	Gene of unknown function	0	0	0	0	0	0	0	0	0	0	0	0	0	0	0	0	0	0	0	0	0	0	0	0	0	0	0
PGSC0003DMG400044650	ST4.03ch00	33045633	33046271	Conserved gene of unknown function	0	0	0	0	0	0	0	0	0	0	0	0	0	0	0	0	0	0	0	0	0	0	0	0	0	0	0
PGSC0003DMG400041912	ST4.03ch00	33053116	33053541	Gene of unknown function	0	0	0	0	0	0	0	0	0	0	0	0	0	0	0	0	0	0	0	0	0	0	0	0	0	0	0
PGSC0003DMG400019090	ST4.03ch00	33071220	33072038	OJ1485_B09.11 protein	0	0	0	0	0	0	0	0	0	0	0	0	0	0	0	0	0	0	0	0	0	0	0	0	0	0	0
PGSC0003DMG400032530	ST4.03ch00	33091648	33092122	Sn-2 protein	0	0	0	0	0	0	0	0	0	0	0	0	0	0	0	0	0	0	0	0	0	0	0	0	0	0	0
PGSC0003DMG400029245	ST4.03ch00	33099103	33102557	Conserved gene of unknown function	0	0	0	0	0	0	0	0	0	0	0	0	0	0	0	0	0	0	0	0	0	0	0	0	0	0	0
PGSC0003DMG400029246	ST4.03ch00	33110627	33111745	Conserved gene of unknown function	0	0	0	0	0	0	0	0	0	0	0	0	0	0	0	0	0	0	0	0	0	0	0	0	0	0	0
PGSC0003DMG400047095	ST4.03ch00	33195217	33195692	Gene of unknown function	0	0	0	0	0	0	0	0	0	0	0	0	0	0	0	0	0	0	0	0	0	0	0	0	0	0	0
PGSC0003DMG400040263	ST4.03ch00	33201005	33201361	Gene of unknown function	0	0	0	0	0	0	0	0	0	0	0	0	0	0	0	0	0	0	0	0	0	0	0	0	0	0	0
PGSC0003DMG400041815	ST4.03ch00	33233206	33233880	F-box protein	0	0	0	0	0	0	0	0	0	0	0	0	0	0	0	0	0	0	0	0	0	0	0	0	0	0	0
PGSC0003DMG400043360	ST4.03ch00	33369499	33372287	Gene of unknown function	0	0	0	0	0	0	0	0	0	0	0	0	0	0	0	0	0	0	0	0	0	0	0	0	0	0	0
PGSC0003DMG400029249	ST4.03ch00	33471012	33472442	Protein kinase	0	0	0	0	0	0	0	0	0	0	0	0	0	0	0	0	0	0	0	0	0	0	0	0	0	0	0
PGSC0003DMG400036851	ST4.03ch00	33571093	33571595	Actin-depolymerizing factor 2	0	0	0	0	0	0	0	0	0	0	0	0	0	0	0	0	0	0	0	0	0	0	0	0	0	0	0
PGSC0003DMG400041410	ST4.03ch00	33578815	33579345	Gene of unknown function	0	0	0	0	0	0	0	0	0	0	0	0	0	0	0	0	0	0	0	0	0	0	0	0	0	0	0
PGSC0003DMG400010968	ST4.03ch00	33579798	33581404	Latency-associated nuclear antigen	0	0	0	0	0	0	0	0	0	0	0	0	0	0	0	0	0	0	0	0	0	0	0	0	0	0	0
PGSC0003DMG400040894	ST4.03ch00	33595491	33596174	Isopentenyltransferase	0	0	0	0	0	0	0	0	0	0	0	0	0	0	0	0	0	0	0	0	0	0	0	0	0	0	0
PGSC0003DMG400046385	ST4.03ch00	33624847	33625383	GTP-binding protein	0	0	0	0	0	0	0	0	0	0	0	0	0	0	0	0	0	0	0	0	0	0	0	0	0	0	0
PGSC0003DMG400012081	ST4.03ch00	33680493	33681487	Receptor kinase	0	0	0	0	0	0	0	0	0	0	0	0	0	0	0	0	0	0	0	0	0	0	0	0	0	0	0
PGSC0003DMG400012084	ST4.03ch00	33684154	33685634	Receptor kinase	0	0	0	0	0	0	0	0	0	0	0	0	0	0	0	0	0	0	0	0	0	0	0	0	0	0	0
PGSC0003DMG400012082	ST4.03ch00	33687402	33689117	Gene of unknown function	0	0	0	0	0	0	0	0	0	0	0	0	0	0	0	0	0	0	0	0	0	0	0	0	0	0	0
PGSC0003DMG400012083	ST4.03ch00	33690009	33692556	Receptor kinase	0	0	0	0	0	0	0	0	0	0	0	0	0	0	0	0	0	0	0	0	0	0	0	0	0	0	0
PGSC0003DMG400012080	ST4.03ch00	33694143	33696073	Conserved gene of unknown function	0	0	0	0	0	0	0	0	0	0	0	0	0	0	0	0	0	0	0	0	0	0	0	0	0	0	0
PGSC0003DMG400043528	ST4.03ch00	33704068	33704871	Isopentenyltransferase	0	0	0	0	0	0	0	0	0	0	0	0	0	0	0	0	0	0	0	0	0	0	0	0	0	0	0
PGSC0003DMG400007759	ST4.03ch00	33717961	33720534	ARF GTPase activator	0	0	0	0	0	0	0	0	0	0	0	0	0	0	0	0	0	0	0	0	0	0	0	0	0	0	0
PGSC0003DMG400007760	ST4.03ch00	33722460	33725782	Bet v I allergen family protein	0	0	0	0	0	0	0	0	0	0	0	0	0	0	0	0	0	0	0	0	0	0	0	0	0	0	0
PGSC0003DMG400017140	ST4.03ch00	33791261	33793668	Gibberellin 3-oxidase	0	0	0	0	0	0	0	0	0	0	0	0	0	0	0	0	0	0	0	0	0	0	0	0	0	0	0
PGSC0003DMG400008811	ST4.03ch00	33810663	33811686	Major latex	0	0	0	0	0	0	0	0	0	0	0	0	0	0	0	0	0	0	0	0	0	0	0	0	0	0	0
PGSC0003DMG400020016	ST4.03ch00	33823143	33825544	Conserved gene of unknown function	0	0	0	0	0	0	0	0	0	0	0	0	0	0	0	0	0	0	0	0	0	0	0	0	0	0	0
PGSC0003DMG400010971	ST4.03ch00	33837816	33839741	Hcr2-0A	0	0	0	0	0	0	0	0	0	0	0	0	0	0	0	0	0	0	0	0	0	0	0	0	0	0	0
PGSC0003DMG400031513	ST4.03ch00	33905282	33906263	Extensin (ext)	0	0	0	0	0	0	0	0	0	0	0	0	0	0	0	0	0	0	0	0	0	0	0	0	0	0	0
PGSC0003DMG400001286	ST4.03ch00	33920247	33922191	NBS-LRR root-knot nematode resistance protein	0	0	0	0	0	0	0	0	0	0	0	0	0	0	0	0	0	0	0	0	0	0	0	0	0	0	0
PGSC0003DMG400036630	ST4.03ch00	33943175	33944137	Conserved gene of unknown function	0	0	0	0	0	0	0	0	0	0	0	0	0	0	0	0	0	0	0	0	0	0	0	0	0	0	0
PGSC0003DMG400036226	ST4.03ch00	33948440	33948850	Gene of unknown function	0	0	0	0	0	0	0	0	0	0	0	0	0	0	0	0	0	0	0	0	0	0	0	0	0	0	0
PGSC0003DMG400004512	ST4.03ch00	34012412	34014431	Reverse transcriptase	0	0	0	0	0	0	0	0	0	0	0	0	0	0	0	0	0	0	0	0	0	0	0	0	0	0	0
PGSC0003DMG400040479	ST4.03ch00	34016988	34017915	Isopentenyltransferase	0	0	0	0	0	0	0	0	0	0	0	0	0	0	0	0	0	0	0	0	0	0	0	0	0	0	0
PGSC0003DMG400035835	ST4.03ch00	34019407	34022898	ATP binding protein	0	0	0	0	0	0	0	0	0	0	0	0	0	0	0	0	0	0	0	0	0	0	0	0	0	0	0
PGSC0003DMG400036132	ST4.03ch00	34024220	34024619	Isopentenyltransferase	0	0	0	0	0	0	0	0	0	0	0	0	0	0	0	0	0	0	0	0	0	0	0	0	0	0	0
PGSC0003DMG400046095	ST4.03ch00	34026683	34030258	Isopentenyltransferase	0	0	0	0	0	0	0	0	0	0	0	0	0	0	0	0	0	0	0	0	0	0	0	0	0	0	0
PGSC0003DMG400019100	ST4.03ch00	34044188	34047509	TRANSPARENT TESTA 12 protein	0	0	0	0	0	0	0	0	0	0	0	0	0	0	0	0	0	0	0	0	0	0	0	0	0	0	0
PGSC0003DMG400003493	ST4.03ch00	34063528	34064265	Gene of unknown function	0	0	0	0	0	0	0	0	0	0	0	0	0	0	0	0	0	0	0	0	0	0	0	0	0	0	0
PGSC0003DMG400002450	ST4.03ch00	34071792	34075918	Conserved gene of unknown function	0	0	0	0	0	0	0	0	0	0	0	0	0	0	0	0	0	0	0	0	0	0	0	0	0	0	0
PGSC0003DMG400038521	ST4.03ch00	34165625	34166506	Isopentenyltransferase	0	0	0	0	0	0	0	0	0	0	0	0	0	0	0	0	0	0	0	0	0	0	0	0	0	0	0
PGSC0003DMG400016110	ST4.03ch00	34193198	34198270	Binding protein	0	0	0	0	0	0	0	0	0	0	0	0	0	0	0	0	0	0	0	0	0	0	0	0	0	0	0
PGSC0003DMG400015124	ST4.03ch00	34237820	34238608	BZIP transcription factor bZIP109	0	0	0	0	0	0	0	0	0	0	0	0	0	0	0	0	0	0	0	0	0	0	0	0	0	0	0
PGSC0003DMG400043827	ST4.03ch00	34249619	34250086	Conserved gene of unknown function	0	0	0	0	0	0	0	0	0	0	0	0	0	0	0	0	0	0	0	0	0	0	0	0	0	0	0
PGSC0003DMG400015125	ST4.03ch00	34250316	34251056	Gene of unknown function	0	0	0	0	0	0	0	0	0	0	0	0	0	0	0	0	0	0	0	0	0	0	0	0	0	0	0
PGSC0003DMG400015126	ST4.03ch00	34251288	34252063	Gene of unknown function	0	0	0	0	0	0	0	0	0	0	0	0	0	0	0	0	0	0	0	0	0	0	0	0	0	0	0
PGSC0003DMG400033177	ST4.03ch00	34288340	34290610	WRKY transcription factor	0	0	0	0	0	0	0	0	0	0	0	0	0	0	0	0	0	0	0	0	0	0	0	0	0	0	0
PGSC0003DMG400036218	ST4.03ch00	34299341	34300130	Gene of unknown function	0	0	0	0	0	0	0	0	0	0	0	0	0	0	0	0	0	0	0	0	0	0	0	0	0	0	0
PGSC0003DMG400037252	ST4.03ch00	34315551	34321678	Gene of unknown function	0	0	0	0	0	0	0	0	0	0	0	0	0	0	0	0	0	0	0	0	0	0	0	0	0	0	0
PGSC0003DMG400038548	ST4.03ch00	34325738	34326088	Gene of unknown function	0	0	0	0	0	0	0	0	0	0	0	0	0	0	0	0	0	0	0	0	0	0	0	0	0	0	0
PGSC0003DMG400019103	ST4.03ch00	34332094	34339804	Zinc binding dehydrogenase	0	0	0	0	0	0	0	0	0	0	0	0	0	0	0	0	0	0	0	0	0	0	0	0	0	0	0
PGSC0003DMG400043207	ST4.03ch00	34354110	34354706	Gene of unknown function	0	0	0	0	0	0	0	0	0	0	0	0	0	0	0	0	0	0	0	0	0	0	0	0	0	0	0
PGSC0003DMG400030254	ST4.03ch00	34384922	34385993	Methylcobalamin:com methyltransferase	0	0	0	0	0	0	0	0	0	0	0	0	0	0	0	0	0	0	0	0	0	0	0	0	0	0	0
PGSC0003DMG400042401	ST4.03ch00	34388308	34389094	ATP binding protein	0	0	0	0	0	0	0	0	0	0	0	0	0	0	0	0	0	0	0	0	0	0	0	0	0	0	0
PGSC0003DMG400047106	ST4.03ch00	34390579	34391541	Adenylate isopentenyltransferase 7, mitochondrial	0	0	0	0	0	0	0	0	0	0	0	0	0	0	0	0	0	0	0	0	0	0	0	0	0	0	0
PGSC0003DMG400046681	ST4.03ch00	34392873	34393456	ATP binding protein	0	0	0	0	0	0	0	0	0	0	0	0	0	0	0	0	0	0	0	0	0	0	0	0	0	0	0
PGSC0003DMG400007767	ST4.03ch00	34398354	34399000	Sn-1 protein	0	0	0	0	0	0	0	0	0	0	0	0	0	0	0	0	0	0	0	0	0	0	0	0	0	0	0
PGSC0003DMG400007765	ST4.03ch00	34404969	34407295	Sn-1 protein	0	0	0	0	0	0	0	0	0	0	0	0	0	0	0	0	0	0	0	0	0	0	0	0	0	0	0
PGSC0003DMG400007766	ST4.03ch00	34411973	34413032	Sn-1 protein	0	0	0	0	0	0	0	0	0	0	0	0	0	0	0	0	0	0	0	0	0	0	0	0	0	0	0
PGSC0003DMG400034341	ST4.03ch00	34505001	34509979	Gag-pol protein	0	0	0	0	0	0	0	0	0	0	0	0	0	0	0	0	0	0	0	0	0	0	0	0	0	0	0
PGSC0003DMG400035270	ST4.03ch00	34557081	34558920	Gene of unknown function	0	0	0	0	0	0	0	0	0	0	0	0	0	0	0	0	0	0	0	0	0	0	0	0	0	0	0
PGSC0003DMG400018061	ST4.03ch00	34609383	34609868	Transcription factor	0	0	0	0	0	0	0	0	0	0	0	0	0	0	0	0	0	0	0	0	0	0	0	0	0	0	0
PGSC0003DMG400037830	ST4.03ch00	34619248	34619562	Elongation factor 1-alpha	0	0	0	0	0	0	0	0	0	0	0	0	0	0	0	0	0	0	0	0	0	0	0	0	0	0	0
PGSC0003DMG400040368	ST4.03ch00	34675314	34676929	Integrase core domain containing protein	0	0	0	0	0	0	0	0	0	0	0	0	0	0	0	0	0	0	0	0	0	0	0	0	0	0	0
PGSC0003DMG400035562	ST4.03ch00	34686727	34687035	Gene of unknown function	0	0	0	0	0	0	0	0	0	0	0	0	0	0	0	0	0	0	0	0	0	0	0	0	0	0	0
PGSC0003DMG400031551	ST4.03ch00	34763296	34764131	Conserved gene of unknown function	0	0	0	0	0	0	0	0	0	0	0	0	0	0	0	0	0	0	0	0	0	0	0	0	0	0	0
PGSC0003DMG400031552	ST4.03ch00	34766724	34767197	Glycine-rich protein	0	0	0	0	0	0	0	0	0	0	0	0	0	0	0	0	0	0	0	0	0	0	0	0	0	0	0
PGSC0003DMG400002480	ST4.03ch00	34785771	34786397	Gene of unknown function	0	0	0	0	0	0	0	0	0	0	0	0	0	0	0	0	0	0	0	0	0	0	0	0	0	0	0
PGSC0003DMG400019083	ST4.03ch00	34795115	34799453	Conserved gene of unknown function	0	0	0	0	0	0	0	0	0	0	0	0	0	0	0	0	0	0	0	0	0	0	0	0	0	0	0
PGSC0003DMG400019082	ST4.03ch00	34803261	34806222	Mutt domain protein	0	0	0	0	0	0	0	0	0	0	0	0	0	0	0	0	0	0	0	0	0	0	0	0	0	0	0
PGSC0003DMG400046454	ST4.03ch00	34875367	34875744	Gene of unknown function	0	0	0	0	0	0	0	0	0	0	0	0	0	0	0	0	0	0	0	0	0	0	0	0	0	0	0
PGSC0003DMG400041386	ST4.03ch00	34884565	34888147	Gene of unknown function	0	0	0	0	0	0	0	0	0	0	0	0	0	0	0	0	0	0	0	0	0	0	0	0	0	0	0
PGSC0003DMG400023284	ST4.03ch00	34924706	34925107	Conserved gene of unknown function	0	0	0	0	0	0	0	0	0	0	0	0	0	0	0	0	0	0	0	0	0	0	0	0	0	0	0
PGSC0003DMG400023285	ST4.03ch00	34929746	34931254	Gag/pol polyprotein	0	0	0	0	0	0	0	0	0	0	0	0	0	0	0	0	0	0	0	0	0	0	0	0	0	0	0
PGSC0003DMG400016094	ST4.03ch00	34943005	34946988	Phosphoenolpyruvate carboxykinase	0	0	0	0	0	0	0	0	0	0	0	0	0	0	0	0	0	0	0	0	0	0	0	0	0	0	0
PGSC0003DMG400016095	ST4.03ch00	34947684	34949808	Anthocyanin acyltransferase	0	0	0	0	0	0	0	0	0	0	0	0	0	0	0	0	0	0	0	0	0	0	0	0	0	0	0
PGSC0003DMG400033354	ST4.03ch00	34975676	34976205	Sn-1 protein	0	0	0	0	0	0	0	0	0	0	0	0	0	0	0	0	0	0	0	0	0	0	0	0	0	0	0
PGSC0003DMG400002477	ST4.03ch00	34988477	34989222	Gene of unknown function	0	0	0	0	0	0	0	0	0	0	0	0	0	0	0	0	0	0	0	0	0	0	0	0	0	0	0
PGSC0003DMG400002478	ST4.03ch00	34999862	35001833	NBS-LRR resistance protein	0	0	0	0	0	0	0	0	0	0	0	0	0	0	0	0	0	0	0	0	0	0	0	0	0	0	0
PGSC0003DMG400047233	ST4.03ch00	35003649	35012075	Calmodulin-3	0	0	0	0	0	0	0	0	0	0	0	0	0	0	0	0	0	0	0	0	0	0	0	0	0	0	0
PGSC0003DMG400017142	ST4.03ch00	35019560	35021892	Major latex	0	0	0	0	0	0	0	0	0	0	0	0	0	0	0	0	0	0	0	0	0	0	0	0	0	0	0
PGSC0003DMG400029244	ST4.03ch00	35062468	35063218	Conserved gene of unknown function	0	0	0	0	0	0	0	0	0	0	0	0	0	0	0	0	0	0	0	0	0	0	0	0	0	0	0
PGSC0003DMG400046711	ST4.03ch00	35115064	35116182	Conserved gene of unknown function	0	0	0	0	0	0	0	0	0	0	0	0	0	0	0	0	0	0	0	0	0	0	0	0	0	0	0
PGSC0003DMG400042275	ST4.03ch00	35116252	35118038	Serine-threonine protein kinase, plant-type	0	0	0	0	0	0	0	0	0	0	0	0	0	0	0	0	0	0	0	0	0	0	0	0	0	0	0
PGSC0003DMG400021036	ST4.03ch00	35123233	35123583	Conserved gene of unknown function	0	0	0	0	0	0	0	0	0	0	0	0	0	0	0	0	0	0	0	0	0	0	0	0	0	0	0
PGSC0003DMG400021037	ST4.03ch00	35124725	35125370	NB-ARC domain containing protein	0	0	0	0	0	0	0	0	0	0	0	0	0	0	0	0	0	0	0	0	0	0	0	0	0	0	0
PGSC0003DMG400028081	ST4.03ch00	35192905	35198673	Cc-nbs-lrr resistance protein	0	0	0	0	0	0	0	0	0	0	0	0	0	0	0	0	0	0	0	0	0	0	0	0	0	0	0
PGSC0003DMG400021079	ST4.03ch00	35205231	35206661	Potassium channel KLT1	0	0	0	0	0	0	0	0	0	0	0	0	0	0	0	0	0	0	0	0	0	0	0	0	0	0	0
PGSC0003DMG400021078	ST4.03ch00	35207787	35213451	Gene of unknown function	0	0	0	0	0	0	0	0	0	0	0	0	0	0	0	0	0	0	0	0	0	0	0	0	0	0	0
PGSC0003DMG400021067	ST4.03ch00	35218984	35221110	Hcr9-Avr9-hir2	0	0	0	0	0	0	0	0	0	0	0	0	0	0	0	0	0	0	0	0	0	0	0	0	0	0	0
PGSC0003DMG400021068	ST4.03ch00	35228033	35228466	Calmodulin	0	0	0	0	0	0	0	0	0	0	0	0	0	0	0	0	0	0	0	0	0	0	0	0	0	0	0
PGSC0003DMG400047107	ST4.03ch00	35256700	35261865	Conserved gene of unknown function	0	0	0	0	0	0	0	0	0	0	0	0	0	0	0	0	0	0	0	0	0	0	0	0	0	0	0
PGSC0003DMG400034365	ST4.03ch00	35326752	35327225	Conserved gene of unknown function	0	0	0	0	0	0	0	0	0	0	0	0	0	0	0	0	0	0	0	0	0	0	0	0	0	0	0
PGSC0003DMG400004552	ST4.03ch00	35328963	35333048	Conserved gene of unknown function	0	0	0	0	0	0	0	0	0	0	0	0	0	0	0	0	0	0	0	0	0	0	0	0	0	0	0
PGSC0003DMG400044122	ST4.03ch00	35335515	35336844	Gene of unknown function	0	0	0	0	0	0	0	0	0	0	0	0	0	0	0	0	0	0	0	0	0	0	0	0	0	0	0
PGSC0003DMG400004562	ST4.03ch00	35343500	35344184	Gene of unknown function	0	0	0	0	0	0	0	0	0	0	0	0	0	0	0	0	0	0	0	0	0	0	0	0	0	0	0
PGSC0003DMG400044595	ST4.03ch00	35358359	35358747	Gene of unknown function	0	0	0	0	0	0	0	0	0	0	0	0	0	0	0	0	0	0	0	0	0	0	0	0	0	0	0
PGSC0003DMG400038932	ST4.03ch00	35375305	35375679	Ethylene-responsive transcription factor ERF070	0	0	0	0	0	0	0	0	0	0	0	0	0	0	0	0	0	0	0	0	0	0	0	0	0	0	0
PGSC0003DMG400020035	ST4.03ch00	35418095	35422186	Histidine decarboxylase	0	0	0	0	0	0	0	0	0	0	0	0	0	0	0	0	0	0	0	0	0	0	0	0	0	0	0
PGSC0003DMG400031503	ST4.03ch00	35480463	35481718	RNase Phy3	0	0	0	0	0	0	0	0	0	0	0	0	0	0	0	0	0	0	0	0	0	0	0	0	0	0	0
PGSC0003DMG400008806	ST4.03ch00	35571115	35572129	Protein kinase	0	0	0	0	0	0	0	0	0	0	0	0	0	0	0	0	0	0	0	0	0	0	0	0	0	0	0
PGSC0003DMG400006743	ST4.03ch00	35572374	35574921	Auxin efflux carrier component	0	0	0	0	0	0	0	0	0	0	0	0	0	0	0	0	0	0	0	0	0	0	0	0	0	0	0
PGSC0003DMG400006744	ST4.03ch00	35585199	35585924	Auxin efflux carrier component	0	0	0	0	0	0	0	0	0	0	0	0	0	0	0	0	0	0	0	0	0	0	0	0	0	0	0
PGSC0003DMG400035499	ST4.03ch00	35646875	35653833	Gene of unknown function	0	0	0	0	0	0	0	0	0	0	0	0	0	0	0	0	0	0	0	0	0	0	0	0	0	0	0
PGSC0003DMG400039970	ST4.03ch00	35685908	35686261	Disease resistance protein RGA1	0	0	0	0	0	0	0	0	0	0	0	0	0	0	0	0	0	0	0	0	0	0	0	0	0	0	0
PGSC0003DMG400018050	ST4.03ch00	35686296	35688598	Disease resistance protein RGA1	0	0	0	0	0	0	0	0	0	0	0	0	0	0	0	0	0	0	0	0	0	0	0	0	0	0	0
PGSC0003DMG400018049	ST4.03ch00	35691083	35692862	Serine-threonine protein kinase, plant-type	0	0	0	0	0	0	0	0	0	0	0	0	0	0	0	0	0	0	0	0	0	0	0	0	0	0	0
PGSC0003DMG400039157	ST4.03ch00	35703162	35703928	Gene of unknown function	0	0	0	0	0	0	0	0	0	0	0	0	0	0	0	0	0	0	0	0	0	0	0	0	0	0	0
PGSC0003DMG400004534	ST4.03ch00	35753219	35753812	Inosine-uridine preferring nucleoside hydrolase	0	0	0	0	0	0	0	0	0	0	0	0	0	0	0	0	0	0	0	0	0	0	0	0	0	0	0
PGSC0003DMG400004536	ST4.03ch00	35762318	35762898	Gene of unknown function	0	0	0	0	0	0	0	0	0	0	0	0	0	0	0	0	0	0	0	0	0	0	0	0	0	0	0
PGSC0003DMG400004535	ST4.03ch00	35764699	35766455	Inosine-uridine preferring nucleoside hydrolase	0	0	0	0	0	0	0	0	0	0	0	0	0	0	0	0	0	0	0	0	0	0	0	0	0	0	0
PGSC0003DMG400032831	ST4.03ch00	35802092	35802789	Gene of unknown function	0	0	0	0	0	0	0	0	0	0	0	0	0	0	0	0	0	0	0	0	0	0	0	0	0	0	0
PGSC0003DMG400018069	ST4.03ch00	35808346	35813754	Gene of unknown function	0	0	0	0	0	0	0	0	0	0	0	0	0	0	0	0	0	0	0	0	0	0	0	0	0	0	0
PGSC0003DMG400018070	ST4.03ch00	35812675	35813186	Gene of unknown function	0	0	0	0	0	0	0	0	0	0	0	0	0	0	0	0	0	0	0	0	0	0	0	0	0	0	0
PGSC0003DMG400029239	ST4.03ch00	35862306	35863877	Conserved gene of unknown function	0	0	0	0	0	0	0	0	0	0	0	0	0	0	0	0	0	0	0	0	0	0	0	0	0	0	0
PGSC0003DMG400029240	ST4.03ch00	35866045	35866797	O-methyltransferase	0	0	0	0	0	0	0	0	0	0	0	0	0	0	0	0	0	0	0	0	0	0	0	0	0	0	0
PGSC0003DMG400043060	ST4.03ch00	35889182	35889703	Gene of unknown function	0	0	0	0	0	0	0	0	0	0	0	0	0	0	0	0	0	0	0	0	0	0	0	0	0	0	0
PGSC0003DMG401030272	ST4.03ch00	35898663	35899639	Nuclear pore complex protein nup93	0	0	0	0	0	0	0	0	0	0	0	0	0	0	0	0	0	0	0	0	0	0	0	0	0	0	0
PGSC0003DMG402030272	ST4.03ch00	35900398	35900940	Nuclear pore complex protein nup93	0	0	0	0	0	0	0	0	0	0	0	0	0	0	0	0	0	0	0	0	0	0	0	0	0	0	0
PGSC0003DMG400032805	ST4.03ch00	35975222	35975989	Gene of unknown function	0	0	0	0	0	0	0	0	0	0	0	0	0	0	0	0	0	0	0	0	0	0	0	0	0	0	0
PGSC0003DMG400032292	ST4.03ch00	35984106	35984771	Conserved gene of unknown function	0	0	0	0	0	0	0	0	0	0	0	0	0	0	0	0	0	0	0	0	0	0	0	0	0	0	0
PGSC0003DMG400045091	ST4.03ch00	36013732	36017919	Gene of unknown function	0	0	0	0	0	0	0	0	0	0	0	0	0	0	0	0	0	0	0	0	0	0	0	0	0	0	0
PGSC0003DMG400033357	ST4.03ch00	36044744	36045905	Gene of unknown function	0	0	0	0	0	0	0	0	0	0	0	0	0	0	0	0	0	0	0	0	0	0	0	0	0	0	0
PGSC0003DMG401032586	ST4.03ch00	36068744	36070261	Gene of unknown function	0	0	0	0	0	0	0	0	0	0	0	0	0	0	0	0	0	0	0	0	0	0	0	0	0	0	0
PGSC0003DMG402032586	ST4.03ch00	36068744	36070261	Gene of unknown function	0	0	0	0	0	0	0	0	0	0	0	0	0	0	0	0	0	0	0	0	0	0	0	0	0	0	0
PGSC0003DMG400021056	ST4.03ch00	36072554	36073550	Conserved gene of unknown function	0	0	0	0	0	0	0	0	0	0	0	0	0	0	0	0	0	0	0	0	0	0	0	0	0	0	0
PGSC0003DMG402021057	ST4.03ch00	36074028	36076800	Cytochrome P450	0	0	0	0	0	0	0	0	0	0	0	0	0	0	0	0	0	0	0	0	0	0	0	0	0	0	0
PGSC0003DMG401021057	ST4.03ch00	36077458	36079291	Cytochrome P450	0	0	0	0	0	0	0	0	0	0	0	0	0	0	0	0	0	0	0	0	0	0	0	0	0	0	0
PGSC0003DMG400021058	ST4.03ch00	36080753	36081386	Conserved gene of unknown function	0	0	0	0	0	0	0	0	0	0	0	0	0	0	0	0	0	0	0	0	0	0	0	0	0	0	0
PGSC0003DMG400044302	ST4.03ch00	36092290	36092640	Gene of unknown function	0	0	0	0	0	0	0	0	0	0	0	0	0	0	0	0	0	0	0	0	0	0	0	0	0	0	0
PGSC0003DMG400036656	ST4.03ch00	36098014	36101254	Isopentenyltransferase	0	0	0	0	0	0	0	0	0	0	0	0	0	0	0	0	0	0	0	0	0	0	0	0	0	0	0
PGSC0003DMG400044956	ST4.03ch00	36104261	36107759	ATP binding protein	0	0	0	0	0	0	0	0	0	0	0	0	0	0	0	0	0	0	0	0	0	0	0	0	0	0	0
PGSC0003DMG400029243	ST4.03ch00	36111321	36113821	P-coumaroyl quinate/shikimate 3'-hydroxylase	0	0	0	0	0	0	0	0	0	0	0	0	0	0	0	0	0	0	0	0	0	0	0	0	0	0	0
PGSC0003DMG400038422	ST4.03ch00	36134683	36137805	Adenylate isopentenyltransferase 5, chloroplastic	0	0	0	0	0	0	0	0	0	0	0	0	0	0	0	0	0	0	0	0	0	0	0	0	0	0	0
PGSC0003DMG400042932	ST4.03ch00	36139829	36144084	ATP binding protein	0	0	0	0	0	0	0	0	0	0	0	0	0	0	0	0	0	0	0	0	0	0	0	0	0	0	0
PGSC0003DMG400017123	ST4.03ch00	36184650	36186778	Cytochrome P450	0	0	0	0	0	0	0	0	0	0	0	0	0	0	0	0	0	0	0	0	0	0	0	0	0	0	0
PGSC0003DMG400017124	ST4.03ch00	36187416	36190626	Cytochrome P450	0	0	0	0	0	0	0	0	0	0	0	0	0	0	0	0	0	0	0	0	0	0	0	0	0	0	0
PGSC0003DMG400017125	ST4.03ch00	36192609	36194833	Cytochrome P450	0	0	0	0	0	0	0	0	0	0	0	0	0	0	0	0	0	0	0	0	0	0	0	0	0	0	0
PGSC0003DMG400033371	ST4.03ch00	36222506	36223707	Helicase	0	0	0	0	0	0	0	0	0	0	0	0	0	0	0	0	0	0	0	0	0	0	0	0	0	0	0
PGSC0003DMG400033370	ST4.03ch00	36225293	36226344	Helicase	0	0	0	0	0	0	0	0	0	0	0	0	0	0	0	0	0	0	0	0	0	0	0	0	0	0	0
PGSC0003DMG400039385	ST4.03ch00	36242707	36243414	Gene of unknown function	0	0	0	0	0	0	0	0	0	0	0	0	0	0	0	0	0	0	0	0	0	0	0	0	0	0	0
PGSC0003DMG400021086	ST4.03ch00	36302200	36303182	Hydroxyproline-rich glycoprotein	0	0	0	0	0	0	0	0	0	0	0	0	0	0	0	0	0	0	0	0	0	0	0	0	0	0	0
PGSC0003DMG400003501	ST4.03ch00	36304120	36311741	Vacuolar protein sorting protein	0	0	0	0	0	0	0	0	0	0	0	0	0	0	0	0	0	0	0	0	0	0	0	0	0	0	0
PGSC0003DMG400046209	ST4.03ch00	36356381	36357448	F-box family protein	0	0	0	0	0	0	0	0	0	0	0	0	0	0	0	0	0	0	0	0	0	0	0	0	0	0	0
PGSC0003DMG400040091	ST4.03ch00	36376343	36376744	Gene of unknown function	0	0	0	0	0	0	0	0	0	0	0	0	0	0	0	0	0	0	0	0	0	0	0	0	0	0	0
PGSC0003DMG400006737	ST4.03ch00	36403009	36405298	Cold-induced glucosyl transferase	0	0	0	0	0	0	0	0	0	0	0	0	0	0	0	0	0	0	0	0	0	0	0	0	0	0	0
PGSC0003DMG400006738	ST4.03ch00	36409154	36409543	Gene of unknown function	0	0	0	0	0	0	0	0	0	0	0	0	0	0	0	0	0	0	0	0	0	0	0	0	0	0	0
PGSC0003DMG400033678	ST4.03ch00	36412553	36413199	Conserved gene of unknown function	0	0	0	0	0	0	0	0	0	0	0	0	0	0	0	0	0	0	0	0	0	0	0	0	0	0	0
PGSC0003DMG400033679	ST4.03ch00	36415734	36418250	Gene of unknown function	0	0	0	0	0	0	0	0	0	0	0	0	0	0	0	0	0	0	0	0	0	0	0	0	0	0	0
PGSC0003DMG400033941	ST4.03ch00	36435399	36437108	Gene of unknown function	0	0	0	0	0	0	0	0	0	0	0	0	0	0	0	0	0	0	0	0	0	0	0	0	0	0	0
PGSC0003DMG400020037	ST4.03ch00	36448505	36452159	MtN19	0	0	0	0	0	0	0	0	0	0	0	0	0	0	0	0	0	0	0	0	0	0	0	0	0	0	0
PGSC0003DMG400020039	ST4.03ch00	36453830	36455707	Succinate/fumarate mitochondrial transporter	0	0	0	0	0	0	0	0	0	0	0	0	0	0	0	0	0	0	0	0	0	0	0	0	0	0	0
PGSC0003DMG400046580	ST4.03ch00	36548273	36548833	Cc-nbs-lrr resistance protein	0	0	0	0	0	0	0	0	0	0	0	0	0	0	0	0	0	0	0	0	0	0	0	0	0	0	0
PGSC0003DMG400010953	ST4.03ch00	36549818	36553470	Disease resistance protein RPS5	0	0	0	0	0	0	0	0	0	0	0	0	0	0	0	0	0	0	0	0	0	0	0	0	0	0	0
PGSC0003DMG400010954	ST4.03ch00	36553508	36554076	Conserved gene of unknown function	0	0	0	0	0	0	0	0	0	0	0	0	0	0	0	0	0	0	0	0	0	0	0	0	0	0	0
PGSC0003DMG400010955	ST4.03ch00	36556159	36556548	Gene of unknown function	0	0	0	0	0	0	0	0	0	0	0	0	0	0	0	0	0	0	0	0	0	0	0	0	0	0	0
PGSC0003DMG400026895	ST4.03ch00	36563544	36565465	3-hydroxyisobutyryl-CoA hydrolase 5	0	0	0	0	0	0	0	0	0	0	0	0	0	0	0	0	0	0	0	0	0	0	0	0	0	0	0
PGSC0003DMG400025728	ST4.03ch00	36596574	36597512	Salicylic acid-binding protein 2	0	0	0	0	0	0	0	0	0	0	0	0	0	0	0	0	0	0	0	0	0	0	0	0	0	0	0
PGSC0003DMG400033168	ST4.03ch00	36638622	36640740	Gene of unknown function	0	0	0	0	0	0	0	0	0	0	0	0	0	0	0	0	0	0	0	0	0	0	0	0	0	0	0
PGSC0003DMG400031887	ST4.03ch00	36678766	36679248	Sn-1 protein	0	0	0	0	0	0	0	0	0	0	0	0	0	0	0	0	0	0	0	0	0	0	0	0	0	0	0
PGSC0003DMG400002474	ST4.03ch00	36733207	36734606	Conserved gene of unknown function	0	0	0	0	0	0	0	0	0	0	0	0	0	0	0	0	0	0	0	0	0	0	0	0	0	0	0
PGSC0003DMG400005598	ST4.03ch00	36756809	36762977	Vetispiradiene synthase 5	0	0	0	0	0	0	0	0	0	0	0	0	0	0	0	0	0	0	0	0	0	0	0	0	0	0	0
PGSC0003DMG400033179	ST4.03ch00	36798039	36798615	Non-LTR retroelement reverse transcriptase	0	0	0	0	0	0	0	0	0	0	0	0	0	0	0	0	0	0	0	0	0	0	0	0	0	0	0
PGSC0003DMG400033180	ST4.03ch00	36798826	36799347	Conserved gene of unknown function	0	0	0	0	0	0	0	0	0	0	0	0	0	0	0	0	0	0	0	0	0	0	0	0	0	0	0
PGSC0003DMG400033363	ST4.03ch00	36847266	36848257	Gene of unknown function	0	0	0	0	0	0	0	0	0	0	0	0	0	0	0	0	0	0	0	0	0	0	0	0	0	0	0
PGSC0003DMG400034108	ST4.03ch00	36867515	36868131	Conserved gene of unknown function	0	0	0	0	0	0	0	0	0	0	0	0	0	0	0	0	0	0	0	0	0	0	0	0	0	0	0
PGSC0003DMG400020043	ST4.03ch00	36893405	36894972	Pentatricopeptide repeat-containing protein	0	0	0	0	0	0	0	0	0	0	0	0	0	0	0	0	0	0	0	0	0	0	0	0	0	0	0
PGSC0003DMG400038504	ST4.03ch00	36914310	36914919	ATP binding protein	0	0	0	0	0	0	0	0	0	0	0	0	0	0	0	0	0	0	0	0	0	0	0	0	0	0	0
PGSC0003DMG400045921	ST4.03ch00	36991427	36993523	Gene of unknown function	0	0	0	0	0	0	0	0	0	0	0	0	0	0	0	0	0	0	0	0	0	0	0	0	0	0	0
PGSC0003DMG400044218	ST4.03ch00	37010752	37012496	Gene of unknown function	0	0	0	0	0	0	0	0	0	0	0	0	0	0	0	0	0	0	0	0	0	0	0	0	0	0	0
PGSC0003DMG400031545	ST4.03ch00	37067779	37068348	Gene of unknown function	0	0	0	0	0	0	0	0	0	0	0	0	0	0	0	0	0	0	0	0	0	0	0	0	0	0	0
PGSC0003DMG400046667	ST4.03ch00	37080326	37081677	MYB transcription factor MYB70	0	0	0	0	0	0	0	0	0	0	0	0	0	0	0	0	0	0	0	0	0	0	0	0	0	0	0
PGSC0003DMG400031508	ST4.03ch00	37129260	37129613	NB-ARC domain containing protein	0	0	0	0	0	0	0	0	0	0	0	0	0	0	0	0	0	0	0	0	0	0	0	0	0	0	0
PGSC0003DMG400032289	ST4.03ch00	37147946	37150150	Gene of unknown function	0	0	0	0	0	0	0	0	0	0	0	0	0	0	0	0	0	0	0	0	0	0	0	0	0	0	0
PGSC0003DMG400001285	ST4.03ch00	37201037	37201744	Conserved gene of unknown function	0	0	0	0	0	0	0	0	0	0	0	0	0	0	0	0	0	0	0	0	0	0	0	0	0	0	0
PGSC0003DMG401022110	ST4.03ch00	37239393	37242583	Pentatricopeptide repeat-containing protein	0	0	0	0	0	0	0	0	0	0	0	0	0	0	0	0	0	0	0	0	0	0	0	0	0	0	0
PGSC0003DMG402022110	ST4.03ch00	37242947	37247569	DNA binding protein	0	0	0	0	0	0	0	0	0	0	0	0	0	0	0	0	0	0	0	0	0	0	0	0	0	0	0
PGSC0003DMG400045490	ST4.03ch00	37266610	37272456	Integrase core domain containing protein	0	0	0	0	0	0	0	0	0	0	0	0	0	0	0	0	0	0	0	0	0	0	0	0	0	0	0
PGSC0003DMG400013227	ST4.03ch00	37326102	37326992	Osmotin	0	0	0	0	0	0	0	0	0	0	0	0	0	0	0	0	0	0	0	0	0	0	0	0	0	0	0
PGSC0003DMG400034114	ST4.03ch00	37400805	37403655	Gene of unknown function	0	0	0	0	0	0	0	0	0	0	0	0	0	0	0	0	0	0	0	0	0	0	0	0	0	0	0
PGSC0003DMG400041165	ST4.03ch00	37445995	37446477	Integrase core domain containing protein	0	0	0	0	0	0	0	0	0	0	0	0	0	0	0	0	0	0	0	0	0	0	0	0	0	0	0
PGSC0003DMG400040816	ST4.03ch00	37479941	37480309	Gene of unknown function	0	0	0	0	0	0	0	0	0	0	0	0	0	0	0	0	0	0	0	0	0	0	0	0	0	0	0
PGSC0003DMG400035769	ST4.03ch00	37500249	37501524	Cytochrome P450	0	0	0	0	0	0	0	0	0	0	0	0	0	0	0	0	0	0	0	0	0	0	0	0	0	0	0
PGSC0003DMG400018068	ST4.03ch00	37548893	37550034	Fringe	0	0	0	0	0	0	0	0	0	0	0	0	0	0	0	0	0	0	0	0	0	0	0	0	0	0	0
PGSC0003DMG400043299	ST4.03ch00	37565319	37566086	Conserved gene of unknown function	0	0	0	0	0	0	0	0	0	0	0	0	0	0	0	0	0	0	0	0	0	0	0	0	0	0	0
PGSC0003DMG400034481	ST4.03ch00	37569785	37570234	Gene of unknown function	0	0	0	0	0	0	0	0	0	0	0	0	0	0	0	0	0	0	0	0	0	0	0	0	0	0	0
PGSC0003DMG400026885	ST4.03ch00	37590445	37591969	GI11736	0	0	0	0	0	0	0	0	0	0	0	0	0	0	0	0	0	0	0	0	0	0	0	0	0	0	0
PGSC0003DMG400009843	ST4.03ch00	37636180	37639839	Receptor kinase	0	0	0	0	0	0	0	0	0	0	0	0	0	0	0	0	0	0	0	0	0	0	0	0	0	0	0
PGSC0003DMG400009844	ST4.03ch00	37640204	37642631	Ubiquitin carrier protein	0	0	0	0	0	0	0	0	0	0	0	0	0	0	0	0	0	0	0	0	0	0	0	0	0	0	0
PGSC0003DMG400007780	ST4.03ch00	37646853	37647227	Pto-like serine/threonine kinase	0	0	0	0	0	0	0	0	0	0	0	0	0	0	0	0	0	0	0	0	0	0	0	0	0	0	0
PGSC0003DMG400042376	ST4.03ch00	37660992	37661927	Integrase core domain containing protein	0	0	0	0	0	0	0	0	0	0	0	0	0	0	0	0	0	0	0	0	0	0	0	0	0	0	0
PGSC0003DMG400036817	ST4.03ch00	37667417	37670840	Subtilisin-like protease	0	0	0	0	0	0	0	0	0	0	0	0	0	0	0	0	0	0	0	0	0	0	0	0	0	0	0
PGSC0003DMG400017136	ST4.03ch00	37689699	37691124	Gene of unknown function	0	0	0	0	0	0	0	0	0	0	0	0	0	0	0	0	0	0	0	0	0	0	0	0	0	0	0
PGSC0003DMG400008804	ST4.03ch00	37726550	37730025	Chlorophyll a/b binding protein	0	0	0	0	0	0	0	0	0	0	0	0	0	0	0	0	0	0	0	0	0	0	0	0	0	0	0
PGSC0003DMG400010978	ST4.03ch00	37769668	37771347	RING-H2 finger protein ATL3K	0	0	0	0	0	0	0	0	0	0	0	0	0	0	0	0	0	0	0	0	0	0	0	0	0	0	0
PGSC0003DMG400013231	ST4.03ch00	37792075	37794645	Calcium ion binding protein	0	0	0	0	0	0	0	0	0	0	0	0	0	0	0	0	0	0	0	0	0	0	0	0	0	0	0
PGSC0003DMG400032286	ST4.03ch00	37797489	37799509	Ve resistance gene	0	0	0	0	0	0	0	0	0	0	0	0	0	0	0	0	0	0	0	0	0	0	0	0	0	0	0
PGSC0003DMG400046352	ST4.03ch00	37860647	37861423	Isopentenyltransferase	0	0	0	0	0	0	0	0	0	0	0	0	0	0	0	0	0	0	0	0	0	0	0	0	0	0	0
PGSC0003DMG400030296	ST4.03ch00	37928086	37931631	Conserved gene of unknown function	0	0	0	0	0	0	0	0	0	0	0	0	0	0	0	0	0	0	0	0	0	0	0	0	0	0	0
PGSC0003DMG400022107	ST4.03ch00	37982642	37983486	Peptide transporter	0	0	0	0	0	0	0	0	0	0	0	0	0	0	0	0	0	0	0	0	0	0	0	0	0	0	0
PGSC0003DMG400034095	ST4.03ch00	37989684	37991273	Dehydrin DH2a	0	0	0	0	0	0	0	0	0	0	0	0	0	0	0	0	0	0	0	0	0	0	0	0	0	0	0
PGSC0003DMG400034120	ST4.03ch00	38032851	38035241	NBS-LRR resistance protein	0	0	0	0	0	0	0	0	0	0	0	0	0	0	0	0	0	0	0	0	0	0	0	0	0	0	0
PGSC0003DMG400024456	ST4.03ch00	38044337	38045386	Autoinhibited calcium ATPase	0	0	0	0	0	0	0	0	0	0	0	0	0	0	0	0	0	0	0	0	0	0	0	0	0	0	0
PGSC0003DMG400019093	ST4.03ch00	38081983	38082336	UDP-glucose:glucosyltransferase	0	0	0	0	0	0	0	0	0	0	0	0	0	0	0	0	0	0	0	0	0	0	0	0	0	0	0
PGSC0003DMG400046620	ST4.03ch00	38127021	38129943	Gene of unknown function	0	0	0	0	0	0	0	0	0	0	0	0	0	0	0	0	0	0	0	0	0	0	0	0	0	0	0
PGSC0003DMG400047164	ST4.03ch00	38136660	38139911	Conserved gene of unknown function	0	0	0	0	0	0	0	0	0	0	0	0	0	0	0	0	0	0	0	0	0	0	0	0	0	0	0
PGSC0003DMG400022113	ST4.03ch00	38229467	38233573	Aspartic proteinase nepenthesin-1	0	0	0	0	0	0	0	0	0	0	0	0	0	0	0	0	0	0	0	0	0	0	0	0	0	0	0
PGSC0003DMG400023310	ST4.03ch00	38273620	38277110	NRAMP2	0	0	0	0	0	0	0	0	0	0	0	0	0	0	0	0	0	0	0	0	0	0	0	0	0	0	0
PGSC0003DMG400020040	ST4.03ch00	38299622	38300718	Receptor protein kinase	0	0	0	0	0	0	0	0	0	0	0	0	0	0	0	0	0	0	0	0	0	0	0	0	0	0	0
PGSC0003DMG400034105	ST4.03ch00	38341591	38342843	ATRAD3	0	0	0	0	0	0	0	0	0	0	0	0	0	0	0	0	0	0	0	0	0	0	0	0	0	0	0
PGSC0003DMG400034836	ST4.03ch00	38347896	38348225	Conserved gene of unknown function	0	0	0	0	0	0	0	0	0	0	0	0	0	0	0	0	0	0	0	0	0	0	0	0	0	0	0
PGSC0003DMG400046733	ST4.03ch00	38424953	38425450	Mads box protein	0	0	0	0	0	0	0	0	0	0	0	0	0	0	0	0	0	0	0	0	0	0	0	0	0	0	0
PGSC0003DMG400013217	ST4.03ch00	38531413	38533340	Gene of unknown function	0	0	0	0	0	0	0	0	0	0	0	0	0	0	0	0	0	0	0	0	0	0	0	0	0	0	0
PGSC0003DMG400013218	ST4.03ch00	38531413	38535950	Transferase, transferring glycosyl groups	0	0	0	0	0	0	0	0	0	0	0	0	0	0	0	0	0	0	0	0	0	0	0	0	0	0	0
PGSC0003DMG400007782	ST4.03ch00	38537202	38540209	Alpha-1,4 glucan phosphorylase L-1 isozyme, chloroplastic/amyloplastic	0	0	0	0	0	0	0	0	0	0	0	0	0	0	0	0	0	0	0	0	0	0	0	0	0	0	0
PGSC0003DMG400032087	ST4.03ch00	38550699	38555402	Conserved gene of unknown function	0	0	0	0	0	0	0	0	0	0	0	0	0	0	0	0	0	0	0	0	0	0	0	0	0	0	0
PGSC0003DMG400033868	ST4.03ch00	38640892	38644729	Gene of unknown function	0	0	0	0	0	0	0	0	0	0	0	0	0	0	0	0	0	0	0	0	0	0	0	0	0	0	0
PGSC0003DMG400019094	ST4.03ch00	38650960	38654030	Disease resistance protein RPS2	0	0	0	0	0	0	0	0	0	0	0	0	0	0	0	0	0	0	0	0	0	0	0	0	0	0	0
PGSC0003DMG400019104	ST4.03ch00	38683757	38686122	Heat shock protein 70 (HSP70)-interacting protein	0	0	0	0	0	0	0	0	0	0	0	0	0	0	0	0	0	0	0	0	0	0	0	0	0	0	0
PGSC0003DMG400042676	ST4.03ch00	38694784	38695293	Gene of unknown function	0	0	0	0	0	0	0	0	0	0	0	0	0	0	0	0	0	0	0	0	0	0	0	0	0	0	0
PGSC0003DMG400002476	ST4.03ch00	38716913	38717500	Conserved gene of unknown function	0	0	0	0	0	0	0	0	0	0	0	0	0	0	0	0	0	0	0	0	0	0	0	0	0	0	0
PGSC0003DMG400035367	ST4.03ch00	38742060	38742533	Conserved gene of unknown function	0	0	0	0	0	0	0	0	0	0	0	0	0	0	0	0	0	0	0	0	0	0	0	0	0	0	0
PGSC0003DMG400010983	ST4.03ch00	38749423	38750097	Cytochrome P450	0	0	0	0	0	0	0	0	0	0	0	0	0	0	0	0	0	0	0	0	0	0	0	0	0	0	0
PGSC0003DMG400029231	ST4.03ch00	38773989	38775107	Conserved gene of unknown function	0	0	0	0	0	0	0	0	0	0	0	0	0	0	0	0	0	0	0	0	0	0	0	0	0	0	0
PGSC0003DMG400012104	ST4.03ch00	38789791	38791074	Class S F-box protein	0	0	0	0	0	0	0	0	0	0	0	0	0	0	0	0	0	0	0	0	0	0	0	0	0	0	0
PGSC0003DMG400003496	ST4.03ch00	38797283	38798122	Protein ASYMMETRIC LEAVES2	0	0	0	0	0	0	0	0	0	0	0	0	0	0	0	0	0	0	0	0	0	0	0	0	0	0	0
PGSC0003DMG400003472	ST4.03ch00	38823346	38823840	Gene of unknown function	0	0	0	0	0	0	0	0	0	0	0	0	0	0	0	0	0	0	0	0	0	0	0	0	0	0	0
PGSC0003DMG400003473	ST4.03ch00	38826037	38826591	Gene of unknown function	0	0	0	0	0	0	0	0	0	0	0	0	0	0	0	0	0	0	0	0	0	0	0	0	0	0	0
PGSC0003DMG400031911	ST4.03ch00	38853480	38855012	Gene of unknown function	0	0	0	0	0	0	0	0	0	0	0	0	0	0	0	0	0	0	0	0	0	0	0	0	0	0	0
PGSC0003DMG400005602	ST4.03ch00	38861729	38863899	Glucose-6-phosphate/phosphate translocator 1, chloroplast	0	0	0	0	0	0	0	0	0	0	0	0	0	0	0	0	0	0	0	0	0	0	0	0	0	0	0
PGSC0003DMG400023309	ST4.03ch00	38904248	38905062	DNA binding protein	0	0	0	0	0	0	0	0	0	0	0	0	0	0	0	0	0	0	0	0	0	0	0	0	0	0	0
PGSC0003DMG400002473	ST4.03ch00	38937605	38938488	Glutamate decarboxylase 4a	0	0	0	0	0	0	0	0	0	0	0	0	0	0	0	0	0	0	0	0	0	0	0	0	0	0	0
PGSC0003DMG400004564	ST4.03ch00	38981789	38982676	UDP-glucosyltransferase	0	0	0	0	0	0	0	0	0	0	0	0	0	0	0	0	0	0	0	0	0	0	0	0	0	0	0
PGSC0003DMG400023306	ST4.03ch00	38988354	38990543	Conserved gene of unknown function	0	0	0	0	0	0	0	0	0	0	0	0	0	0	0	0	0	0	0	0	0	0	0	0	0	0	0
PGSC0003DMG400034965	ST4.03ch00	39006281	39007138	Gene of unknown function	0	0	0	0	0	0	0	0	0	0	0	0	0	0	0	0	0	0	0	0	0	0	0	0	0	0	0
PGSC0003DMG400034633	ST4.03ch00	39016368	39018199	Gene of unknown function	0	0	0	0	0	0	0	0	0	0	0	0	0	0	0	0	0	0	0	0	0	0	0	0	0	0	0
PGSC0003DMG400022108	ST4.03ch00	39023070	39024495	Conserved gene of unknown function	0	0	0	0	0	0	0	0	0	0	0	0	0	0	0	0	0	0	0	0	0	0	0	0	0	0	0
PGSC0003DMG400004553	ST4.03ch00	39041975	39043818	Kinase	0	0	0	0	0	0	0	0	0	0	0	0	0	0	0	0	0	0	0	0	0	0	0	0	0	0	0
PGSC0003DMG400037235	ST4.03ch00	39043024	39044245	UDP-glucose:glucosyltransferase	0	0	0	0	0	0	0	0	0	0	0	0	0	0	0	0	0	0	0	0	0	0	0	0	0	0	0
PGSC0003DMG400006740	ST4.03ch00	39070649	39071170	CDPK adapter protein 1	0	0	0	0	0	0	0	0	0	0	0	0	0	0	0	0	0	0	0	0	0	0	0	0	0	0	0
PGSC0003DMG400040506	ST4.03ch00	39138513	39138851	Gene of unknown function	0	0	0	0	0	0	0	0	0	0	0	0	0	0	0	0	0	0	0	0	0	0	0	0	0	0	0
PGSC0003DMG400032773	ST4.03ch00	39243353	39245443	Conserved gene of unknown function	0	0	0	0	0	0	0	0	0	0	0	0	0	0	0	0	0	0	0	0	0	0	0	0	0	0	0
PGSC0003DMG400032086	ST4.03ch00	39269781	39271704	Dehydrodolichyl diphosphate synthase 2	0	0	0	0	0	0	0	0	0	0	0	0	0	0	0	0	0	0	0	0	0	0	0	0	0	0	0
PGSC0003DMG400045976	ST4.03ch00	39277758	39278606	Isopentenyltransferase	0	0	0	0	0	0	0	0	0	0	0	0	0	0	0	0	0	0	0	0	0	0	0	0	0	0	0
PGSC0003DMG400006742	ST4.03ch00	39354855	39355911	NBS-LRR resistance protein	0	0	0	0	0	0	0	0	0	0	0	0	0	0	0	0	0	0	0	0	0	0	0	0	0	0	0
PGSC0003DMG400033332	ST4.03ch00	39386843	39389036	Reverse transcriptase	0	0	0	0	0	0	0	0	0	0	0	0	0	0	0	0	0	0	0	0	0	0	0	0	0	0	0
PGSC0003DMG400036092	ST4.03ch00	39405796	39406218	Gene of unknown function	0	0	0	0	0	0	0	0	0	0	0	0	0	0	0	0	0	0	0	0	0	0	0	0	0	0	0
PGSC0003DMG400035716	ST4.03ch00	39414616	39415005	Gene of unknown function	0	0	0	0	0	0	0	0	0	0	0	0	0	0	0	0	0	0	0	0	0	0	0	0	0	0	0
PGSC0003DMG400012101	ST4.03ch00	39423640	39425610	60S ribosomal protein L35a	0	0	0	0	0	0	0	0	0	0	0	0	0	0	0	0	0	0	0	0	0	0	0	0	0	0	0
PGSC0003DMG400031729	ST4.03ch00	39444816	39447651	UPF0308 protein, chloroplastic	0	0	0	0	0	0	0	0	0	0	0	0	0	0	0	0	0	0	0	0	0	0	0	0	0	0	0
PGSC0003DMG400012103	ST4.03ch00	39504108	39504433	Gene of unknown function	0	0	0	0	0	0	0	0	0	0	0	0	0	0	0	0	0	0	0	0	0	0	0	0	0	0	0
PGSC0003DMG400030305	ST4.03ch00	39504968	39506382	RNase H family protein	0	0	0	0	0	0	0	0	0	0	0	0	0	0	0	0	0	0	0	0	0	0	0	0	0	0	0
PGSC0003DMG400033563	ST4.03ch00	39527950	39529428	Ubiquitin-protein ligase	0	0	0	0	0	0	0	0	0	0	0	0	0	0	0	0	0	0	0	0	0	0	0	0	0	0	0
PGSC0003DMG400032491	ST4.03ch00	39536675	39538650	Glossy1 protein	0	0	0	0	0	0	0	0	0	0	0	0	0	0	0	0	0	0	0	0	0	0	0	0	0	0	0
PGSC0003DMG400042518	ST4.03ch00	39577205	39577672	Gene of unknown function	0	0	0	0	0	0	0	0	0	0	0	0	0	0	0	0	0	0	0	0	0	0	0	0	0	0	0
PGSC0003DMG400041073	ST4.03ch00	39578604	39578924	Gene of unknown function	0	0	0	0	0	0	0	0	0	0	0	0	0	0	0	0	0	0	0	0	0	0	0	0	0	0	0
PGSC0003DMG400033184	ST4.03ch00	39667375	39669437	Actin binding protein	0	0	0	0	0	0	0	0	0	0	0	0	0	0	0	0	0	0	0	0	0	0	0	0	0	0	0
PGSC0003DMG400018067	ST4.03ch00	39693908	39694497	EIN3	0	0	0	0	0	0	0	0	0	0	0	0	0	0	0	0	0	0	0	0	0	0	0	0	0	0	0
PGSC0003DMG400010981	ST4.03ch00	39708628	39709429	Allyl alcohol dehydrogenase	0	0	0	0	0	0	0	0	0	0	0	0	0	0	0	0	0	0	0	0	0	0	0	0	0	0	0
PGSC0003DMG400009857	ST4.03ch00	39734181	39735333	F-box domain containing protein	0	0	0	0	0	0	0	0	0	0	0	0	0	0	0	0	0	0	0	0	0	0	0	0	0	0	0
PGSC0003DMG400015140	ST4.03ch00	39753323	39753748	GTP-binding protein	0	0	0	0	0	0	0	0	0	0	0	0	0	0	0	0	0	0	0	0	0	0	0	0	0	0	0
PGSC0003DMG400041512	ST4.03ch00	39782846	39783279	Gene of unknown function	0	0	0	0	0	0	0	0	0	0	0	0	0	0	0	0	0	0	0	0	0	0	0	0	0	0	0
PGSC0003DMG400032290	ST4.03ch00	39868218	39868919	Myosin heavy chain, striated muscle	0	0	0	0	0	0	0	0	0	0	0	0	0	0	0	0	0	0	0	0	0	0	0	0	0	0	0
PGSC0003DMG400032489	ST4.03ch00	39874203	39875919	Phytochelatin synthase	0	0	0	0	0	0	0	0	0	0	0	0	0	0	0	0	0	0	0	0	0	0	0	0	0	0	0
PGSC0003DMG400032772	ST4.03ch00	39892349	39893970	Protein COBRA	0	0	0	0	0	0	0	0	0	0	0	0	0	0	0	0	0	0	0	0	0	0	0	0	0	0	0
PGSC0003DMG400002479	ST4.03ch00	39917317	39918296	Alpha-1,4 glucan phosphorylase L-1 isozyme, chloroplastic/amyloplastic	0	0	0	0	0	0	0	0	0	0	0	0	0	0	0	0	0	0	0	0	0	0	0	0	0	0	0
PGSC0003DMG400032771	ST4.03ch00	39976909	39977871	MTN3 homolog	0	0	0	0	0	0	0	0	0	0	0	0	0	0	0	0	0	0	0	0	0	0	0	0	0	0	0
PGSC0003DMG400005594	ST4.03ch00	40026174	40026869	Ubiquitin carrier protein	0	0	0	0	0	0	0	0	0	0	0	0	0	0	0	0	0	0	0	0	0	0	0	0	0	0	0
PGSC0003DMG400031896	ST4.03ch00	40043037	40044166	Gene of unknown function	0	0	0	0	0	0	0	0	0	0	0	0	0	0	0	0	0	0	0	0	0	0	0	0	0	0	0
PGSC0003DMG400031897	ST4.03ch00	40044284	40044848	Gene of unknown function	0	0	0	0	0	0	0	0	0	0	0	0	0	0	0	0	0	0	0	0	0	0	0	0	0	0	0
PGSC0003DMG400031728	ST4.03ch00	40081330	40082747	Gene of unknown function	0	0	0	0	0	0	0	0	0	0	0	0	0	0	0	0	0	0	0	0	0	0	0	0	0	0	0
PGSC0003DMG400042720	ST4.03ch00	40093892	40094263	Gene of unknown function	0	0	0	0	0	0	0	0	0	0	0	0	0	0	0	0	0	0	0	0	0	0	0	0	0	0	0
PGSC0003DMG400043721	ST4.03ch00	40135867	40137201	Gene of unknown function	0	0	0	0	0	0	0	0	0	0	0	0	0	0	0	0	0	0	0	0	0	0	0	0	0	0	0
PGSC0003DMG400012105	ST4.03ch00	40138246	40139894	HSP transcription factor	0	0	0	0	0	0	0	0	0	0	0	0	0	0	0	0	0	0	0	0	0	0	0	0	0	0	0
PGSC0003DMG400034300	ST4.03ch00	40149558	40151691	Cellulose synthase	0	0	0	0	0	0	0	0	0	0	0	0	0	0	0	0	0	0	0	0	0	0	0	0	0	0	0
PGSC0003DMG400034094	ST4.03ch00	40175489	40177240	Gene of unknown function	0	0	0	0	0	0	0	0	0	0	0	0	0	0	0	0	0	0	0	0	0	0	0	0	0	0	0
PGSC0003DMG401033165	ST4.03ch00	40207065	40209211	Gene of unknown function	0	0	0	0	0	0	0	0	0	0	0	0	0	0	0	0	0	0	0	0	0	0	0	0	0	0	0
PGSC0003DMG402033165	ST4.03ch00	40207844	40209211	Gene of unknown function	0	0	0	0	0	0	0	0	0	0	0	0	0	0	0	0	0	0	0	0	0	0	0	0	0	0	0
PGSC0003DMG400030304	ST4.03ch00	40228393	40229517	Multidrug resistance pump	0	0	0	0	0	0	0	0	0	0	0	0	0	0	0	0	0	0	0	0	0	0	0	0	0	0	0
PGSC0003DMG400024448	ST4.03ch00	40236556	40236892	Resistance gene	0	0	0	0	0	0	0	0	0	0	0	0	0	0	0	0	0	0	0	0	0	0	0	0	0	0	0
PGSC0003DMG400008807	ST4.03ch00	40308885	40309340	Conserved gene of unknown function	0	0	0	0	0	0	0	0	0	0	0	0	0	0	0	0	0	0	0	0	0	0	0	0	0	0	0
PGSC0003DMG400001287	ST4.03ch00	40326728	40327971	Glutamate decarboxylase isozyme 3	0	0	0	0	0	0	0	0	0	0	0	0	0	0	0	0	0	0	0	0	0	0	0	0	0	0	0
PGSC0003DMG400032834	ST4.03ch00	40334531	40336453	Gene of unknown function	0	0	0	0	0	0	0	0	0	0	0	0	0	0	0	0	0	0	0	0	0	0	0	0	0	0	0
PGSC0003DMG400010975	ST4.03ch00	40343640	40345022	Ubiquitin-protein ligase	0	0	0	0	0	0	0	0	0	0	0	0	0	0	0	0	0	0	0	0	0	0	0	0	0	0	0
PGSC0003DMG400003495	ST4.03ch00	40360289	40361511	Alpha-1,4 glucan phosphorylase L-1 isozyme, chloroplastic/amyloplastic	0	0	0	0	0	0	0	0	0	0	0	0	0	0	0	0	0	0	0	0	0	0	0	0	0	0	0
PGSC0003DMG400031892	ST4.03ch00	40520543	40521708	Conserved gene of unknown function	0	0	0	0	0	0	0	0	0	0	0	0	0	0	0	0	0	0	0	0	0	0	0	0	0	0	0
PGSC0003DMG400033330	ST4.03ch00	40631744	40632584	Gene of unknown function	0	0	0	0	0	0	0	0	0	0	0	0	0	0	0	0	0	0	0	0	0	0	0	0	0	0	0
PGSC0003DMG400033329	ST4.03ch00	40695287	40695906	Gene of unknown function	0	0	0	0	0	0	0	0	0	0	0	0	0	0	0	0	0	0	0	0	0	0	0	0	0	0	0
PGSC0003DMG400031727	ST4.03ch00	40741450	40743109	Gene of unknown function	0	0	0	0	0	0	0	0	0	0	0	0	0	0	0	0	0	0	0	0	0	0	0	0	0	0	0
PGSC0003DMG400032085	ST4.03ch00	40755503	40756367	Cell division protease ftsH	0	0	0	0	0	0	0	0	0	0	0	0	0	0	0	0	0	0	0	0	0	0	0	0	0	0	0
PGSC0003DMG400033020	ST4.03ch00	40878614	40879597	RNA-binding gricine-rich protein-1c	0	0	0	0	0	0	0	0	0	0	0	0	0	0	0	0	0	0	0	0	0	0	0	0	0	0	0
PGSC0003DMG400032488	ST4.03ch00	40940826	40942355	Gene of unknown function	0	0	0	0	0	0	0	0	0	0	0	0	0	0	0	0	0	0	0	0	0	0	0	0	0	0	0
PGSC0003DMG400031725	ST4.03ch00	40999197	41000081	26S protease regulatory subunit S10b	0	0	0	0	0	0	0	0	0	0	0	0	0	0	0	0	0	0	0	0	0	0	0	0	0	0	0
PGSC0003DMG400034298	ST4.03ch00	41018583	41019776	Oligopeptide transporter	0	0	0	0	0	0	0	0	0	0	0	0	0	0	0	0	0	0	0	0	0	0	0	0	0	0	0
PGSC0003DMG400032084	ST4.03ch00	41137258	41138661	Conserved gene of unknown function	0	0	0	0	0	0	0	0	0	0	0	0	0	0	0	0	0	0	0	0	0	0	0	0	0	0	0
PGSC0003DMG400031563	ST4.03ch00	41218428	41219781	Gene of unknown function	0	0	0	0	0	0	0	0	0	0	0	0	0	0	0	0	0	0	0	0	0	0	0	0	0	0	0
PGSC0003DMG400033862	ST4.03ch00	41227279	41228641	Gene of unknown function	0	0	0	0	0	0	0	0	0	0	0	0	0	0	0	0	0	0	0	0	0	0	0	0	0	0	0
PGSC0003DMG400032487	ST4.03ch00	41242011	41242616	Lipid binding protein	0	0	0	0	0	0	0	0	0	0	0	0	0	0	0	0	0	0	0	0	0	0	0	0	0	0	0
PGSC0003DMG401031907	ST4.03ch00	41245109	41245832	Gene of unknown function	0	0	0	0	0	0	0	0	0	0	0	0	0	0	0	0	0	0	0	0	0	0	0	0	0	0	0
PGSC0003DMG402031907	ST4.03ch00	41245109	41246262	Gene of unknown function	0	0	0	0	0	0	0	0	0	0	0	0	0	0	0	0	0	0	0	0	0	0	0	0	0	0	0
PGSC0003DMG400032486	ST4.03ch00	41261261	41262120	Gene of unknown function	0	0	0	0	0	0	0	0	0	0	0	0	0	0	0	0	0	0	0	0	0	0	0	0	0	0	0
PGSC0003DMG400032813	ST4.03ch00	41324220	41324580	12-oxophytodienoate reductase 1	0	0	0	0	0	0	0	0	0	0	0	0	0	0	0	0	0	0	0	0	0	0	0	0	0	0	0
PGSC0003DMG400032485	ST4.03ch00	41414894	41416183	Gene of unknown function	0	0	0	0	0	0	0	0	0	0	0	0	0	0	0	0	0	0	0	0	0	0	0	0	0	0	0
PGSC0003DMG400033018	ST4.03ch00	41435693	41436955	RNA recognition motif-containing protein	0	0	0	0	0	0	0	0	0	0	0	0	0	0	0	0	0	0	0	0	0	0	0	0	0	0	0
PGSC0003DMG400033948	ST4.03ch00	41500210	41500722	DEAD-box ATP-dependent RNA helicase 40	0	0	0	0	0	0	0	0	0	0	0	0	0	0	0	0	0	0	0	0	0	0	0	0	0	0	0
PGSC0003DMG400033559	ST4.03ch00	41529808	41531030	NBS-LRR resistance protein	0	0	0	0	0	0	0	0	0	0	0	0	0	0	0	0	0	0	0	0	0	0	0	0	0	0	0
PGSC0003DMG400033718	ST4.03ch00	41535641	41536418	Conserved gene of unknown function	0	0	0	0	0	0	0	0	0	0	0	0	0	0	0	0	0	0	0	0	0	0	0	0	0	0	0
PGSC0003DMG400031722	ST4.03ch00	41596596	41597311	Gene of unknown function	0	0	0	0	0	0	0	0	0	0	0	0	0	0	0	0	0	0	0	0	0	0	0	0	0	0	0
PGSC0003DMG400032483	ST4.03ch00	41663463	41664417	DNA binding protein	0	0	0	0	0	0	0	0	0	0	0	0	0	0	0	0	0	0	0	0	0	0	0	0	0	0	0
PGSC0003DMG400032839	ST4.03ch00	41727474	41728643	Gene of unknown function	0	0	0	0	0	0	0	0	0	0	0	0	0	0	0	0	0	0	0	0	0	0	0	0	0	0	0
PGSC0003DMG400032482	ST4.03ch00	41881772	41882574	P-coumaroyl quinate/shikimate 3'-hydroxylase	0	0	0	0	0	0	0	0	0	0	0	0	0	0	0	0	0	0	0	0	0	0	0	0	0	0	0
PGSC0003DMG400033860	ST4.03ch00	41991807	41992427	Gene of unknown function	0	0	0	0	0	0	0	0	0	0	0	0	0	0	0	0	0	0	0	0	0	0	0	0	0	0	0
PGSC0003DMG400032481	ST4.03ch00	41998879	41999949	Anthocyanin permease	0	0	0	0	0	0	0	0	0	0	0	0	0	0	0	0	0	0	0	0	0	0	0	0	0	0	0
PGSC0003DMG400031875	ST4.03ch00	42153713	42154389	Gene of unknown function	0	0	0	0	0	0	0	0	0	0	0	0	0	0	0	0	0	0	0	0	0	0	0	0	0	0	0
PGSC0003DMG400034296	ST4.03ch00	42166909	42167752	Gene of unknown function	0	0	0	0	0	0	0	0	0	0	0	0	0	0	0	0	0	0	0	0	0	0	0	0	0	0	0
PGSC0003DMG400033858	ST4.03ch00	42175219	42175612	Starch phosphorylase L	0	0	0	0	0	0	0	0	0	0	0	0	0	0	0	0	0	0	0	0	0	0	0	0	0	0	0
PGSC0003DMG400033556	ST4.03ch00	42284735	42285086	Regulator of telomere elongation helicase 1 rtel1	0	0	0	0	0	0	0	0	0	0	0	0	0	0	0	0	0	0	0	0	0	0	0	0	0	0	0
PGSC0003DMG400031568	ST4.03ch00	42313487	42313801	Vetispiradiene synthase	0	0	0	0	0	0	0	0	0	0	0	0	0	0	0	0	0	0	0	0	0	0	0	0	0	0	0
PGSC0003DMG400031567	ST4.03ch00	42371699	42372065	Phytochelatin synthetase	0	0	0	0	0	0	0	0	0	0	0	0	0	0	0	0	0	0	0	0	0	0	0	0	0	0	0
PGSC0003DMG400031910	ST4.03ch00	42413240	42413654	Cytochrome P450	0	0	0	0	0	0	0	0	0	0	0	0	0	0	0	0	0	0	0	0	0	0	0	0	0	0	0
PGSC0003DMG400033554	ST4.03ch00	42417978	42418925	Conserved gene of unknown function	0	0	0	0	0	0	0	0	0	0	0	0	0	0	0	0	0	0	0	0	0	0	0	0	0	0	0
PGSC0003DMG400034091	ST4.03ch00	42446242	42447184	Gene of unknown function	0	0	0	0	0	0	0	0	0	0	0	0	0	0	0	0	0	0	0	0	0	0	0	0	0	0	0
PGSC0003DMG400032766	ST4.03ch00	42474322	42475252	Spotted leaf protein	0	0	0	0	0	0	0	0	0	0	0	0	0	0	0	0	0	0	0	0	0	0	0	0	0	0	0
PGSC0003DMG400031908	ST4.03ch00	42519809	42520518	Gene of unknown function	0	0	0	0	0	0	0	0	0	0	0	0	0	0	0	0	0	0	0	0	0	0	0	0	0	0	0
PGSC0003DMG400034090	ST4.03ch00	42520629	42521535	Conserved gene of unknown function	0	0	0	0	0	0	0	0	0	0	0	0	0	0	0	0	0	0	0	0	0	0	0	0	0	0	0
PGSC0003DMG400033855	ST4.03ch00	42569435	42570343	Ppx-GppA phosphatase protein (Exopolyphosphatase)	0	0	0	0	0	0	0	0	0	0	0	0	0	0	0	0	0	0	0	0	0	0	0	0	0	0	0
PGSC0003DMG400034089	ST4.03ch00	42623650	42624538	Conserved gene of unknown function	0	0	0	0	0	0	0	0	0	0	0	0	0	0	0	0	0	0	0	0	0	0	0	0	0	0	0
PGSC0003DMG400031717	ST4.03ch00	42863438	42864285	Cyclin-dependent protein kinase	0	0	0	0	0	0	0	0	0	0	0	0	0	0	0	0	0	0	0	0	0	0	0	0	0	0	0
PGSC0003DMG400031716	ST4.03ch00	42906935	42907697	Short chain alcohol dehydrogenase	0	0	0	0	0	0	0	0	0	0	0	0	0	0	0	0	0	0	0	0	0	0	0	0	0	0	0
PGSC0003DMG400033944	ST4.03ch00	42911645	42912470	Gene of unknown function	0	0	0	0	0	0	0	0	0	0	0	0	0	0	0	0	0	0	0	0	0	0	0	0	0	0	0
PGSC0003DMG400033853	ST4.03ch00	42918263	42919021	Gene of unknown function	0	0	0	0	0	0	0	0	0	0	0	0	0	0	0	0	0	0	0	0	0	0	0	0	0	0	0
PGSC0003DMG400032595	ST4.03ch00	42943092	42943408	Integrase	0	0	0	0	0	0	0	0	0	0	0	0	0	0	0	0	0	0	0	0	0	0	0	0	0	0	0
PGSC0003DMG400033323	ST4.03ch00	43066801	43067609	Gene of unknown function	0	0	0	0	0	0	0	0	0	0	0	0	0	0	0	0	0	0	0	0	0	0	0	0	0	0	0
PGSC0003DMG400034293	ST4.03ch00	43104235	43105018	Low-level beta-amylase 1	0	0	0	0	0	0	0	0	0	0	0	0	0	0	0	0	0	0	0	0	0	0	0	0	0	0	0
PGSC0003DMG400031901	ST4.03ch00	43168685	43169205	Nectarin-1	0	0	0	0	0	0	0	0	0	0	0	0	0	0	0	0	0	0	0	0	0	0	0	0	0	0	0
PGSC0003DMG400033006	ST4.03ch00	43195380	43196119	Inosine-uridine preferring nucleoside hydrolase	0	0	0	0	0	0	0	0	0	0	0	0	0	0	0	0	0	0	0	0	0	0	0	0	0	0	0
PGSC0003DMG400032287	ST4.03ch00	43234714	43235303	Xyloglucan specific endoglucanase inhibitor	0	0	0	0	0	0	0	0	0	0	0	0	0	0	0	0	0	0	0	0	0	0	0	0	0	0	0
PGSC0003DMG400031715	ST4.03ch00	43398585	43398986	Flavonol synthase/flavanone 3-hydroxylase	0	0	0	0	0	0	0	0	0	0	0	0	0	0	0	0	0	0	0	0	0	0	0	0	0	0	0
PGSC0003DMG400031714	ST4.03ch00	43495836	43496575	Cyclic nucleotide-gated ion channel	0	0	0	0	0	0	0	0	0	0	0	0	0	0	0	0	0	0	0	0	0	0	0	0	0	0	0
PGSC0003DMG400031557	ST4.03ch00	43527968	43528549	Translocation transactivator/inclusion body protein	0	0	0	0	0	0	0	0	0	0	0	0	0	0	0	0	0	0	0	0	0	0	0	0	0	0	0
PGSC0003DMG400032078	ST4.03ch00	43541216	43541930	Gene of unknown function	0	0	0	0	0	0	0	0	0	0	0	0	0	0	0	0	0	0	0	0	0	0	0	0	0	0	0
PGSC0003DMG400031712	ST4.03ch00	43596882	43597603	Conserved gene of unknown function	0	0	0	0	0	0	0	0	0	0	0	0	0	0	0	0	0	0	0	0	0	0	0	0	0	0	0
PGSC0003DMG400033320	ST4.03ch00	43610891	43611591	Cdc27B	0	0	0	0	0	0	0	0	0	0	0	0	0	0	0	0	0	0	0	0	0	0	0	0	0	0	0
PGSC0003DMG400032475	ST4.03ch00	43653423	43654129	Gene of unknown function	0	0	0	0	0	0	0	0	0	0	0	0	0	0	0	0	0	0	0	0	0	0	0	0	0	0	0
PGSC0003DMG400033552	ST4.03ch00	43700458	43700893	GTP binding protein	0	0	0	0	0	0	0	0	0	0	0	0	0	0	0	0	0	0	0	0	0	0	0	0	0	0	0
PGSC0003DMG400032474	ST4.03ch00	43771518	43772202	Conserved gene of unknown function	0	0	0	0	0	0	0	0	0	0	0	0	0	0	0	0	0	0	0	0	0	0	0	0	0	0	0
PGSC0003DMG400033319	ST4.03ch00	43798922	43799561	HJTR2GH1 protein	0	0	0	0	0	0	0	0	0	0	0	0	0	0	0	0	0	0	0	0	0	0	0	0	0	0	0
PGSC0003DMG400031707	ST4.03ch00	43873467	43873871	Cembratrienol synthase 2a	0	0	0	0	0	0	0	0	0	0	0	0	0	0	0	0	0	0	0	0	0	0	0	0	0	0	0
PGSC0003DMG400034289	ST4.03ch00	43932185	43932769	26S proteasome AAA-ATPase subunit RPT4a	0	0	0	0	0	0	0	0	0	0	0	0	0	0	0	0	0	0	0	0	0	0	0	0	0	0	0
PGSC0003DMG400034288	ST4.03ch00	43964042	43964674	Gene of unknown function	0	0	0	0	0	0	0	0	0	0	0	0	0	0	0	0	0	0	0	0	0	0	0	0	0	0	0
PGSC0003DMG400034083	ST4.03ch00	44031358	44031786	Mitochondrial phosphate translocator	0	0	0	0	0	0	0	0	0	0	0	0	0	0	0	0	0	0	0	0	0	0	0	0	0	0	0
PGSC0003DMG400033317	ST4.03ch00	44038376	44038978	Avr9/Cf-9 rapidly elicited protein 180	0	0	0	0	0	0	0	0	0	0	0	0	0	0	0	0	0	0	0	0	0	0	0	0	0	0	0
PGSC0003DMG400031706	ST4.03ch00	44074215	44074731	Gene of unknown function	0	0	0	0	0	0	0	0	0	0	0	0	0	0	0	0	0	0	0	0	0	0	0	0	0	0	0
PGSC0003DMG400032473	ST4.03ch00	44097513	44098108	ATRAD3	0	0	0	0	0	0	0	0	0	0	0	0	0	0	0	0	0	0	0	0	0	0	0	0	0	0	0
PGSC0003DMG400034287	ST4.03ch00	44207973	44208553	26S proteasome AAA-ATPase subunit RPT4a	0	0	0	0	0	0	0	0	0	0	0	0	0	0	0	0	0	0	0	0	0	0	0	0	0	0	0
PGSC0003DMG400031885	ST4.03ch00	44420821	44421356	Gene of unknown function	0	0	0	0	0	0	0	0	0	0	0	0	0	0	0	0	0	0	0	0	0	0	0	0	0	0	0
PGSC0003DMG400031559	ST4.03ch00	44424687	44425232	Sesquiterpene synthase 2	0	0	0	0	0	0	0	0	0	0	0	0	0	0	0	0	0	0	0	0	0	0	0	0	0	0	0
PGSC0003DMG400034081	ST4.03ch00	44494635	44494949	Syntaxin	0	0	0	0	0	0	0	0	0	0	0	0	0	0	0	0	0	0	0	0	0	0	0	0	0	0	0
PGSC0003DMG400033842	ST4.03ch00	44670809	44671118	Rac-GTP binding protein	0	0	0	0	0	0	0	0	0	0	0	0	0	0	0	0	0	0	0	0	0	0	0	0	0	0	0
PGSC0003DMG400032468	ST4.03ch00	44765431	44765920	CYP82E5	0	0	0	0	0	0	0	0	0	0	0	0	0	0	0	0	0	0	0	0	0	0	0	0	0	0	0
PGSC0003DMG400031701	ST4.03ch00	44786757	44787242	Gene of unknown function	0	0	0	0	0	0	0	0	0	0	0	0	0	0	0	0	0	0	0	0	0	0	0	0	0	0	0
PGSC0003DMG400032467	ST4.03ch00	44839125	44839588	Phosphoglycerate mutase	0	0	0	0	0	0	0	0	0	0	0	0	0	0	0	0	0	0	0	0	0	0	0	0	0	0	0
PGSC0003DMG400032999	ST4.03ch00	44939208	44939679	Gene of unknown function	0	0	0	0	0	0	0	0	0	0	0	0	0	0	0	0	0	0	0	0	0	0	0	0	0	0	0
PGSC0003DMG400031915	ST4.03ch00	44964890	44965231	Integrase core domain containing protein	0	0	0	0	0	0	0	0	0	0	0	0	0	0	0	0	0	0	0	0	0	0	0	0	0	0	0
PGSC0003DMG400032759	ST4.03ch00	45020900	45021344	Glycosyltransferase	0	0	0	0	0	0	0	0	0	0	0	0	0	0	0	0	0	0	0	0	0	0	0	0	0	0	0
PGSC0003DMG400032070	ST4.03ch00	45044456	45044888	DNA binding protein	0	0	0	0	0	0	0	0	0	0	0	0	0	0	0	0	0	0	0	0	0	0	0	0	0	0	0
PGSC0003DMG400033546	ST4.03ch00	45059499	45059944	Glucosyltransferase	0	0	0	0	0	0	0	0	0	0	0	0	0	0	0	0	0	0	0	0	0	0	0	0	0	0	0
PGSC0003DMG400031699	ST4.03ch00	45060611	45061066	Tetratricoredoxin	0	0	0	0	0	0	0	0	0	0	0	0	0	0	0	0	0	0	0	0	0	0	0	0	0	0	0
PGSC0003DMG400033543	ST4.03ch00	45269985	45270400	Gene of unknown function	0	0	0	0	0	0	0	0	0	0	0	0	0	0	0	0	0	0	0	0	0	0	0	0	0	0	0
PGSC0003DMG400034278	ST4.03ch00	45274737	45275161	Monoterpene synthase 2	0	0	0	0	0	0	0	0	0	0	0	0	0	0	0	0	0	0	0	0	0	0	0	0	0	0	0
PGSC0003DMG400033306	ST4.03ch00	45300464	45300881	Potassium transporter	0	0	0	0	0	0	0	0	0	0	0	0	0	0	0	0	0	0	0	0	0	0	0	0	0	0	0
PGSC0003DMG400033303	ST4.03ch00	45445957	45446356	Gene of unknown function	0	0	0	0	0	0	0	0	0	0	0	0	0	0	0	0	0	0	0	0	0	0	0	0	0	0	0
PGSC0003DMG400032998	ST4.03ch00	45456464	45456862	Conserved gene of unknown function	0	0	0	0	0	0	0	0	0	0	0	0	0	0	0	0	0	0	0	0	0	0	0	0	0	0	0
PGSC0003DMG400033541	ST4.03ch00	45467457	45467811	Conserved gene of unknown function	0	0	0	0	0	0	0	0	0	0	0	0	0	0	0	0	0	0	0	0	0	0	0	0	0	0	0
PGSC0003DMG400033302	ST4.03ch00	45529187	45529567	Gene of unknown function	0	0	0	0	0	0	0	0	0	0	0	0	0	0	0	0	0	0	0	0	0	0	0	0	0	0	0
PGSC0003DMG400034274	ST4.03ch00	45604745	45605109	Flavonol synthase/flavanone 3-hydroxylase	0	0	0	0	0	0	0	0	0	0	0	0	0	0	0	0	0	0	0	0	0	0	0	0	0	0	0
PGSC0003DMG400032060	ST4.03ch00	45610961	45611321	Conserved gene of unknown function	0	0	0	0	0	0	0	0	0	0	0	0	0	0	0	0	0	0	0	0	0	0	0	0	0	0	0
PGSC0003DMG400033835	ST4.03ch00	45615738	45616113	Gene of unknown function	0	0	0	0	0	0	0	0	0	0	0	0	0	0	0	0	0	0	0	0	0	0	0	0	0	0	0
PGSC0003DMG400031696	ST4.03ch00	45650908	45651280	Cytochrome P450 hydroxylase	0	0	0	0	0	0	0	0	0	0	0	0	0	0	0	0	0	0	0	0	0	0	0	0	0	0	0
PGSC0003DMG400034273	ST4.03ch00	45665082	45665452	Phosphatidylinositol n-acetylglucosaminyltransferase subunit p	0	0	0	0	0	0	0	0	0	0	0	0	0	0	0	0	0	0	0	0	0	0	0	0	0	0	0
PGSC0003DMG400031695	ST4.03ch00	45685771	45686139	Conserved gene of unknown function	0	0	0	0	0	0	0	0	0	0	0	0	0	0	0	0	0	0	0	0	0	0	0	0	0	0	0
PGSC0003DMG400032750	ST4.03ch00	45709626	45709986	Gene of unknown function	0	0	0	0	0	0	0	0	0	0	0	0	0	0	0	0	0	0	0	0	0	0	0	0	0	0	0
PGSC0003DMG400032746	ST4.03ch00	45765233	45765590	Gene of unknown function	0	0	0	0	0	0	0	0	0	0	0	0	0	0	0	0	0	0	0	0	0	0	0	0	0	0	0
PGSC0003DMG400032056	ST4.03ch00	45813195	45813526	Protein transporter	0	0	0	0	0	0	0	0	0	0	0	0	0	0	0	0	0	0	0	0	0	0	0	0	0	0	0
PGSC0003DMG400034071	ST4.03ch00	45814103	45814456	Conserved gene of unknown function	0	0	0	0	0	0	0	0	0	0	0	0	0	0	0	0	0	0	0	0	0	0	0	0	0	0	0
PGSC0003DMG400032456	ST4.03ch00	45844394	45844743	Reverse transcriptase	0	0	0	0	0	0	0	0	0	0	0	0	0	0	0	0	0	0	0	0	0	0	0	0	0	0	0
PGSC0003DMG400033831	ST4.03ch00	46166253	46166569	Gene of unknown function	0	0	0	0	0	0	0	0	0	0	0	0	0	0	0	0	0	0	0	0	0	0	0	0	0	0	0
PGSC0003DMG400033531	ST4.03ch00	46207442	46207755	Gene of unknown function	0	0	0	0	0	0	0	0	0	0	0	0	0	0	0	0	0	0	0	0	0	0	0	0	0	0	0
PGSC0003DMG400015133	ST4.03ch01	152322	153489	Defensin	0	0	0	0	0	0	0	0	0	0	0	0	0	0	0	0	0	0	0	0	0	0	0	0	0	0	0
PGSC0003DMG400015132	ST4.03ch01	160379	161885	Defensin J1-2	0	0.442859	0	0	0	0	0	0	0.565435	0	0.349129	0	0	7.44948	0	14.0806	0.280073	0.5499	0.603088	0	0	0	0	0	0	26.2528	36.0442
PGSC0003DMG400022764	ST4.03ch01	225084	229469	Glutamate decarboxylase isoform3	3.71194	5.25466	1.3017	1.64001	1.23201	0.709969	0.33053	0.361536	0.389581	29.1881	0.992033	2.04043	1.02502	0.778551	0.0638027	0.0510043	0.142099	0.742688	2.71869	0	0.717466	0.71181	0.957336	1.98881	0.260002	0.79799	1.35102
PGSC0003DMG400022799	ST4.03ch01	248940	249501	Gene of unknown function	0	0	0	0.728686	0	0	0.695493	0.208951	0.362279	0.52344	0	0	0	0	0	0.205134	0	0	0.19415	0	0	0.22045	0	0.630946	0.413039	0	0
PGSC0003DMG400022786	ST4.03ch01	250845	265748	Plasmalemma Na+/H+ antiporter	18.0939	17.149	12.5899	5.87842	7.21869	7.07272	5.76709	5.95584	5.65467	7.96096	9.91192	11.9767	5.84345	5.39554	8.12955	7.01905	6.09138	6.53747	10.2101	7.78901	8.49552	11.068	9.47233	7.49325	5.19397	6.7711	6.4824
PGSC0003DMG400022766	ST4.03ch01	266476	273873	Protein kinase	84.4716	80.9046	79.3929	38.8019	35.3191	50.9213	46.2458	46.9663	49.6001	41.7878	64.803	64.6477	45.2258	28.834	52.3934	61.3806	61.1622	63.3097	76.1513	68.5463	72.9849	52.5241	49.4561	37.1294	46.5669	48.7681	50.9163
PGSC0003DMG400022767	ST4.03ch01	276814	280162	Transmembrane transporter	0	0	0	0.0964633	0	0	0	0	0	0	0	0.0539965	0.128978	0.0688706	0	0.0404845	0	0	0	0	0	0.0434581	0.126795	0.083089	0	0	0
PGSC0003DMG400022768	ST4.03ch01	283995	286543	UPF0497 membrane protein PIMP1	0	0	0	0	0	0	0	0	0	0	0	0	0	0	0	0	0	0	0	0	0	0	0	0	0	0	0
PGSC0003DMG400022787	ST4.03ch01	298627	302106	Conserved gene of unknown function	0	0	0	0.141693	0	0.0294937	0	0	0.0501684	0	0.0681372	0	0.19015	0	0	0	0.0276775	0	0.136018	0.0375568	0	0.0637975	0.0310585	0.0304954	0.0607056	0	0
PGSC0003DMG400022769	ST4.03ch01	303558	305537	Clathrin assembly protein	0	0	0	0.0938283	0.237596	0.0391146	0	0	0	0	0	0	0	0	0	0	0	0	0	0	0	0	0.0411139	0.323266	0	0	0
PGSC0003DMG400022788	ST4.03ch01	306385	312803	PLE	27.0935	15.4154	19.2704	22.5149	24.3829	22.1336	6.38346	5.19909	6.89913	13.0164	18.5178	18.6283	14.2549	13.176	23.9663	7.22493	6.83522	7.20815	7.09769	15.3167	16.5021	24.9003	26.7783	46.0365	10.0697	7.82621	7.27013
PGSC0003DMG400022789	ST4.03ch01	322986	326080	Type I inositol polyphosphate 5-phosphatase	0	0	0	0	0	0	0	0	0	0	0	0	0	0	0	0	0	0	0	0	0	0	0	0	0	0	0
PGSC0003DMG400022790	ST4.03ch01	340910	348643	Oxidoreductase	3.866	3.82342	4.66066	4.51245	3.94875	2.8523	3.09517	2.84725	2.47162	2.45636	4.64288	4.7504	3.09242	2.50278	3.9164	3.57667	2.86301	2.87677	3.60776	4.30842	4.97633	3.27858	3.83635	3.14206	2.42175	3.20158	3.15199
PGSC0003DMG400022770	ST4.03ch01	348780	352776	Dolichol-phosphate mannosyltransferase	8.73806	12.6888	10.3531	17.0754	16.1409	7.50931	11.1575	12.3977	13.1886	11.3308	10.277	7.50388	20.2245	19.4891	10.0231	11.8551	13.2534	10.2657	18.245	6.42188	10.5873	11.3917	11.2995	12.6427	12.3772	12.4246	14.0046
PGSC0003DMG400022771	ST4.03ch01	349875	350501	UDP-glucose flavonoid 3-O-glucosyltransferase	0	0	0.438053	0	0.174557	0.345343	0	0	0	0.219411	0	0	0	0.281986	0.649937	0.344016	0.157083	0.307844	0	0	0	0.369618	0.707888	0.176397	0.173624	0	0.302366
PGSC0003DMG400022791	ST4.03ch01	353636	357015	Xyloglucan endotransglucosylase/hydrolase 13	28.3811	35.5071	3.82679	7.58214	6.98554	3.21533	10.9758	10.1315	10.1007	15.5124	4.54879	4.0656	9.66181	8.59535	3.70562	7.44391	7.08821	9.23534	28.3316	1.85855	3.14096	5.56507	4.5875	8.23112	10.0027	8.55457	10.3708
PGSC0003DMG400022772	ST4.03ch01	374019	377014	ZFP4 (ZINC FINGER PROTEIN 4)	21.2126	19.4636	20.5287	48.7148	42.5643	33.1644	28.2784	32.3492	15.7493	13.9697	17.7373	14.7802	42.0844	33.5122	28.0735	20.9057	21.0843	18.3021	23.2846	22.5285	24.5031	35.2994	33.9739	36.0762	16.3884	22.8554	25.1791
PGSC0003DMG400022773	ST4.03ch01	379421	384590	Protein OBERON 3	0.600717	0.299843	0.977645	0.456385	0.740039	0.994032	0.758619	0.208593	0.522081	0.487979	0.47276	0.707305	0.125653	0.377008	0.552013	0.736392	0.576391	0.591553	0.593117	0.781792	0.552586	0.505869	0.584993	0.579756	0.691953	0.433722	0.43964
PGSC0003DMG400022774	ST4.03ch01	387015	392114	CONSTANS interacting protein 6	1.27518	0.732589	2.40293	3.30188	2.74582	2.15278	0.405466	0.700426	0.558034	0.32081	2.09233	2.19571	8.41901	3.60767	5.02772	0.828787	0.702298	0.687057	0.919813	1.41088	2.29377	5.94145	2.77297	1.81746	0.6437	1.47729	0.613003
PGSC0003DMG400022792	ST4.03ch01	392758	394840	Cytochrome B561	55.9922	63.4571	149.696	313.319	316.479	185.755	293.303	282.237	283.9	174.15	121.993	101.859	286.521	337.001	553.266	312.689	290.634	302.071	50.5197	112.386	144.448	526.685	284.482	169.861	311.207	237.846	274.976
PGSC0003DMG400022793	ST4.03ch01	398691	399961	Cytochrome	1.00035	4.71008	1.72562	2.98247	2.75504	3.11519	0.654675	0.197222	1.02319	3.21195	1.74917	3.86409	3.49825	4.89205	1.22082	0.193668	1.41067	0.691203	1.64616	0	1.36045	5.619	3.37914	3.37583	2.53696	2.31726	1.25202
PGSC0003DMG400022800	ST4.03ch01	400827	401194	Cytochrome B561	0	1.31949	1.79188	7.16468	5.78065	0.475322	0	1.43577	1.74649	4.20585	2.58978	2.50218	1.72959	1.43684	0.594456	1.41158	0.412864	0.407203	0.928793	0	0	7.08644	2.81294	3.36118	1.86142	0.864926	0.285358
PGSC0003DMG400022775	ST4.03ch01	404941	406788	CMPG1b	0.325979	0.432868	0.16303	1.06522	0.813774	0.592305	25.9758	21.8525	14.4237	207.789	0.0975102	0.113579	0.135547	1.12208	0.266194	0.723864	0.593844	0.698356	2.65673	0	0	0.594211	0.533312	0.786505	12.3811	2.31203	0.342854
PGSC0003DMG400041999	ST4.03ch01	409181	410503	Clathrin assembly protein	0	0	0	0	0	0	0	0	0	0	0	0	0	0	0	0	0	0	0	0	0	0	0	0	0	0	0
PGSC0003DMG400022794	ST4.03ch01	415048	415450	Conserved gene of unknown function	0.502794	0	0.974132	0.450837	0.784484	1.9386	0.670893	0	0.702403	0.48967	0	0	0.361456	0.596332	1.4549	0	0	1.00407	3.36533	1.51881	0	3.71257	2.31306	1.56865	0.381294	0.352616	1.61424
PGSC0003DMG400022776	ST4.03ch01	419227	420117	Zinc finger protein	0.931593	0.599268	0.529321	1.23375	0.838837	1.65833	0.854416	0.21071	0.357221	0.397031	0.35453	0.138281	1.39927	1.04059	2.3444	1.34939	1.53105	0.93767	0.674528	1.06085	0.608044	1.44913	3.22817	1.70376	1.36972	0.859853	0.542058
PGSC0003DMG400022777	ST4.03ch01	421536	422605	Conserved gene of unknown function	0.523489	0.354986	1.04327	1.26499	0.495039	0.244606	0.33442	0.414733	0.769757	0.417124	0.373289	0	1.19734	0.48135	0.922597	1.30882	1.43719	0.518866	0.83182	2.08341	1.6296	0.878345	1.0201	1.93032	0.748669	1.05404	0.898961
PGSC0003DMG400022778	ST4.03ch01	431737	436813	Alpha,alpha-trehalose-phosphate synthase [UDP-forming] 6	102.474	55.7307	171.189	106.377	155.72	256.92	69.9885	66.1929	78.2826	42.5303	95.5519	94.1969	52.699	76.7826	247.081	80.236	77.7958	91.4511	68.326	279.956	226.226	150.575	145.367	144.789	80.4547	79.5258	86.0191
PGSC0003DMG400022779	ST4.03ch01	444794	452749	Conserved gene of unknown function	5.80815	4.65948	3.40259	9.8111	12.4485	17.3543	4.37789	4.13121	3.3072	15.8674	7.11483	4.95108	0.934053	3.9396	10.6683	3.47547	3.3296	4.70985	11.3743	12.1616	10.0485	4.34631	9.13052	17.6252	3.03168	5.279	4.516
PGSC0003DMG401022780	ST4.03ch01	453854	454545	Conserved gene of unknown function	1.14304	0	2.64059	3.68972	2.2504	4.15435	1.48239	2.2585	0.257739	0.188837	2.85397	2.75927	0	0.122173	1.3038	0.444189	0.406993	0.664651	0.693151	2.8556	1.38712	1.11339	1.98567	1.97421	0.149745	0.954032	0.172929
PGSC0003DMG402022780	ST4.03ch01	455286	455698	Conserved gene of unknown function	1.90602	2.0547	1.84951	6.42392	3.72168	4.4159	1.58831	0.741765	0.996736	0.464754	4.44883	2.90205	0	0	1.84134	1.82011	0.323815	0.636624	1.76941	2.87862	7.26912	1.17454	0	3.35134	0.36236	0.33472	0.436856
PGSC0003DMG400022781	ST4.03ch01	456503	458306	Conserved gene of unknown function	1.1885	0.976438	3.22906	8.83416	8.68452	11.6117	0.552502	0.855908	1.30048	1.50633	4.23557	3.14936	0.881548	6.73513	20.6276	3.54477	3.27666	4.587	1.17091	6.77372	6.23075	3.08128	6.92693	2.33797	4.03302	4.73849	2.0999
PGSC0003DMG400022795	ST4.03ch01	458827	460623	Loganic acid methyltransferase	2.11281	3.2199	3.44675	6.00628	3.56661	4.11371	1.3607	1.07471	2.23352	5.24736	13.7703	7.36003	1.94083	5.08803	9.15436	5.87884	5.08472	7.20859	3.1738	13.8468	13.9108	3.28327	2.19066	1.44734	3.93399	7.68389	5.19534
PGSC0003DMG400022782	ST4.03ch01	465649	475295	Aspartokinase	22.2383	20.7665	19.527	37.2897	43.206	36.15	17.7689	17.9906	18.8189	20.3101	24.7188	25.3434	33.5268	35.1119	30.3482	21.9204	22.3287	23.0143	21.2297	27.4113	24.8724	32.3303	33.2636	36.387	15.5793	18.7414	18.013
PGSC0003DMG400022796	ST4.03ch01	477018	481530	Aspartate-semialdehyde dehydrogenase	15.1701	17.7794	11.0922	13.6304	11.523	13.6391	8.53657	8.20235	7.52089	7.50122	11.1782	12.4554	28.2375	19.1688	13.2406	7.6671	9.17224	7.9571	13.5047	17.737	13.3544	17.9691	12.5513	12.5767	6.93434	8.09981	9.89135
PGSC0003DMG400022783	ST4.03ch01	483342	487597	SEC14 cytosolic factor / phosphoglyceride transfer family protein	0	0	0.227486	0	0	0	0.451159	0	0.156738	0.455841	0.202004	0.237713	0.180265	0	0	0.178672	0.163018	0	0.673076	0	0	0	0	0	0.180254	0	0.104791
PGSC0003DMG401022797	ST4.03ch01	489323	501995	SEC14 cytosolic factor / phosphoglyceride transfer family protein	12.4055	13.3809	6.52372	28.5595	22.2186	15.4638	11.2307	10.1814	12.3942	9.31854	11.9183	11.669	22.4622	10.5522	11.1774	12.3726	8.76189	9.71046	10.1009	8.26756	10.1505	15.5902	13.578	17.1391	11.2083	8.99219	9.39554
PGSC0003DMG403022797	ST4.03ch01	489323	493110	Aspartate semialdehyde dehydrogenase	0.100205	1.26753e-198	0.144983	1.81188e-06	0.0946441	4.97661e-147	4.88487e-20	0.0927995	1.92283e-06	5.31109e-192	0.00913373	4.32004e-226	0.0477732	2.20556e-249	8.7249e-06	2.38249e-45	6.29032e-12	2.48365e-96	8.2058e-258	7.22287e-20	0.0545749	1.61666e-98	6.43423e-157	8.54433e-29	3.40307e-123	0.0415754	2.98297e-55
PGSC0003DMG402022797	ST4.03ch01	494246	497562	SEC14 cytosolic factor / phosphoglyceride transfer family protein	0	1.08927e-138	2.34419e-86	1.40172e-54	5.20117e-246	0	5.32214e-243	0.213627	1.94319e-136	2.96795e-200	9.42463e-160	3.52503e-160	1.87185e-240	1.07397e-298	1.78608e-120	0.15863	4.0791e-128	0.264916	2.59924e-140	5.80656e-118	3.89916e-235	2.00023e-136	0.283558	2.02196e-188	0.241427	1.78942e-230	9.72183e-135
PGSC0003DMG401022784	ST4.03ch01	506323	508020	Resistance protein PSH-RGH6	1.85429	0.438284	1.54295	2.08759	4.32377	2.34651	0.736829	0.428793	0.617319	2.85171	1.93538	1.77362	1.01966	1.32963	0.529774	0.967479	0.785125	0.934267	0.835065	1.61207	0.921372	1.68786	2.77142	3.5986	1.1088	0.946064	0.732202
PGSC0003DMG402022784	ST4.03ch01	508055	508982	Disease resistance protein	2.56555	1.69468	2.09802	8.38086	7.13321	5.52412	1.55508	1.19412	0.81219	4.49774	2.40645	3.13193	2.06213	1.95693	1.18121	1.64608	1.94734	1.48412	1.96994	1.6556	3.581	4.54606	4.01621	6.39243	0.953696	0.974014	1.77735
PGSC0003DMG400022785	ST4.03ch01	519406	522921	Resistance protein PSH-RGH6	1.44041	1.38565	1.5845	1.99675	4.93105	4.1972	1.32444	1.44669	0.885107	2.18409	1.72146	1.78023	0.752189	1.71549	1.31392	1.16615	0.898995	1.25522	1.76013	1.89024	1.22004	2.59945	4.20722	3.47811	1.36747	0.928471	1.18456
PGSC0003DMG400019970	ST4.03ch01	524773	526943	RGC1	0.0486988	0.221892	0.146194	0.318432	0.575889	0.379222	0.184854	0.0386401	0.0645933	0.486579	0.349879	0.152776	0.162325	0.129987	0.1909	0.114541	0.0355204	0.13924	0.035003	0.289893	0.358096	0.532791	0.318957	0.587705	0.15587	0.0351373	0.109725
PGSC0003DMG400019971	ST4.03ch01	531784	536380	Circadian clock-associated FKF1	100.717	97.4508	114.355	172.382	191.406	159.412	175.033	175.403	182.24	68.1708	112.45	101.059	168.448	140.688	139.533	211.775	208.786	206.709	97.3818	124.071	121.411	150.565	150.553	166.621	188.151	205.379	216.425
PGSC0003DMG400019972	ST4.03ch01	536611	542685	Dynamin	0	0.139611	0	1.22234	0	0.186258	0.312007	1.11057	0	0.0612953	0.0550391	0	0.152776	0.233027	0.233622	0.185372	0	0.0437866	0	0	0	0.0516283	0.0501658	0.626921	0	0	0.110728
PGSC0003DMG400019973	ST4.03ch01	543126	545652	Oxidoreductase	0	0	0	0	0	0	0.141554	0.0947663	0	0	0	0	0	0	0	0	0	0	0	0	0	0.181197	0	0	0	0.211119	0.0541197
PGSC0003DMG400019974	ST4.03ch01	549351	554780	Myosin heavy chain, clone	31.6175	37.4894	15.0446	9.84849	11.1114	7.73561	18.9282	18.7315	22.1678	21.1893	10.7225	11.0227	6.94224	8.87118	8.5733	22.3518	20.0581	19.1369	36.0083	12.8254	13.8179	8.56234	9.34374	10.765	21.0103	22.6198	21.2357
PGSC0003DMG400019975	ST4.03ch01	558383	565761	Ankyrin repeat-containing protein	22.4988	23.975	19.2904	17.2122	18.7293	17.4307	8.34158	9.21373	9.65559	40.6754	13.1732	13.5289	9.47866	12.9953	11.5732	11.0131	11.3121	10.6157	32.4295	18.3421	17.8483	14.6556	16.1571	13.8753	10.1112	10.9796	11.168
PGSC0003DMG400033706	ST4.03ch01	573324	573767	Gene of unknown function	0	0	0	0	0	0	0.272182	0.32014	0.852157	0.400936	0.350564	1.66936	0	1.24058	0	0.314083	0	0	0.302954	0	0	1.01323	2.22644	0.643149	0.94107	1.73327	0.374822
PGSC0003DMG400038942	ST4.03ch01	604550	607058	Gene of unknown function	0	0	0	0	0	0	0	0	0	0	0	0	0	0	0	0	0	0	0	0	0	0	0	0	0	0	0
PGSC0003DMG401030252	ST4.03ch01	615361	617661	Conserved gene of unknown function	0	0	0.177403	3.80663	5.53587	4.56983	0.283216	0.634231	2.72761	0	0.0794188	0.370772	0.146071	0.527909	4.26676	6.46674	5.47472	4.98626	0.51304	7.77854	3.50428	0.746571	2.17077	1.99768	5.1672	6.07973	5.46008
PGSC0003DMG402030252	ST4.03ch01	624728	626852	Conserved gene of unknown function	0	0	0	0	0	0	0	0	0	0	0	0	0	0	0	0	0	0	0	0	0	0	0	0	0	0	0
PGSC0003DMG400030251	ST4.03ch01	650780	653929	Conserved gene of unknown function	0	0	0	0	0	0	0	0	0	0	0	0	0	0	0	0	0	0	0	0	0	0	0	0	0	0	0
PGSC0003DMG400031501	ST4.03ch01	724425	727712	Loganic acid methyltransferase	0	0	0	0	0	0	0	0	0	0	0	0	0	0	0	0	0	0	0	0	0	0	0	0.306615	0	0	0
PGSC0003DMG400009733	ST4.03ch01	782905	783233	Conserved gene of unknown function	0	0	0	0	0	0	0	0	0	0	0	0	0	0	0	0	0	0	0	0	0	0	0	0	0	0	0
PGSC0003DMG400009726	ST4.03ch01	798825	801158	Conserved gene of unknown function	0	0	0	0	0	0	0	0	0	0	0	0	0	0	0	0	0	0	0	0	0	0	0	0	0	0	0
PGSC0003DMG400009732	ST4.03ch01	806132	807344	Conserved gene of unknown function	0	0	0	0	0	0	0	0	0	0	0	0	0	0	0	0	0	0	0	0	0	0	0	0	0	0	0
PGSC0003DMG400009731	ST4.03ch01	808230	810427	Conserved gene of unknown function	0	0	0	0	0	0	0.0483889	0	0.0506775	0	0	0.0794386	0	0	0	0	0	0	0	0	0	0	0	0	0	0	0
PGSC0003DMG400009730	ST4.03ch01	811216	812237	Calcium-binding pollen allergen	10.2018	12.1423	6.01419	12.1041	12.594	6.75458	15.9888	18.7207	27.0398	28.9881	12.6354	9.40573	9.77367	10.4642	7.97122	32.0131	23.5331	23.636	24.7919	11.4366	12.7863	5.96043	7.92719	10.0556	31.5748	27.6329	24.6616
PGSC0003DMG400009729	ST4.03ch01	812852	817804	SET domain containing protein	4.82099	5.39852	5.56168	3.32464	4.19654	2.88462	3.99664	4.1797	4.30925	2.48914	4.72715	4.29755	1.52254	1.32506	2.28353	5.5207	5.65892	4.81633	5.20952	3.42295	5.55336	1.43852	2.40956	2.30206	4.02047	5.22915	5.53356
PGSC0003DMG400009728	ST4.03ch01	831469	833331	Nudix hydrolase 17, mitochondrial	0.198639	0	0	0.524866	0.312872	0	0.245964	0.313943	0	0.940154	0	0	0	0.365019	0	0.147431	0	0	0.434029	0.198587	0.180705	0.158376	0.304205	0.756074	0.312	1.35709	1.03306
PGSC0003DMG401009727	ST4.03ch01	836951	839498	Calcium ion binding protein	5.38245	5.26757	8.06506	8.78547	6.49326	1.13285	15.6639	13.6989	21.1717	8.10736	12.0247	13.8968	8.47464	5.23877	5.19584	12.3265	11.6149	10.768	8.00016	0.492686	3.95023	8.035	3.7586	6.11238	20.4378	15.1116	17.5002
PGSC0003DMG402009727	ST4.03ch01	845772	849291	Calcium ion binding protein	55.032	44.902	104.789	622.155	525.517	515.721	192.585	163.584	165.178	161.97	114.945	88.9616	518.806	334.002	436.515	232.588	236.531	168.274	65.5715	163.544	207.672	460.849	423.488	421.677	182.548	171.121	175.033
PGSC0003DMG400009734	ST4.03ch01	851202	852406	Conserved gene of unknown function	0	0	0	0	0	0	0	0	0	0	0	0	0	0	0	0	0	0	0	0	0	0	0	0	0	0	0
PGSC0003DMG400031547	ST4.03ch01	921381	922484	Gene of unknown function	0	0	0	0.0935527	0	0	0	0	0	0	0	0	0	0	0	0	0	0	0	0	0	0	0	0	0	0	0
PGSC0003DMG400031548	ST4.03ch01	930463	931698	Conserved gene of unknown function	0	0	0	0	0	0	0	0	0	0	0	0	0	0	0	0	0	0	0	0	0	0	0	0	0	0	0
PGSC0003DMG400032118	ST4.03ch01	992189	998571	CDC48-interacting UBX-domain protein	9.73695	9.65007	5.47139	19.2535	14.7913	11.7568	6.92858	8.15851	7.00747	42.6173	4.17236	3.2019	21.7876	22.9938	11.7391	6.81647	7.01504	6.24972	9.79525	5.70024	5.02588	12.6096	12.8417	16.4973	7.5229	7.41745	6.75622
PGSC0003DMG400032119	ST4.03ch01	1010384	1013834	Jasmonate ZIM-domain protein 3	46.3073	18.3564	17.1095	40.5653	43.9487	58.8387	12.4398	13.6673	9.7421	29.539	38.4447	36.5172	21.6159	27.5788	36.7492	15.4705	16.6041	12.5792	24.8932	42.5644	57.5959	17.2794	17.8716	37.9515	7.80146	13.7915	27.2761
PGSC0003DMG401032158	ST4.03ch01	1017725	1018312	Gene of unknown function	0	0	0	0	0	0	0	0	0	0	0	0	0	0.155339	0.240103	0	0	0	0	0	0	0	0	0	0	0	0
PGSC0003DMG402032158	ST4.03ch01	1017725	1020684	F-box protein family	0	0	0	0.085729	0	0	0	0	0	0	0	0	0	0.182247	0.0902299	0	0	0	0	0.0916143	0	0	0	0	0	0	0
PGSC0003DMG400032159	ST4.03ch01	1021496	1024380	Dynein light chain type 1 family protein	2.41464	1.52521	2.84731	1.25713	1.30776	1.05781	3.01297	2.86589	3.65486	4.79759	5.08029	4.3847	0.727812	1.56555	1.91946	2.93942	3.35375	4.8764	1.96994	2.40814	2.06596	0.378839	0.730221	0.844283	3.57636	4.22073	4.30666
PGSC0003DMG400032160	ST4.03ch01	1028157	1030063	Conserved gene of unknown function	1.34326	0.365368	0.969981	14.7645	18.283	4.18802	2.20848	0.70901	3.7334	128.191	3.89137	3.11632	0.521734	5.1596	5.89762	3.26989	1.60722	2.28463	7.80738	13.029	15.4557	2.99768	3.57861	8.42949	2.99368	6.03006	9.35989
PGSC0003DMG400032120	ST4.03ch01	1036595	1043578	Isoform 2 of UPF0496 protein	8.88086	6.06964	7.22264	10.0855	13.3115	11.2769	8.78366	9.00953	9.16404	14.5342	10.7534	8.97271	9.4188	14.0471	10.7205	9.63548	9.4532	10.3713	6.74908	8.8903	9.31242	11.1275	16.397	9.33511	9.13392	9.67455	10.7334
PGSC0003DMG402032161	ST4.03ch01	1041023	1048731	Iaa-amino acid hydrolase 4	10.8484	12.7976	8.4073	6.0951	6.64914	6.5284	8.79767	9.96648	10.8427	10.1967	9.20315	5.66445	6.05938	8.68427	6.62169	9.81976	10.9061	11.1622	11.1879	8.53676	6.83912	7.06828	7.54445	5.92136	9.55055	12.2586	11.2085
PGSC0003DMG401032161	ST4.03ch01	1044463	1048743	Iaa-amino acid hydrolase 4	15.1949	14.9831	6.60982	10.7748	7.33725	6.26893	10.6577	11.3357	9.51541	6.8414	8.56183	10.0204	10.1181	6.98522	7.06972	12.4604	12.3771	8.63345	11.7199	9.36425	9.62923	5.4477	5.1876	5.57704	8.39242	15.4017	13.2525
PGSC0003DMG400032162	ST4.03ch01	1051570	1053018	Short chain alcohol dehydrogenase	5.20617	5.7539	9.1571	1.64631	1.30931	1.72529	11.6174	13.3369	6.44661	2.97785	4.73541	4.61158	0.541746	1.01679	5.42225	7.09406	7.1152	6.58066	6.00358	29.9868	24.2287	1.76504	2.33629	0.355036	5.80419	13.9345	13.3695
PGSC0003DMG400032163	ST4.03ch01	1054502	1056145	Short chain alcohol dehydrogenase	0.129931	0	0.403128	0	0.0796609	0	0	0.102867	0	0.12923	0.270443	0.270078	0	0	0.395997	0.304084	0	0	0.470273	1.80298	1.41887	0.169641	0.105104	0	0	0	0
PGSC0003DMG400032164	ST4.03ch01	1056709	1058065	Short chain alcohol dehydrogenase	0	0	0	0	0	0	0	0	0	0	0	0	0	0	0	0	0	0	0	0	0	0	0	0	0	0	0
PGSC0003DMG400032121	ST4.03ch01	1060655	1062515	Short chain alcohol dehydrogenase	0.804049	0	0	0	0.0792056	0.0782704	0.256637	0.0796347	0	26.0337	0	0	0	3.0401	0.196827	0.0785465	0	0.0712069	1.08849	0	0	0.0843378	0.816551	0.241766	0	0	0
PGSC0003DMG400032210	ST4.03ch01	1062929	1065071	Ntp201	0	0	0	0	0	0	0	0	0	0	0	0	0	0	0	0	0.06706	0	0	0	0	0	0	0	0.0735589	0	0.0207027
PGSC0003DMG400032122	ST4.03ch01	1066567	1069506	Binding protein	1.3454	0.897652	1.73828	3.46503	2.61989	1.03349	3.62398	2.48409	3.53145	0.9473	1.55725	1.5688	1.23947	0.839307	1.1628	2.35337	2.87613	2.81379	0.684411	0.3932	1.16142	2.12766	1.35452	1.58865	3.3434	2.05193	2.46455
PGSC0003DMG401032165	ST4.03ch01	1070235	1072128	Gene of unknown function	17.3273	14.8957	8.40256	9.86567	11.814	10.6134	4.83809	4.4845	4.80249	4.32719	8.62975	7.34495	7.38466	6.25511	9.30342	6.37659	6.50727	6.37709	8.35648	8.23033	8.17896	7.64507	7.86661	10.4951	7.98503	6.05896	6.18333
PGSC0003DMG402032165	ST4.03ch01	1070235	1073450	Conserved gene of unknown function	7.05583	6.93129	3.57487	3.49822	5.60771	4.65684	2.48373	2.56067	2.87954	1.97805	3.05474	2.2955	1.93996	3.34577	3.68055	3.07056	2.54432	3.81713	4.38901	3.62716	2.78946	3.87546	4.37137	4.77853	4.47862	2.57739	2.75824
PGSC0003DMG400032166	ST4.03ch01	1076767	1090205	Lysyl-tRNA synthetase	10.36	9.65432	12.5351	19.6837	17.6059	22.3378	10.6275	10.0111	10.4701	8.69643	11.2103	14.5442	12.0838	10.6391	22.0666	8.91799	10.8527	10.2735	9.03294	19.1383	14.477	17.0139	16.5177	17.1177	9.84058	14.8195	9.35654
PGSC0003DMG400032123	ST4.03ch01	1105142	1108275	Conserved gene of unknown function	71.1121	89.2059	47.7834	76.3227	90.5709	85.7574	25.8777	21.5637	29.2934	19.5821	40.368	38.644	42.0635	26.0231	57.1154	16.6221	20.3027	20.4738	50.529	44.5727	53.3686	61.7222	49.691	66.6978	33.8611	26.224	29.0766
PGSC0003DMG400032124	ST4.03ch01	1114264	1120380	Isocitrate dehydrogenase [NADP]	2.57727	1.40262	1.17672	6.9561	6.80186	15.2703	4.04592	3.5557	4.50057	3.35744	4.47376	4.74307	4.56343	8.80495	7.0822	4.12718	4.408	4.87978	2.65955	0.389251	2.21329	3.67631	3.66558	6.75825	4.03111	5.85907	5.1019
PGSC0003DMG400032167	ST4.03ch01	1124621	1132123	Conserved gene of unknown function	30.5688	43.3486	27.3549	18.7363	16.1032	19.5126	21.4481	18.2492	21.7507	55.9406	26.8537	24.932	21.9789	23.9505	22.4681	26.7143	25.5311	20.8497	47.0127	25.4047	31.0334	20.9766	21.5528	26.1478	23.9163	22.4119	23.9123
PGSC0003DMG400032211	ST4.03ch01	1139851	1140332	Conserved gene of unknown function	16.0429	24.0367	6.82696	16.4877	13.9605	7.31404	27.0031	24.6285	28.8643	25.3546	26.482	23.1918	14.9618	6.43438	2.03531	20.4028	17.4177	22.3037	23.8991	1.0517	4.08859	12.9877	6.83078	24.4793	29.8575	17.5358	22.4632
PGSC0003DMG400032168	ST4.03ch01	1143577	1149975	5'-adenylylsulfate reductase-like 5	37.1575	39.2283	48.9373	40.2706	32.4777	35.3066	31.897	31.1945	29.3104	45.5772	54.961	51.3826	28.1134	30.2275	37.2113	39.7905	37.6784	36.3297	43.8181	59.3878	71.8217	35.862	34.146	34.8138	34.1369	32.5859	35.511
PGSC0003DMG400032169	ST4.03ch01	1154022	1158699	Oxoglutarate malate translocator	115.528	139.339	107.974	139.049	134.986	136.366	219.026	231.845	201.783	187.302	183.227	169.782	133.234	186.437	150.279	150.543	159.477	185.943	139.036	159.838	150.66	127.949	121.044	125.392	215.466	177.229	199.588
PGSC0003DMG400032127	ST4.03ch01	1252517	1260989	Conserved gene of unknown function	11.7341	12.6115	10.7934	19.9907	18.4245	13.355	12.682	9.91334	10.6724	11.621	15.3404	14.3119	25.2518	18.0359	14.544	10.5869	9.69378	10.9841	10.0546	7.38453	7.54881	17.9203	15.831	16.9843	8.8065	11.7686	11.6369
PGSC0003DMG400032172	ST4.03ch01	1279054	1281173	HEAT repeat family protein	6.64623	3.83416	12.5458	8.23377	5.97763	5.895	4.52096	4.52595	4.18158	2.54454	11.1649	12.1608	8.28866	3.89277	5.4214	7.21979	6.12186	5.08711	4.46836	8.99105	12.182	4.91732	5.21334	5.81078	4.0189	5.87259	6.69993
PGSC0003DMG400032173	ST4.03ch01	1281299	1283170	Importin beta-3	5.81871	4.67455	8.46952	3.42976	3.70339	4.09574	3.86498	3.45672	3.74329	1.55971	7.47333	9.19987	4.55874	3.44721	5.58694	6.46673	5.0062	4.74745	3.15398	5.12326	5.9392	4.50418	4.35638	4.57249	3.37538	6.5954	5.26095
PGSC0003DMG400032215	ST4.03ch01	1286822	1288111	HEAT	3.40102	2.91514	5.9611	2.00843	3.20362	4.00508	2.16445	2.56452	2.32156	1.73717	4.07849	3.54727	0.54627	2.19268	4.46862	3.50447	2.88729	2.82943	3.10961	5.19387	2.20585	2.78704	5.00005	3.79558	2.11483	3.94209	3.37007
PGSC0003DMG400032128	ST4.03ch01	1301090	1303592	Conserved gene of unknown function	4.12805	4.02885	2.8213	2.22769	2.79718	2.53788	4.18655	4.76639	4.14418	1.66208	2.07465	2.1167	4.0691	3.45613	3.33448	3.79866	4.20884	4.27922	3.02537	2.44592	3.38932	2.92164	3.48592	3.37423	4.10211	4.53964	3.8556
PGSC0003DMG400032129	ST4.03ch01	1308531	1313164	Carboxy-lyase	0	0	0	0.81854	0.796454	0.112132	0.727264	0.113948	0.168964	0	0	0	0.306528	0.493682	0	0	0	0.101255	0	0	0	0.241054	0.116229	1.51322	0.113832	0	0.171037
PGSC0003DMG400032216	ST4.03ch01	1313906	1316275	Conserved gene of unknown function	38.3617	58.2641	10.4043	10.7884	10.7509	11.9617	17.0492	15.6134	19.5369	30.8739	11.8156	10.486	15.4098	13.6514	13.4054	17.2357	18.8081	16.3449	66.232	11.3239	14.6179	13.8669	13.1627	11.6706	14.1457	14.3202	15.171
PGSC0003DMG400032217	ST4.03ch01	1327911	1328314	Late blight resistance protein	0	0	0	0	0	0	0	0	0	0	0	0	0	0	0	0	0	0	0	0	0	0	0	0	0	0	0
PGSC0003DMG400032130	ST4.03ch01	1371469	1372587	NL0E	1.48108	0.771578	0.226894	0.317398	0.0897753	0	0.291596	0	0.152493	0	0.507129	0.4742	0.0927636	0	0	0	0.246548	0.322131	1.0706	0	0.312733	0.382119	0.184756	0	0.36166	0.409409	0.463588
PGSC0003DMG400032177	ST4.03ch01	1372684	1377068	Pentatricopeptide repeat-containing protein	8.46977	6.93894	14.6507	19.9056	21.7332	17.0881	10.2359	11.5194	11.2948	6.08122	9.59038	9.91144	22.8939	23.292	17.4338	10.2688	10.9144	11.3303	6.27593	13.0944	10.2341	20.9748	19.9503	19.2167	12.1532	10.3953	11.5656
PGSC0003DMG400032131	ST4.03ch01	1399692	1404111	Maintenance of killer 16 (Mak16) protein	580.94	534.891	537.473	282.456	347.674	469.824	439.495	401.356	460.276	809.375	529.077	458.039	244.527	200.003	519.22	420.547	404.096	408.637	399.614	455.55	469.75	475.696	417.108	291.241	512.756	347.443	364.452
PGSC0003DMG400032132	ST4.03ch01	1405032	1411492	Serine/arginine-rich protein	101.438	102.763	87.6534	127.462	106.929	91.1394	48.8036	50.4991	43.3078	77.1576	80.1227	87.5913	158.977	143.856	79.913	47.5544	50.6523	49.9857	109.954	85.7313	90.0558	85.58	89.6315	92.8888	41.3403	55.6587	59.3808
PGSC0003DMG400032133	ST4.03ch01	1413744	1419552	Glucan endo-1,3-beta-glucosidase 4	20.0786	20.6312	19.0387	21.9511	23.4772	12.3499	9.32221	9.89532	10.0024	18.4679	19.1078	16.8745	35.0533	21.5039	11.8437	8.03935	6.24807	7.75114	18.2168	15.8634	14.7551	17.9019	12.8116	19.7922	9.00723	8.04954	8.51388
PGSC0003DMG400032222	ST4.03ch01	1432776	1434117	Extensin Dif10	1.73954	0.35874	2.28931	2.2834	1.37109	0.369449	1.76005	1.62985	2.52769	0.315474	3.25317	3.05229	1.89017	1.20311	1.78136	2.84627	2.5245	2.86749	0.740773	1.80708	1.45048	1.86004	1.22442	0.888848	2.52107	1.48062	2.2839
PGSC0003DMG400032223	ST4.03ch01	1439744	1441644	Extensin Dif54	0	0.0598905	0.105251	0	0.0829433	0.0819298	0.0333033	0.0834716	0.0698134	0	0.141657	0.109989	0.0437756	0.140259	0	0.1237	0.0766892	0.225465	0.0378241	0.104404	0.0483401	0.0442623	0	0	0.210365	0.113842	0
PGSC0003DMG400032226	ST4.03ch01	1451057	1453250	Neutral amino acid transport protein	2.59577	1.93832	1.16475	1.42191	1.5525	0.940968	2.88604	2.73461	3.29278	2.05744	1.36728	1.82578	0.336127	0.956754	1.09657	2.35147	1.56795	2.01679	3.37649	0.932263	0.987554	1.50692	0.769905	1.00846	1.39735	1.61496	2.17768
PGSC0003DMG400032135	ST4.03ch01	1454410	1459157	Uncharacterized BCR, COG1963 family protein	2.08168	3.16623	1.7658	6.81089	5.89636	4.13895	3.43272	4.03863	3.11465	4.12371	2.73875	1.4524	8.31843	7.92032	4.11858	2.84282	2.56316	2.53335	3.09901	1.69552	1.84384	5.42102	5.03273	6.45538	1.97672	2.33796	2.69121
PGSC0003DMG400032227	ST4.03ch01	1459458	1462273	Amino acid transporter	4.5882	2.28888	0.51071	1.43054	0.937892	1.2968	1.54418	1.21399	1.25965	7.27307	0.397579	0.604866	0.882632	1.70813	0.466412	1.30683	1.09349	0.925507	4.14754	0.505409	0.594156	0.772909	1.11544	1.25902	0.817382	1.25174	2.43333
PGSC0003DMG400032136	ST4.03ch01	1465983	1469402	Conserved gene of unknown function	1.44383	1.65112	2.48236	5.37586	5.11644	5.2197	9.22228	7.56256	7.96012	1.98389	2.23301	3.06578	3.8545	3.47895	6.29258	7.37297	8.59512	7.6658	0.827737	1.77395	2.10598	5.21516	5.41592	3.70247	5.88806	7.00633	9.21424
PGSC0003DMG400032180	ST4.03ch01	1477411	1484952	Serine/threonine-protein phosphatase	29.852	34.5696	22.5965	50.2517	53.9321	47.6788	44.8423	43.394	52.4515	38.8092	26.6013	26.5415	57.1667	59.7553	49.7835	44.1958	44.3879	48.019	44.7559	22.8616	21.6525	43.2431	40.0783	43.2455	45.996	43.8808	44.6942
PGSC0003DMG400032137	ST4.03ch01	1486493	1493275	Dead box ATP-dependent RNA helicase	22.4425	21.1886	24.1172	27.639	26.351	26.0388	16.2216	18.4481	19.7484	17.011	24.6209	23.5234	22.4477	25.6001	21.8919	21.1525	22.0284	21.661	20.2425	22.6598	23.6474	25.3744	23.1577	25.462	16.2965	18.4243	18.2507
PGSC0003DMG400032138	ST4.03ch01	1500584	1506897	Protein AFR	9.73298	10.222	8.04968	8.96357	10.4643	9.55993	4.44578	6.02794	5.61433	9.95247	6.36716	7.2159	6.10893	8.09673	6.68539	4.13633	4.4729	5.25493	8.31216	6.28749	5.96906	8.81751	8.64765	10.8942	5.43621	5.08434	4.59918
PGSC0003DMG400032181	ST4.03ch01	1510329	1513966	Conserved gene of unknown function	2.64898	2.50897	3.0484	4.52112	5.38221	3.366	12.5452	9.49021	7.67846	4.15784	3.21614	4.63343	0.562556	3.17392	1.09144	4.23922	4.20583	7.55564	3.63615	3.47409	3.69292	3.50209	6.64478	9.92426	8.16152	7.30361	7.76328
PGSC0003DMG400032182	ST4.03ch01	1516479	1518210	Non-specific lipid-transfer protein	2.55963	2.72916	3.88417	2.62228	2.86577	0.839338	29.761	29.8599	29.5678	2.54514	1.5548	1.53956	12.1962	7.89656	3.82332	11.2416	13.2667	11.9563	1.17068	1.07395	1.10778	2.48223	2.50469	3.44896	17.8078	19.3403	18.7795
PGSC0003DMG400032139	ST4.03ch01	1525200	1532641	Conserved gene of unknown function	6.87268	7.46724	8.83421	3.96806	2.55745	1.82004	10.0501	10.4607	11.8951	4.1764	7.24551	6.81179	5.6155	4.98772	2.9654	8.65493	8.53299	8.17107	6.62335	8.5225	6.54448	2.8085	3.78657	2.50938	8.41248	9.95848	9.60216
PGSC0003DMG400032140	ST4.03ch01	1533698	1542060	KH domain protein	11.3122	8.61178	16.0065	18.4556	22.5562	15.8705	14.1646	14.0316	15.4672	8.19079	12.4908	12.249	23.6864	23.3557	18.2919	13.6214	15.2732	16.6576	9.08243	12.1469	10.628	19.5597	18.652	18.7152	14.6074	12.4314	13.6615
PGSC0003DMG400032183	ST4.03ch01	1542712	1546146	Conserved gene of unknown function	39.5453	35.9498	102.456	29.4743	35.6923	16.8918	77.9077	71.8389	65.3353	21.8238	59.8017	60.6989	15.8712	34.6404	43.4018	118.142	111.226	123.378	19.4134	86.9862	94.4769	28.4267	16.1155	24.9511	93.6051	90.486	107.036
PGSC0003DMG400032228	ST4.03ch01	1566932	1568441	Conserved gene of unknown function	0	0	0	0.128089	0.162424	0	0	0.054469	0.0913563	0.0685505	0	0	0.056828	0.455735	0.13458	0.107567	0.199712	0	0	0.136428	0	0.0577393	0.0560661	0	0.0548212	0.0494987	0.123931
PGSC0003DMG400032229	ST4.03ch01	1576195	1577007	Dirigent 2	0	0	0	0	0	0	0	0	0	0	0	0	0	0	0	0	0	0	0	0	0	0	0	0	0	0	0
PGSC0003DMG400032141	ST4.03ch01	1589936	1591644	RRNA-processing protein EBP2	4.29454	3.31257	4.28159	2.99544	3.92289	2.43229	4.35922	5.18183	4.3389	2.52858	3.39616	3.04899	7.51329	4.68639	2.86725	3.12793	4.80084	3.39003	5.08316	3.59181	3.12925	4.17767	4.78398	3.90308	4.96753	3.99885	4.05644
PGSC0003DMG400032187	ST4.03ch01	1605710	1611808	Tap46	29.3906	27.2513	24.4795	42.2049	35.7172	27.2538	21.9156	21.9298	20.2625	24.3855	19.9275	18.4454	60.5635	74.9722	31.7004	21.0512	24.8491	20.7219	31.6843	16.8312	16.6881	35.3889	49.5383	40.7681	22.3898	22.0222	24.0097
PGSC0003DMG400032142	ST4.03ch01	1615105	1622855	Casein kinase	135.008	112.776	130.959	154.137	205.555	255.237	105.603	101.599	127.98	102.018	77.5414	90.5824	118.099	195.69	228.77	125.141	117.825	116.874	127.741	187.995	124.419	184.525	224.804	196.599	159.582	176.213	145.759
PGSC0003DMG401032143	ST4.03ch01	1627868	1632893	Conserved gene of unknown function	2.30063	2.12742	2.39668	1.74947	1.40094	1.7102	4.00818	4.22526	3.56458	1.19079	2.23711	2.61339	1.79414	1.71712	2.8669	4.08524	3.7021	3.84993	0.549816	0.312137	0.696528	2.54419	1.9529	1.67655	3.57277	3.08318	3.11897
PGSC0003DMG402032143	ST4.03ch01	1632133	1632893	Gene of unknown function	0.497148	0.185708	2.13686	0.153177	0.130533	0.516257	1.28403	1.04857	1.34056	0.657969	1.31864	0.343526	0.530075	0.963029	0.648371	1.03193	1.42202	1.62561	0.601653	0.330791	0.604335	0.692749	1.0668	0.529256	2.22125	1.89973	0.525845
PGSC0003DMG400032189	ST4.03ch01	1642133	1648615	Metal tolerance protein	46.3564	51.1279	64.3301	38.8857	40.8626	84.7678	18.2811	17.8939	38.8922	30.5537	49.8879	48.6473	60.8619	44.8242	83.2517	47.5548	48.5443	58.8785	46.1048	53.6513	59.924	66.3084	46.4946	45.5728	34.8601	40.9947	52.1355
PGSC0003DMG400032190	ST4.03ch01	1651485	1653969	Acidic ribosomal protein P1a	514.225	562.631	630.521	554.586	496.18	536.227	403.656	501.564	453.986	605.763	786.351	622.289	630.28	449.876	505.284	446.202	451.825	442.121	498.848	695.136	822.5	449.921	397.202	428.409	542.829	466.222	568.268
PGSC0003DMG400032191	ST4.03ch01	1662189	1664271	Transcription or splicing factor	1.44405	1.00079	2.24247	1.64398	2.14989	1.87424	1.78612	1.0176	1.44283	0.400077	2.43926	1.17169	2.44582	2.44058	1.33587	1.5066	1.16403	1.19774	2.13937	2.07275	2.2809	2.42626	2.4842	1.80353	1.40664	1.79102	1.81047
PGSC0003DMG400032192	ST4.03ch01	1666818	1668625	RRNA-processing protein EBP2	10.8625	14.5298	12.6123	8.27493	6.70467	8.02904	15.304	16.046	14.8641	15.1371	16.3398	11.8182	15.5502	12.7585	8.1581	14.4821	15.9432	11.1652	20.583	14.2718	14.4423	9.03295	12.4714	8.54682	15.4154	14.1924	16.0853
PGSC0003DMG400032193	ST4.03ch01	1669876	1674402	GTP-binding protein	2.93119	3.2034	2.77188	3.31089	4.55779	3.70909	4.73249	5.46025	5.47477	1.6685	2.96465	2.72628	4.79718	4.11152	3.03256	5.26901	5.59013	5.59495	3.71365	3.63367	2.73318	5.00444	4.77186	6.48862	4.89133	4.52575	5.00629
PGSC0003DMG401032194	ST4.03ch01	1676231	1684412	Ubiquitin ligase SINAT2	21.7179	21.0242	11.9633	23.1211	19.7261	20.601	19.6699	20.0858	17.7137	147.237	18.4877	15.5624	30.3663	31.244	23.0565	21.1966	20.3465	18.9857	31.7142	12.9777	16.79	28.2466	30.5146	28.7833	18.0757	16.415	19.3382
PGSC0003DMG402032194	ST4.03ch01	1677534	1681313	Ubiquitin ligase SINAT2	0.0497369	0.0650838	7.56744e-07	0.100274	0.0791783	2.0412e-07	0.0791836	0.107031	0.0515269	1.99446	0.195602	5.39932e-09	1.13172e-11	0.172837	0.0635562	0.11471	0.0316665	4.49174e-10	0.0787617	1.05951e-08	5.79231e-10	0.0549082	0.230541	7.4759e-08	0.0668148	0.0989296	0.0365151
PGSC0003DMG400032195	ST4.03ch01	1695771	1700088	Nse1 non-SMC component of SMC5-6 complex family protein	1.22007	1.3823	1.99993	3.73171	2.26661	0.882261	2.05359	2.41764	3.02148	1.65084	1.6351	2.72599	2.43546	3.04865	1.96309	2.3857	2.52599	2.90854	1.13127	1.99252	1.51787	2.26868	2.48298	1.74846	4.0943	3.26218	1.88869
PGSC0003DMG400032144	ST4.03ch01	1717631	1724040	Cysteine protease ATG4B	26.8949	25.6756	24.4666	34.9595	41.734	37.0606	27.552	26.6373	30.0013	26.5943	18.563	18.6254	25.6662	31.2087	43.4715	30.0549	27.7428	30.9485	29.2781	19.9338	18.3912	41.5273	36.5229	34.9318	31.6632	25.3525	26.7499
PGSC0003DMG400032197	ST4.03ch01	1724682	1729852	Restricted tev movement 1	0.716952	1.20291	0.177606	0	0.141168	0	0	0	0	0.17778	0.790935	1.11354	0	0	0.175277	0.278803	0.127881	0.501215	0.521211	0.358026	0	0.149742	0.719731	0.571939	0.84651	0.641583	0.325221
PGSC0003DMG400032198	ST4.03ch01	1730931	1733400	Conserved gene of unknown function	4.30153	4.60172	3.12277	9.29836	10.3418	5.93692	6.4969	5.98435	9.43022	2.74283	5.4331	5.57192	13.7506	14.4678	11.6927	11.5758	12.9232	13.6832	5.37369	3.19813	4.45484	9.77487	7.82698	8.6954	12.6559	14.362	15.4051
PGSC0003DMG400032145	ST4.03ch01	1737327	1740870	Lipoate-protein ligase B	1.01988	0.861749	1.90223	1.77365	1.00447	1.19141	0.572363	1.00937	1.11124	1.90222	0.793019	1.72274	1.03309	1.66394	1.62208	0.994656	1.19276	1.16879	1.10714	1.39689	1.04883	1.28177	0.928465	0.61225	0.505002	1.6479	1.0382
PGSC0003DMG400032146	ST4.03ch01	1742874	1749507	10-formyltetrahydrofolate synthetase	127.773	160.342	48.5492	36.6452	47.7051	48.4533	24.6504	27.5185	29.6419	62.3751	43.4372	43.4525	39.9215	38.6719	52.3307	27.3757	30.2091	32.0193	123.671	48.0608	47.6648	51.8505	62.6125	56.9443	28.7883	33.2014	41.6765
PGSC0003DMG400032147	ST4.03ch01	1754443	1757775	Peroxidase	3.40854	7.27177	1.06805	5.52489	7.36793	4.39877	7.51824	7.94849	4.4217	2.42597	4.25764	2.63805	6.2211	3.52519	12.8741	2.35982	2.46564	3.52072	9.20862	3.97126	3.65763	6.21183	5.77849	6.24828	3.02047	2.52223	3.07955
PGSC0003DMG400032199	ST4.03ch01	1761454	1764298	Peroxidase	0	0.198248	0	6.75991	9.37836	3.47497	2.11762	3.39815	5.25057	0.261692	0.0781682	0	3.16394	2.36755	3.17058	0.205299	0.190193	0.55914	0.126201	0.173956	0.160409	3.52672	14.9564	5.47681	3.0654	0.818776	1.65922
PGSC0003DMG400032148	ST4.03ch01	1777916	1781949	NDR1	0.431968	0.161845	0.429167	0.400061	0.226874	0.112139	0.0489041	1.02559	0.193541	1.1448	0.127675	0	0.232027	0.56122	0.14089	0	0	0.101262	0.208711	0	0	0.361595	0.813657	0.230257	0.569201	0.2066	0.847599
PGSC0003DMG400032231	ST4.03ch01	1783477	1784286	NDR1	0.151696	0.340655	0	0.421184	0.358506	0	0.977095	1.44034	0.306183	2.26042	0.403111	0.157398	0.243794	0.688325	0	0.354541	0.217463	0.106544	0.660094	0	0.276873	0	0.12232	0.242461	0.599088	0.435117	1.44305
PGSC0003DMG400032149	ST4.03ch01	1793983	1798785	Structural molecule	0	0	0	0.103276	0	0	0.136107	0.174702	0.0743838	0.0666307	0.23922	0.0697108	0	0	0	0	0	0.0785459	0	0.06629	0.0612808	0.0931649	0	0	0.0735796	0	0.0502636
PGSC0003DMG400032150	ST4.03ch01	1799935	1805184	DEAD/DEAH box helicase family protein	10.3013	8.53948	8.90739	2.8234	4.52669	5.23482	6.49919	6.38525	6.46934	5.97115	7.76538	7.86568	3.57436	5.45396	5.2331	7.08008	5.97449	7.11184	6.66401	8.16304	7.27531	5.86292	5.68281	5.41646	5.36604	5.68639	6.7951
PGSC0003DMG400032200	ST4.03ch01	1828099	1849607	1,3-beta-glucan synthase	24.5557	19.8119	31.9302	25.3891	27.0597	31.836	26.2836	23.7311	26.8763	20.3388	31.3483	35.1076	12.4119	23.3089	25.4553	24.732	22.313	24.6482	23.6055	30.5912	28.8158	24.5306	27.3471	24.4494	21.6462	25.3232	19.9191
PGSC0003DMG400032202	ST4.03ch01	1895208	1918478	Callose synthase 3	11.6642	7.42455	11.4979	9.36223	11.6752	16.3872	14.6445	14.7962	16.4255	14.3121	19.1052	20.6769	3.46019	5.33165	7.47277	16.4999	15.8669	15.9686	8.10891	11.1778	9.38009	6.97788	9.93331	13.6623	15.5337	14.3744	13.3076
PGSC0003DMG400032232	ST4.03ch01	1926908	1928815	U-box domain-containing protein	4.34806	2.86284	5.39791	3.61997	5.9883	5.71115	5.23977	3.74057	3.6498	2.8259	3.10353	3.72409	2.92095	3.0381	4.97958	2.71009	3.05488	3.85448	2.56125	3.37894	2.93648	5.55385	3.98646	6.2784	3.47758	3.21211	3.96667
PGSC0003DMG400032151	ST4.03ch01	1929493	1935765	U box	4.02697	3.21234	3.85854	1.99565	1.76195	1.34537	2.66793	2.49669	2.10431	2.06949	2.06469	1.99855	1.19606	0.967865	1.80382	1.67027	1.86021	2.01593	2.2406	2.51398	2.23669	1.79362	1.50414	1.94206	2.34763	1.70329	2.12981
PGSC0003DMG401032203	ST4.03ch01	1940714	1946323	Extensin	11.58	5.13962	2.29645	5.35321	4.6928	4.61204	2.26301	4.06137	1.00716	1.87558	7.04686	13.2949	3.69162	1.66215	1.58564	0.211099	0.193096	0.189215	5.34904	4.42818	5.52796	1.2502	4.57202	1.95812	0.425251	0.482043	2.49674
PGSC0003DMG400032233	ST4.03ch01	1969263	1969672	Cysteine-rich extensin-2	0.484112	0	0	0.869609	0	0	0.645624	0.753223	0	0	0	1.47355	0.699749	0.288285	0	0	0.328593	0.323061	0.719357	0	0	0	0.372129	0	0.367848	0	2.66342
PGSC0003DMG402032203	ST4.03ch01	1974045	1975488	Extensin	1.47286	0.45214	0.532515	1.98589	1.16042	1.25133	1.37559	0.741964	0.359439	0.399433	1.78326	2.50408	0.541307	0.610573	0.655183	0	0.192521	0	0.678687	1.73446	1.34578	0.897167	1.08249	0.535644	0.105994	0.288351	0.605983
PGSC0003DMG400032204	ST4.03ch01	2007377	2013255	D12 oleate desaturase	383.132	413.465	237.366	261.897	260.271	533.824	35.3528	34.0187	52.7301	502.941	557.913	586.508	106.623	163.292	544.167	80.9827	85.4868	74.6714	356.027	398.546	372.203	183.473	260.41	126.593	85.9157	83.1319	112.516
PGSC0003DMG400032152	ST4.03ch01	2043182	2048782	Enoyl-acyl-carrier-protein reductase	0.977645	0.793096	1.88372	0.976599	1.04585	0.924463	2.21704	1.71667	2.41529	1.46349	1.751	2.33303	2.0791	0.880062	0.273648	2.24177	1.11653	1.8402	1.10626	1.38713	0.897288	0.469594	0.512929	0.504947	2.00621	1.20771	1.10256
PGSC0003DMG400032236	ST4.03ch01	2051651	2051976	COG5125	0.852877	0	0	1.48492	0	0.642054	0	1.94026	1.20869	0	0	0	0	0	2.41033	1.27635	0.548999	1.08945	0.642885	0	0.759366	0	0	1.94514	1.2513	1.17274	0
PGSC0003DMG400032153	ST4.03ch01	2064502	2068535	Conserved gene of unknown function	13.6315	13.0679	8.64552	13.4298	10.9166	13.4162	16.5438	15.4564	13.0809	7.12742	10.3514	8.66009	14.3359	12.6584	9.89043	13.8833	12.1432	11.9442	10.9324	12.2168	9.46662	10.9169	11.1033	13.4362	10.5035	13.7687	13.2313
PGSC0003DMG400032205	ST4.03ch01	2075479	2082422	Selenoprotein O	9.65727	9.40405	8.39843	16.0248	14.7753	10.4049	12.6008	13.2056	13.2723	12.6955	9.22346	10.0321	13.1288	15.6722	12.9541	10.366	10.8087	12.168	14.0826	9.25865	9.98363	12.8827	12.1126	12.2506	11.2563	12.4829	12.9487
PGSC0003DMG400032206	ST4.03ch01	2084195	2089035	Pentatricopeptide repeat-containing protein, chloroplastic	4.92166	3.87814	8.47675	6.79459	7.81194	8.91593	6.52635	7.1869	6.42417	6.0841	6.38805	5.73606	4.53574	4.34509	7.25016	6.82134	5.67784	7.10312	4.80141	10.4974	9.16996	5.85083	6.63347	6.38259	6.26188	5.8556	6.09401
PGSC0003DMG400032154	ST4.03ch01	2090383	2095569	Alcohol dehydrogenase	24.2655	25.7997	42.7928	15.2129	19.0163	17.5818	26.8878	28.6681	24.7965	52.5023	24.5001	27.4627	9.42168	18.5185	21.0847	28.5811	28.623	32.2072	32.4661	51.4156	43.895	15.3713	16.703	10.906	25.818	33.8051	31.6344
PGSC0003DMG400032155	ST4.03ch01	2132539	2146062	Lipoxygenase	13.1439	8.22454	6.43015	4.53355	5.99779	7.0886	2.97493	2.13143	6.50056	4.7811	4.24381	4.93691	0.960555	0.680485	2.76051	6.81857	7.09638	8.51995	0.611097	1.86062	2.44068	4.02707	3.22469	3.7449	3.59695	2.67236	5.24433
PGSC0003DMG400032207	ST4.03ch01	2151329	2152141	Lipoxygenase	0	0	0	0	0	0	0	0	0	0	0	0	0	0	0	0	0	0	0	0	0	0	0	0	0	0	0
PGSC0003DMG400032156	ST4.03ch01	2217265	2219609	Oxidoreductase, 2OG-Fe(II) oxygenase family protein	0	0	0	0	0	0	0	0	0	0	0	0	0	0	0	0	0	0	0	0	0	0	0	0	0	0	0
PGSC0003DMG400032208	ST4.03ch01	2241680	2245302	Oxidoreductase, 2OG-Fe(II) oxygenase family protein	5.35136	8.25955	0.761967	0.898593	1.30979	2.10851	0.445148	0.767605	0.651264	12.2577	0.368796	0.143891	4.24976	1.0816	1.35572	0	0.199044	0.292563	7.58238	0.414243	0	0.116006	0.111927	11.0812	0.626318	0.298271	1.2543
PGSC0003DMG400032157	ST4.03ch01	2261123	2263019	Oxidoreductase, 2OG-Fe(II) oxygenase family protein	0.0527322	0	0	0.14772	0.166285	0.164253	0.100152	0.209179	0.104973	0.368731	0.0473315	0.0551262	0.175515	0.386625	0.0516744	0.0413321	0.0384358	0.0753339	0	0	0	0.177473	0.819773	0.254485	0.295213	0.304306	0.308977
PGSC0003DMG400003478	ST4.03ch01	2343890	2346081	Oxidoreductase, 2OG-Fe(II) oxygenase family protein	0	0	0	0	0	0	0	0	0	0	0	0	0	0	0	0	0	0	0	0	0	0	0	0	0	0	0
PGSC0003DMG401003479	ST4.03ch01	2390622	2391342	Gene of unknown function	0	0	0	0	0	0	0	0	0	0	0	0	0	0	0	0.139401	0.127881	0	0.130303	0	0.163259	0	0	0	0	0	0.0813053
PGSC0003DMG402003479	ST4.03ch01	2394073	2396834	Oxidoreductase, 2OG-Fe(II) oxygenase family protein	16.0455	27.9563	1.12917	2.37114	2.60075	3.53149	2.21824	2.54321	2.00208	27.0625	2.18554	1.17244	12.6596	3.49143	2.6882	0.812335	0.544996	0.833806	23.4861	1.12568	0.610264	2.77836	1.92331	30.151	1.01334	1.08102	3.59984
PGSC0003DMG400021383	ST4.03ch01	2421019	2422447	Oxidoreductase, 2OG-Fe(II) oxygenase family protein	0	0	0	0	0	0	0	0	0	0	0	0	0	0	0	0	0	0	0	0	0	0	0	0	0	0	0
PGSC0003DMG400021350	ST4.03ch01	2426521	2429020	C2 domain-containing protein	0	0	0	0	0	0	0	0	0	0	0.0348196	0	0	0.051823	0	0	0	0	0.0278062	0.0383953	0.0712286	0	0	0	0	0	0
PGSC0003DMG400021382	ST4.03ch01	2450053	2459089	Conserved gene of unknown function	0.0130394	0.0149282	0.0261669	0	0	0	0.0573915	0.0103562	0.0258153	0	0	0	0	0	0	0	0.00956916	0.0093782	0.0280303	0.0129134	0	0	0	0	0.0209624	0	0.0117307
PGSC0003DMG400021381	ST4.03ch01	2460769	2464670	EIL1	1.95394	1.85806	0.652368	6.27369	6.31632	3.88576	1.09643	1.46472	1.36546	3.47321	1.36713	1.0984	2.35838	2.48307	4.22574	1.44792	1.21665	1.58114	2.36415	1.14805	1.1318	3.61293	3.13185	4.67134	1.29506	1.75053	1.23844
PGSC0003DMG400021348	ST4.03ch01	2466455	2476089	Subtilisin-type protease	0.961557	0.730396	0.601951	0.492226	0.285387	0.218852	0.229754	0.257163	0.314315	0.121462	0.470043	0.293327	0.169258	0.0270886	0.158794	0.192578	0.384604	0.348023	1.56594	2.3038	1.36022	0.306931	0.289305	0.679371	0.542732	1.3066	0.562126
PGSC0003DMG400021379	ST4.03ch01	2492614	2494871	Conserved gene of unknown function	0.535616	0.605143	0.747068	0.497698	0.337665	0.250273	0.136925	0.33945	0.21487	0.106682	0.0954532	0.334575	1.22403	0.562474	0.734169	0.251051	0.154724	0.909713	0.541717	0.532983	0.294189	0.269571	0.521677	0.34343	0.170173	0.0770215	0.290494
PGSC0003DMG400021347	ST4.03ch01	2497296	2498845	UDP-glucosyltransferase	15.252	21.1138	14.1767	14.9695	15.7502	15.7152	14.3707	17.1666	13.5941	10.1714	10.1439	10.0156	22.0584	17.3334	19.4451	14.0309	12.6405	15.6149	17.9318	16.2701	14.7353	24.8618	15.064	13.8623	15.7924	12.529	13.1276
PGSC0003DMG400021346	ST4.03ch01	2499796	2505473	Transcription factor	15.0946	12.9261	29.537	41.9186	40.6511	17.2285	21.6631	27.3538	22.3901	7.43551	15.9265	17.0808	17.5908	8.36945	10.2952	21.6508	21.9394	21.2395	12.2865	29.3574	25.8659	16.1481	10.5421	24.0275	23.1075	32.2678	24.0973
PGSC0003DMG400021345	ST4.03ch01	2515180	2519197	Conserved gene of unknown function	0.0536301	0.0610477	0.214595	0	0	0.0417626	0.0873504	0.297847	0.122103	0	0	0.0560616	0	0	0.0525538	0.0420337	0.117258	0.153217	0	0	0	0	0	0	0.0428866	0.0386841	0.0829867
PGSC0003DMG400021344	ST4.03ch01	2528264	2537150	Conserved gene of unknown function	9.23911	9.43485	12.8449	14.9492	16.2164	12.9603	15.2377	15.1877	14.2832	10.4615	11.7824	12.4822	17.6748	21.161	14.2834	13.6006	14.2081	16.0002	10.6418	11.9902	12.5933	12.954	15.437	15.6374	13.9669	13.6473	13.2067
PGSC0003DMG400021378	ST4.03ch01	2538088	2556723	ATP-dependent RNA helicase	8.59429	7.06112	10.6717	6.58817	8.24548	12.6717	5.50713	5.65685	6.86876	6.20977	8.68364	10.1319	5.93132	6.30753	9.91462	9.37663	7.67785	9.14638	8.1331	11.5101	8.77402	8.54049	10.7445	8.84695	5.58217	6.34894	6.04158
PGSC0003DMG400021343	ST4.03ch01	2556992	2566447	White-brown-complex ABC transporter family	0.507835	0.253669	0.63602	0.347725	0.620488	1.08419	35.3796	32.9824	30.0756	0.738168	0.799954	1.32936	1.49022	3.1236	1.15121	12.5613	11.8611	16.0308	0.77255	0	0.29207	3.55858	6.37736	2.5671	26.6356	15.0926	14.8965
PGSC0003DMG400021342	ST4.03ch01	2578483	2583492	Calcium-dependent protein kinase 20	0.082145	0.140508	0.287867	0	0.0323821	0.0639664	0.622803	0.554128	0.952357	0.205278	0.369239	0.300827	0.0686405	0	0	0.161081	0.209979	0.44096	0.14751	0	0.0377724	0	0.0336642	0	0.42766	0.088945	0.111008
PGSC0003DMG400021377	ST4.03ch01	2586449	2587389	PGPS/D7	0	0	0	0	0	0	0	0	0	0	0	0	0	0	0	0	0	0	0	0	0	0	0	0	0	0	0
PGSC0003DMG400021341	ST4.03ch01	2587959	2592710	Sucrose-phosphatase 1	11.3148	10.4317	17.4659	6.05659	6.48411	7.6369	11.9745	11.473	11.7699	12.0915	17.7669	20.4795	5.36077	3.83587	8.00834	15.5094	13.7968	17.4285	8.63177	16.7188	15.7564	7.22423	5.81974	5.55199	12.5247	14.4686	12.905
PGSC0003DMG400021384	ST4.03ch01	2595304	2595992	PGPS/D7	0	0	0	0	0	0	0	0	0	0	0	0	0	0	0	0	0	0	0	0	0	0	0	0	0	0	0
PGSC0003DMG400021340	ST4.03ch01	2598290	2599453	Conserved gene of unknown function	0	0	0	0	0	0	0	0	0	0	0	0	0	0	0	0	0	0	0	0	0	0	0	0	0	0	0
PGSC0003DMG400043597	ST4.03ch01	2601451	2604263	Fringe	0	0	0	0	0	0	0	0	0	0	0	0	0	0	0	0	0	0	0	0	0	0	0	0	0	0	0
PGSC0003DMG400021376	ST4.03ch01	2605465	2610590	Exonuclease	21.2625	22.9523	42.3318	37.195	36.2727	14.8955	5.71881	5.2684	10.0092	27.2301	98.508	106.223	27.6671	16.6426	16.6134	7.3207	8.26991	8.80996	48.6911	7.54344	31.4929	35.9904	27.5751	43.7982	13.0217	13.2627	11.7608
PGSC0003DMG400021375	ST4.03ch01	2617105	2618146	Conserved gene of unknown function	1.08312	0.734107	1.83427	1.10697	0.682816	0.674799	6.92363	7.37891	10.5748	0.431434	0.868472	1.46578	1.41382	0.568525	2.75712	5.07636	6.09996	5.44108	0.469529	1.07786	1.68543	1.72611	1.14264	0.173607	8.25769	5.5288	9.15474
PGSC0003DMG400021374	ST4.03ch01	2624593	2631661	Methionine aminopeptidase	96.9137	90.3885	130.236	97.0938	96.5717	102.999	74.2157	76.1079	75.4384	104.682	109.04	113.072	105.41	89.9029	110.647	72.0006	71.475	75.9735	82.6231	120.625	108.383	101.928	91.1124	85.2572	80.0966	70.3135	62.7491
PGSC0003DMG400021373	ST4.03ch01	2636858	2643415	Zinc finger, RING-type	15.8405	15.1996	14.8996	14.4446	13.7448	9.53636	11.0856	11.1367	12.2365	15.2125	17.7683	15.3597	14.1621	12.3277	9.84575	16.1051	15.2044	15.6991	16.098	14.6717	14.602	9.61242	9.5813	11.6591	9.34048	11.3683	11.9469
PGSC0003DMG400021372	ST4.03ch01	2655464	2659843	Fasciclin-like arabinogalactan protein 14	86.7618	120.879	3.30218	7.38077	8.01496	3.71509	3.2534	2.44997	3.67265	149.074	12.4246	12.8015	2.30339	1.63223	0.156523	2.92121	2.32831	3.00428	139.041	2.00779	4.20744	1.38871	1.74244	4.81261	3.51193	5.30677	7.75708
PGSC0003DMG400021339	ST4.03ch01	2664864	2669654	Lymphoid organ expressed yellow head virus receptor protein	58.6079	52.3979	68.1799	39.3531	33.7985	28.1084	29.0887	24.647	25.1341	48.0478	57.0214	58.896	33.6692	28.139	23.0097	24.7914	22.4198	22.1054	36.8208	57.5551	69.3337	41.6851	29.9845	52.1794	22.3863	27.344	25.2264
PGSC0003DMG400021338	ST4.03ch01	2676876	2680782	Calcium-dependent protein kinase	0	0	0	0	0	0	0	0	0	0	0	0	0.0377638	0	0	0	0	0	0	0	0	0	0	0	0	0	0
PGSC0003DMG400021371	ST4.03ch01	2684736	2688039	Pentatricopeptide repeat-containing protein	0.400258	0.359251	0.257873	0.615361	0.495939	0.356201	0.612835	0.83979	0.661775	0.543366	0.437671	0.299428	0.527949	0.863475	0.476466	0.583504	0.606827	0.451156	0.471814	0.510045	0.289472	0.481759	0.704302	0.690961	0.34403	0.516329	0.527682
PGSC0003DMG400021337	ST4.03ch01	2688615	2693871	Co-chaperone protein HscB, mitochondrial	5.5506	6.97228	9.16563	11.6607	9.91691	6.57012	5.83129	5.63342	5.12245	3.39667	5.69653	4.78906	18.6403	12.5519	9.35229	6.0829	4.4611	6.05724	5.88402	6.10217	5.09289	11.7549	9.77883	8.14389	5.25365	5.27843	4.60821
PGSC0003DMG400021336	ST4.03ch01	2704796	2714900	Conserved gene of unknown function	23.675	20.545	34.0493	56.1568	61.1868	70.9023	11.5664	10.4388	11.1112	17.0899	26.6742	29.1123	59.9087	58.8132	100.055	14.5393	13.6293	14.0813	20.5689	35.94	38.1009	88.646	92.2828	51.1424	13.954	10.3433	11.9861
PGSC0003DMG400021370	ST4.03ch01	2738559	2741530	Gene of unknown function	12.5966	9.84455	14.8369	10.7949	11.5494	15.8739	7.27908	6.97155	7.23194	3.42995	11.1361	12.5852	6.31456	5.73808	17.721	9.00557	8.53416	8.08793	10.3063	16.5539	14.6004	20.3851	13.7057	11.4622	6.39976	7.22273	7.7642
PGSC0003DMG400021369	ST4.03ch01	2749603	2754805	Conserved gene of unknown function	10.7058	8.30205	3.60902	5.81752	6.1097	4.71081	3.45296	3.53406	2.65427	38.1666	3.36413	2.84643	5.21038	4.62335	4.59749	2.98704	3.03195	3.58025	7.90473	3.36939	3.43985	5.20998	4.32231	4.92661	2.67012	3.09253	3.68825
PGSC0003DMG402021334	ST4.03ch01	2757873	2758994	Electron transporter	0.197178	0	0.294854	0.0916799	0	0.0767771	0.0629143	0.156239	0.460871	0	0.263847	0.205413	0.161416	0.129727	0	0.693515	0.142603	0.139743	0	0	0	0	0	0	0	0.780137	0.356314
PGSC0003DMG401021334	ST4.03ch01	2760364	2766127	ML domain protein	489.617	567.117	712.01	220.464	207.311	278.088	372.34	394.642	389.638	421.648	571.409	533.911	240.612	171.372	231.914	314.495	340.304	331.059	341.074	551.371	640.537	256.368	260.945	139.543	446.872	318.974	365.718
PGSC0003DMG400021368	ST4.03ch01	2770307	2770609	Gene of unknown function	0	0	0	0	0	0	0	0	0	0	0	0	0	0	0	0	0	0	0	0	0	0	0	0	0	0	0
PGSC0003DMG400021333	ST4.03ch01	2771324	2772570	Ring finger protein	0	0	0	0	0	0	0	0	0	0	0	0	0	0	0	0	0	0	0	0	0	0	0	0	0	0.186729	0.0390366
PGSC0003DMG400021332	ST4.03ch01	2775559	2775933	Gene of unknown function	1.18684	0.632078	0.571658	1.05576	0.460938	1.36507	1.18921	1.37457	0.416653	0	0.496529	0.598553	0.416172	0	2.27626	0.450302	0.39612	0.780848	1.32966	2.98657	1.06163	0	3.59653	0.919511	0.445874	0	1.0903
PGSC0003DMG400021367	ST4.03ch01	2777315	2779888	Pentatricopeptide repeat-containing protein	0.871983	0.60354	0.569489	1.38266	1.61426	1.26954	1.0295	0.631889	0.903915	0.530604	0.579624	0.833231	1.01494	1.7258	1.37502	0.535359	0.803436	0.92008	0.653395	1.05264	0.278909	1.33648	2.08313	1.95369	0.577163	0.465307	0.648755
PGSC0003DMG400021365	ST4.03ch01	2798848	2803545	YA1	26.1856	28.1384	48.8043	45.7405	42.1134	40.8378	52.9698	60.2289	39.1914	9.76424	17.3338	16.1674	36.9595	26.7025	17.7915	21.8249	22.9677	22.4075	18.8567	29.4339	39.2786	28.1638	31.2495	25.1094	17.3006	21.6079	25.7851
PGSC0003DMG400021364	ST4.03ch01	2804438	2807368	33 kDa ribonucleoprotein, chloroplastic	3.36921	2.42236	3.93713	0.22959	0.777226	0.447957	6.43176	7.49148	5.91326	3.03223	4.84892	4.62858	0.676638	0.543163	0.724399	6.87942	7.56885	7.88439	2.01406	2.53171	2.26069	0.966383	0.535552	0.131939	6.28577	4.20126	5.82368
PGSC0003DMG400021331	ST4.03ch01	2807645	2809862	PEN1	4.40569	1.92785	0.423717	0.960418	0.817959	0.613655	10.7105	11.2156	2.81941	247.49	0.8143	0.822324	0.973572	9.89642	1.21373	1.99218	1.71879	2.34501	4.83368	0.360625	0.611646	0.967464	2.573	4.62079	2.90269	1.48421	2.21552
PGSC0003DMG400021330	ST4.03ch01	2821776	2823047	Conserved gene of unknown function	8.43857	9.56434	14.5692	15.9502	10.9076	12.3544	10.3138	7.42492	13.0482	11.0231	17.0453	16.3689	10.4838	10.9254	9.67009	13.1367	10.8283	11.5106	13.1418	15.0134	20.8902	8.15061	8.31534	7.51848	10.4189	11.3614	10.9333
PGSC0003DMG400021363	ST4.03ch01	2847937	2859298	Helicase domain-containing protein	18.8005	14.6364	29.1877	15.9342	19.5755	42.1508	12.4554	11.4157	15.0636	17.924	22.1697	27.8366	16.7693	15.064	27.7278	11.9989	12.0105	14.9496	16.7106	39.6849	32.6782	19.7346	23.7966	22.0554	15.1331	16.8751	13.4804
PGSC0003DMG400021362	ST4.03ch01	2860255	2864212	Acyl-carrier-protein S-malonyltransferase/ transferase	25.8686	24.9054	30.2607	16.086	16.303	15.8531	17.0695	16.8142	17.6683	22.8462	33.4649	33.6541	19.6597	20.4989	16.1342	20.6672	18.9107	18.3935	23.986	26.9092	27.084	11.7203	12.6556	20.1131	14.755	17.712	15.9064
PGSC0003DMG400021329	ST4.03ch01	2865723	2867672	Helix-loop-helix DNA-binding domain containing protein	24.7867	21.1251	15.2883	7.92301	9.22643	9.98911	12.0973	12.6915	12.9855	39.671	16.5635	15.5491	6.51027	10.633	10.9681	17.9477	17.4383	14.6429	27.1518	16.633	19.4444	8.38586	8.19788	9.57886	14.1041	15.0795	15.3859
PGSC0003DMG400021328	ST4.03ch01	2869409	2869828	Gene of unknown function	0	0	0	0	0	0	0	0	0	0	0	0	0	0	0	0	0	0	0	0	0	0	0	0	0	0	0
PGSC0003DMG400021361	ST4.03ch01	2875111	2876052	Dof zinc finger protein DOF3.5	0	0	0	0	0	0	0	0	0	0	0	0	0	0	0	0	0	0	0	0	0	0	0	0	0	0	0
PGSC0003DMG400021360	ST4.03ch01	2879354	2880631	U-box protein	0.839022	0	0	0	0	0	0.0534053	0	0	7.19526	0	0	0	0	0	0	0	0	0.423433	0	0	0	0	0	0	0	0
PGSC0003DMG400021359	ST4.03ch01	2883409	2884637	U-box protein	0.264063	0	0	0	0	0	0	0	0	11.4078	0	0	0	0	0	0	0	0	0.0634826	0	0	0	0	0	0	0	0
PGSC0003DMG400039591	ST4.03ch01	2887510	2888354	Gene of unknown function	0	0	0	0	0	0	0	0	0	0	0	0	0	0	0	0	0	0	0	0	0	0	0	0	0	0	0
PGSC0003DMG400021358	ST4.03ch01	2894302	2895549	U-box protein	0.0863767	0	0	0	0	0	0	0	0	39.6158	0	0	0	0	0	0	0	0	1.18347	0	0	0	0	0	0	0	0
PGSC0003DMG401021357	ST4.03ch01	2902074	2902526	U-box protein	0	0	0	0	0	0	0	0	0	2.69822	0	0	0	0	0	0	0	0	0	0	0	0	0	0	0	0	0
PGSC0003DMG400021356	ST4.03ch01	2904989	2905652	U-box protein	0	0	0	0	0	0	0.131781	0	0	10.4468	0	0	0	0	0	0	0	0	0.295487	0	0	0	0	0	0	0	0
PGSC0003DMG400021327	ST4.03ch01	2910936	2912325	U-box protein	0.303183	0	0	0	0	0	0	0	0	20.3409	0	0	0	0	0	0	0	0	0.65529	0	0	0	0	0	0	0	0
PGSC0003DMG400021326	ST4.03ch01	2917019	2918281	U-box protein	0	0	0	0	0	0	0	0.0674731	0	7.63883	0	0	0	0	0	0	0	0	0.429632	0	0	0	0	0	0	0	0
PGSC0003DMG400021325	ST4.03ch01	2922354	2923755	U-box protein	0.525134	0	0	0	0	0	0.858193	0.654297	0.299605	99.3943	0	0	0	0	0	0	0	0	3.51288	0	0	0	0	0	0.358971	0	0
PGSC0003DMG400021324	ST4.03ch01	2935544	2937305	Spotted leaf protein	0.0573814	0.0652834	0	0.107118	0	0.22342	0.363566	0.546223	0.0762014	44.8699	0.102945	0	0	3.93418	0.337357	0.40467	0.334331	0.532417	0.94932	0	0	0	0	0.184559	0.275187	0.165522	0.310428
PGSC0003DMG400021355	ST4.03ch01	2947180	2952400	Conserved gene of unknown function	11.4833	10.2989	16.3157	15.3014	16.9336	18.7375	8.29511	8.37599	9.15785	9.6081	15.8227	16.6717	18.1331	31.0331	22.4286	12.1336	12.6036	13.4095	10.0021	16.1308	16.5056	21.8042	23.1024	16.5406	8.59201	10.475	12.2659
PGSC0003DMG400021323	ST4.03ch01	2955443	2959120	BEL29 protein	23.1975	21.0046	52.6042	87.2813	99.6572	96.3216	27.9685	29.5342	32.5987	20.9976	48.0561	42.3041	75.9581	111.937	95.4377	47.7358	44.8407	45.3896	21.1035	68.3217	62.9299	87.9143	66.0946	74.4545	28.7251	35.3473	41.4301
PGSC0003DMG400039398	ST4.03ch01	2982705	2987854	Aluminum-activated malate transporter	0	0	0	0	0	0	0	0	0	0	0	0	0	0	0	0	0	0	0	0	0	0	0	0	0	0	0
PGSC0003DMG400036570	ST4.03ch01	3005120	3009296	Aluminum-activated malate transporter	0	0	0	0	0	0	0	0	0	0	0	0	0	0	0	0	0	0	0	0	0	0	0	0	0	0	0
PGSC0003DMG400035191	ST4.03ch01	3021889	3026085	Aluminum-activated malate transporter	0	0	0	0	0	0	0	0	0	0	0	0	0	0	0	0	0	0	0	0	0	0	0	0	0	0	0
PGSC0003DMG400037538	ST4.03ch01	3056014	3060143	Aluminum-activated malate transporter	0	0	0	0	0	0	0	0	0	0	0	0	0	0	0	0	0	0	0	0	0	0	0	0	0	0	0
PGSC0003DMG400021322	ST4.03ch01	3061072	3066062	Digalactosyldiacylglycerol synthase 1	5.08389	3.36694	8.04926	4.84396	5.01077	4.40406	5.3697	4.53791	4.42511	5.90575	4.83285	4.76534	3.87715	5.30687	5.50734	6.49462	7.35272	5.61473	3.6214	4.27258	5.39402	6.24341	4.6355	4.16973	4.27934	4.75847	4.36884
PGSC0003DMG400021354	ST4.03ch01	3068949	3071477	NC domain-containing protein	191.571	217.417	294.195	94.2135	100.311	203.301	133.391	136.576	117.328	369.573	175.306	200.559	59.412	127.398	134.648	103.212	109.367	90.7989	212.545	301.739	314.116	76.7488	119.833	94.8551	130.926	129.398	120.902
PGSC0003DMG400021321	ST4.03ch01	3071733	3076949	Serine/threonine-protein kinase rio2	82.5573	72.8161	108.465	74.3148	86.3197	113.926	64.0322	58.8525	74.9277	63.731	76.3765	78.5748	61.2826	75.3093	107.552	80.5509	76.5662	78.4137	69.1099	116.298	106.812	88.4571	89.1437	67.6911	95.2668	80.5841	73.6277
PGSC0003DMG400021353	ST4.03ch01	3085540	3089347	Serine/threonine-protein kinase PBS1	20.3356	30.0913	19.2155	11.175	13.6182	16.4878	25.3422	25.6013	24.9675	29.1755	26.9527	25.8064	12.5587	10.7263	12.4999	17.725	15.8139	19.1402	37.2779	19.9231	18.0389	13.777	15.3948	11.4378	13.4653	8.87838	11.2174
PGSC0003DMG402021320	ST4.03ch01	3121985	3131464	Coatomer subunit beta-1	66.6145	77.7372	65.8394	65.4786	59.7382	60.848	33.9433	29.3335	41.4665	80.6038	70.8318	71.0018	69.6263	84.2631	59.7043	58.1161	47.9671	47.4152	90.8845	57.5048	64.2753	65.7416	54.3686	57.625	39.967	47.3613	42.765
PGSC0003DMG401021320	ST4.03ch01	3126494	3128635	Coatomer subunit beta-1	2.54075e-20	5.48036e-15	2.51144e-19	1.84787e-20	0.36724	1.96202e-42	2.32428e-22	4.01733e-35	1.64208e-37	4.41812e-14	4.00975e-51	1.323e-14	0.0757685	2.64889e-08	1.29713	1.36881e-25	1.25616e-22	2.39891e-86	4.16907e-38	9.33525e-123	0.0900978	8.90904e-39	0.000277807	0.827856	0.361588	2.18369e-38	5.09876e-17
PGSC0003DMG400044507	ST4.03ch01	3145091	3146185	Conserved gene of unknown function	0	0	0	0	0	0	0	0	0	0	0	0	0	0	0	0	0	0	0	0	0	0	0	0	0	0	0
PGSC0003DMG400021351	ST4.03ch01	3150921	3156724	Cohesion establishment factor 7	17.9141	12.2733	20.839	10.7959	12.932	16.1397	12.5596	11.6098	11.2641	12.6934	13.0423	12.5218	7.80169	6.97807	15.5137	10.4497	9.79412	10.6771	12.131	21.3417	19.2376	13.7587	10.9942	6.82775	10.8295	8.86564	10.4445
PGSC0003DMG400021319	ST4.03ch01	3157247	3160524	C2 domain-containing protein	0.23067	0.329367	0.260069	0.134913	0.113675	0.0898102	3.78126	4.44077	4.15722	0.0576837	0.155785	0.452966	1.08901	0.54182	0.141332	0.860078	0.675287	1.01338	0.124135	0.0571559	0.0265397	0.437277	0.213086	0.51102	1.20278	0.520727	0.324507
PGSC0003DMG400021318	ST4.03ch01	3164569	3168572	Conserved gene of unknown function	7.12143	10.6026	12.5881	21.1386	20.1989	21.3247	8.62151	8.02333	9.65176	10.7979	12.8976	8.907	24.5001	17.3934	18.4643	9.73591	9.59764	6.87436	12.6889	11.8526	12.2254	17.3435	18.025	21.1446	9.04612	9.29192	7.23172
PGSC0003DMG400016423	ST4.03ch01	3201436	3203039	Conserved gene of unknown function	2.23943	2.25455	0.191858	32.4093	23.6045	15.3961	10.9583	12.3822	7.44162	3.76862	1.20422	0.400987	21.741	12.1155	7.89878	6.96618	7.02866	6.84235	2.76301	1.20706	0.998725	10.9754	6.68987	14.4508	8.22693	8.39444	8.31027
PGSC0003DMG400016422	ST4.03ch01	3206687	3208546	Conserved gene of unknown function	0	0	0	0	0	0	0	0.099116	0.041517	0	0	0	0.103621	0.290716	0.0612191	0	0	0	0	0	0	0.105086	0	0.0502244	0.0998185	0.09009	0
PGSC0003DMG400016421	ST4.03ch01	3212431	3213591	Conserved gene of unknown function	0	0	0	0	0	0	0	0	0	0	0	0	0	0	0	0	0.188646	0	0	0	0	0	0	0	0	0	0
PGSC0003DMG400016432	ST4.03ch01	3215044	3216074	Conserved gene of unknown function	0	0	0	0	0	0	0	0	0	0	0	0	0	0	0	0	0	0	0	0	0	0	0	0	0	0	0
PGSC0003DMG400016420	ST4.03ch01	3224345	3225328	VAMP protein SEC22	69.9914	63.8355	72.2355	66.497	63.3322	169.61	43.0137	37.8789	99.185	148.737	109.418	96.2369	128.955	187.996	216.51	119.034	118.508	161.706	79.1972	35.7697	56.2389	136.526	114.024	77.9264	132.338	84.5794	113.83
PGSC0003DMG400016390	ST4.03ch01	3234950	3235780	Hin1	12.7358	13.1591	6.25278	15.0457	15.6842	11.1729	14.6014	16.5659	14.2704	11.9281	11.8082	8.96516	22.2735	18.5312	18.3339	18.1391	17.9586	18.009	14.8564	8.46577	8.15217	14.8253	12.1676	15.5649	11.6859	13.5458	19.3579
PGSC0003DMG400039594	ST4.03ch01	3237634	3238251	Hin1	0	0	0	0	0	0	0	0	0	0	0	0	0	0	0	0	0	0	0	0	0	0	0	0	0	0	0
PGSC0003DMG400016389	ST4.03ch01	3241142	3246196	U3 small nucleolar ribonucleoprotein protein imp4	7.95618	11.4385	12.4444	21.847	20.5528	13.2859	10.5949	12.6143	10.9298	7.1984	12.0266	10.6089	25.8007	23.3676	12.4525	9.56196	12.0165	9.32726	12.712	11.8197	12.7868	16.1913	17.4402	20.0834	11.6987	12.8166	11.6625
PGSC0003DMG400016388	ST4.03ch01	3262313	3266248	Conserved gene of unknown function	3.39442	2.65932	4.54889	3.74978	4.33144	2.53956	4.80845	4.6101	5.11	1.21413	7.18441	7.36195	3.5252	2.23005	1.0765	5.65838	5.29435	4.33413	3.20415	0.131956	2.21352	5.21377	3.79577	5.71908	7.24168	4.47817	5.44478
PGSC0003DMG400016419	ST4.03ch01	3283634	3289271	Cytokinin riboside 5'-monophosphate phosphoribohydrolase LOG7	1.03072	0	0	0	0	0	0	0	0	0	0	0	0	0	0	0	0	0	0.150211	0	0	0	0	0	0	0	0
PGSC0003DMG400034554	ST4.03ch01	3293412	3295289	Pentatricopeptide repeat-containing protein	2.34698	2.42882	2.40109	0.547857	0.756909	1.24611	2.97199	2.07357	2.51324	1.11892	1.86707	1.61702	0.576876	0.533205	1.46356	1.54687	2.33251	2.13346	2.83824	1.95852	2.54865	0.897571	1.39647	1.32995	2.77267	2.61634	2.47636
PGSC0003DMG400016387	ST4.03ch01	3296133	3300692	Thioredoxin peroxidase	43.767	53.5204	45.8392	25.7192	26.9477	13.7276	48.9532	51.1802	45.7122	44.6708	70.9424	58.1314	33.9964	25.8696	15.6379	51.9093	56.8752	56.8854	38.8834	37.8364	46.0831	26.8755	18.0734	22.446	34.8155	43.816	48.5101
PGSC0003DMG400035474	ST4.03ch01	3306708	3307670	Conserved gene of unknown function	3.83993	2.1653	4.7774	0.779618	1.41829	0.373809	7.07143	5.9868	5.94782	7.04563	3.20225	3.12017	0.389987	1.49103	0.704772	9.7414	11.3278	9.40555	2.60359	5.97433	2.96326	1.50876	0.680479	1.15315	10.0868	5.86241	5.96971
PGSC0003DMG400016418	ST4.03ch01	3311893	3317036	E2F4,5	10.2812	11.0185	13.3011	15.9327	14.3601	15.6691	5.66997	6.02519	7.09199	9.74605	11.3658	13.3914	20.5714	19.793	17.6675	8.96342	9.14142	9.73088	12.8964	9.87851	11.3873	13.6716	16.9665	12.5387	7.61404	7.88229	7.31081
PGSC0003DMG400016386	ST4.03ch01	3324727	3331069	HVA22 i	3.43529	1.92707	1.75989	4.01486	2.15927	2.80379	5.50332	7.13798	5.07215	4.88274	2.27919	2.20531	8.48925	6.6715	3.15715	4.64825	4.22179	3.16106	4.22496	1.29519	0.718549	4.22237	4.96755	3.45937	4.47862	3.85482	6.00042
PGSC0003DMG400016417	ST4.03ch01	3324727	3325963	Conserved gene of unknown function	0.174642	0	0	0	0	0	0	0.0692124	0	0.0870583	0	0.0910457	0.143538	0	0	4.07558e-14	0	1.1014e-22	0	0.0868042	0	0	0	0	0	0	0
PGSC0003DMG400016416	ST4.03ch01	3346088	3352989	Conserved gene of unknown function	3.8059	3.60109	5.2576	3.48372	2.25782	2.70909	3.84688	5.10972	3.71226	2.75976	5.09936	5.86625	4.79666	3.10538	3.27773	3.31503	3.07727	4.99442	3.49813	4.16948	5.86555	3.5064	4.13827	2.53156	2.51833	4.86694	3.87298
PGSC0003DMG400016415	ST4.03ch01	3359907	3360814	Conserved gene of unknown function	0	0	0	2.64691	2.65785	0	0	0	0.0870226	0	0.345783	0.269688	2.4163	1.18465	0.253963	0	0	0	0.0939147	0	0.474334	0.760854	0.944604	0.103835	0.102761	0.0931595	0.117414
PGSC0003DMG400016385	ST4.03ch01	3378667	3379699	Conserved gene of unknown function	0	0	0	0	0	0	0	0	0	0	0	0	0	0	0	0	0	0	0	0	0	0	0	0	0	0	0
PGSC0003DMG400016384	ST4.03ch01	3393792	3399427	Gene of unknown function	3.94358	2.7854	5.0604	3.84128	4.226	5.96642	1.71195	2.54347	3.25507	10.4296	6.24797	4.46876	0.890552	1.12484	5.18463	2.9737	2.28875	1.8525	8.67709	7.14558	4.47641	6.27339	5.58578	5.7172	1.96664	2.10414	2.92299
PGSC0003DMG400016431	ST4.03ch01	3402394	3404656	Reverse transcriptase	4.23704	2.71079	3.98194	5.33366	5.3175	6.02645	2.62336	3.01928	2.29212	5.18545	4.58509	5.15629	3.17673	1.73376	8.60201	2.67873	2.71457	2.38189	6.83345	3.81657	2.98164	6.87903	6.37656	5.35873	2.35413	1.99714	2.60999
PGSC0003DMG400016383	ST4.03ch01	3411973	3413078	Ccr4-associated factor	39.253	44.0495	77.0522	37.1496	35.8392	33.0705	24.3522	22.7496	23.5378	58.5092	42.3501	39.6319	45.0899	68.1283	42.6627	27.9308	29.3236	35.848	37.2559	56.4229	58.9358	44.564	42.7391	27.0471	30.3267	23.9016	30.4803
PGSC0003DMG402016414	ST4.03ch01	3428149	3435548	Pentatricopeptide repeat-containing protein	4.5229	4.32175	7.14655	1.96118	4.87577	8.7971	3.65417	3.91528	4.27264	2.55638	5.0643	5.4071	0.858586	2.98663	7.49092	4.83358	4.92067	4.74867	3.64789	10.2557	5.20223	5.70598	5.50014	4.61216	5.22915	4.08054	4.71558
PGSC0003DMG401016414	ST4.03ch01	3434729	3435548	Gene of unknown function	5.21926	2.17746	6.96061	5.52175	3.4068	6.1553	3.07224	3.53998	4.11199	2.07422	10.8351	8.51163	6.35658	3.38563	3.06392	5.69345	6.09515	4.92471	3.67622	10.5582	16.3334	3.99334	3.12752	4.29094	4.59506	4.38493	5.40331
PGSC0003DMG400016382	ST4.03ch01	3437177	3441780	Ubiquitin-conjugating enzyme family protein	358.83	352.142	439.195	426.945	408.691	368.165	212.113	232.623	235.247	288.088	247.028	228.917	347.448	250.752	294.254	190.604	201.462	195.623	312.587	304.531	364.766	338.057	290.431	259.502	261.52	209.123	260.658
PGSC0003DMG400016381	ST4.03ch01	3453531	3454550	Conserved gene of unknown function	0	0	0	0	0	0	0	0.276684	0.236189	0.347147	0	0	0	0.112681	0	0.136106	0	0	0	0	0	0	0	0	0	0.501133	0.0793457
PGSC0003DMG400016379	ST4.03ch01	3502584	3504030	Zinc finger protein	7.57218	6.68369	10.1697	15.3359	15.91	12.4822	8.65906	5.79569	6.85306	5.1475	7.85179	6.55995	10.2316	4.69624	9.5113	3.74198	3.45221	5.34134	2.55706	10.8106	9.92231	8.67135	6.33298	11.4157	3.20003	4.89436	3.31147
PGSC0003DMG400016377	ST4.03ch01	3519482	3522279	BHLH transcription factor	0.14494	0	0.28798	1.208	0.799295	0.790162	1.02571	0.573515	1.07165	0.432111	0.514003	0.902787	1.16741	2.54148	1.27637	0.225927	0.520034	0.305744	0.105054	0.289012	0.396998	2.42641	1.98879	1.15882	0	1.24771	0.5907
PGSC0003DMG400016376	ST4.03ch01	3532561	3539645	Tobamovirus multiplication 3	12.1514	11.4192	13.6968	22.0382	20.2818	16.3664	13.0125	11.7526	12.8107	13.1225	13.3388	13.0828	17.3276	20.1125	15.3076	9.85897	11.0989	10.3462	14.6776	16.4956	16.9089	15.3803	14.8931	20.8813	10.4002	11.8893	12.7202
PGSC0003DMG400016430	ST4.03ch01	3539966	3540557	Conserved gene of unknown function	0	0	0	0	0	0	0	0	0	0	0	0	0	0	0	0	0	0	0	0	0	0	0	0	0	0	0
PGSC0003DMG400016413	ST4.03ch01	3542576	3543250	Conserved gene of unknown function	0	0	0	0	0	0	0	0	0	0	0	0	0	0	0	0	0	0	0	0	0	0	0	0	0	0	0
PGSC0003DMG400016412	ST4.03ch01	3546392	3554819	Succinyl-CoA ligase alpha 1 subunit	52.2939	51.7418	40.1618	40.0787	41.6147	42.06	49.7083	51.7345	42.3585	60.9633	43.361	43.7615	45.1143	64.8334	53.4719	42.2293	46.3105	46.962	61.4126	51.0189	47.9899	43.7726	50.9565	45.5157	39.0407	43.0918	49.6698
PGSC0003DMG400016411	ST4.03ch01	3555785	3558766	Isochorismatase	81.8258	91.2443	116.196	87.233	91.5113	74.3756	86.8945	76.6618	84.793	108.664	91.3757	89.9018	101.043	114.339	117.033	102.814	110.066	109.688	100.859	170.684	198.339	77.1946	82.7419	58.3592	117.278	109.795	110.474
PGSC0003DMG400016375	ST4.03ch01	3561734	3563050	Anthranilate N-benzoyltransferase protein	0	0	0	0	0	0	0	0	0	0	0	0	0	0	0	0	0	0	0	0	0	0	0	0	0	0	0
PGSC0003DMG400016374	ST4.03ch01	3563812	3567617	F-box protein	25.8748	17.5709	60.4325	19.7875	25.8704	41.2323	28.5478	28.8702	23.9898	21.2675	33.3534	38.2411	15.3999	9.93025	33.4798	24.1215	26.6528	25.2102	20.1447	73.4851	67.6784	25.4275	21.3462	11.9906	29.5975	25.7085	26.6366
PGSC0003DMG400016373	ST4.03ch01	3571031	3572031	Alanine-2-oxoglutarate aminotransferase 1	14.2863	14.0517	17.4681	7.78699	3.92349	2.77333	19.8677	18.7669	16.7645	17.5357	24.0114	24.1024	8.84738	5.47955	8.6813	27.2035	31.6668	31.5485	9.21624	17.5948	19.6393	6.20396	6.42786	3.65957	17.6127	20.9818	18.2778
PGSC0003DMG400016410	ST4.03ch01	3573820	3580122	Transposase	0.211306	0.409215	0.440252	0.167507	0.0769004	0.126567	1.23877	1.20787	1.28946	0.390499	0.410535	0.391918	0.232983	0.175171	0.510024	0.676785	0.834564	0.888013	0.221359	0.2737	0.164716	0.370028	0.414542	0.117943	0.457116	0.58756	0.49728
PGSC0003DMG400016372	ST4.03ch01	3589210	3593472	Resistance protein PSH-RGH7	0	0.0386459	0.0339165	0	0	0	0	0	0	0	0	0	0	0	0	0	0	0	0	0.0335639	0	0	0	0	0	0	0
PGSC0003DMG400016371	ST4.03ch01	3596648	3598780	Peroxidase 44	0	0	0	0	0	0	0	0	0	0	0	0	0	0	0	0	0	0	0	0	0	0	0	0	0	0	0
PGSC0003DMG401016370	ST4.03ch01	3599829	3605009	Lipase	5.85299	0.269322	0.562844	0.662939	0.621125	0.657381	0.713029	0.669733	0.984062	6.68869	0.637061	0.556689	1.18063	0.89937	0.661779	0.884008	0.409967	0.763341	3.52158	0.352572	0.217482	0.615487	0.736376	1.5389	0.899791	0.42686	0.735748
PGSC0003DMG402016370	ST4.03ch01	3599829	3600606	Conserved gene of unknown function	0.642271	0	0	0	0	0	0	0	0	0.637711	0	0.332982	0	0.103827	0	0	0	0	0.582699	0	0	0	0	0	0	0	0
PGSC0003DMG400016429	ST4.03ch01	3617273	3617745	Kinase	3.97658	5.92303	8.83774	19.6967	15.0319	20.4886	7.42402	5.10194	5.24255	2.83917	9.03085	9.6078	25.4739	22.161	49.1971	15.8492	10.5097	12.0283	2.13285	7.26968	9.77436	31.9877	35.3373	12.818	6.96028	10.2319	10.5731
PGSC0003DMG400016409	ST4.03ch01	3650550	3651557	Protein kinase family protein	0.753969	1.13285	0.500075	3.38057	3.76243	4.11027	1.20856	0.994984	0.842363	0.750083	0.558476	0.914491	1.73223	3.77425	7.99464	0.196108	1.08559	1.86162	2.0004	2.00259	0.45954	5.79137	5.69602	4.02377	0.995786	0.541502	1.25065
PGSC0003DMG402016407	ST4.03ch01	3682716	3686865	ADP-ribosylation factor	512.63	551.363	769.482	419.818	404.401	406.642	321.215	339.52	325.384	515.272	592.761	589.049	335.002	328.954	443.084	338.941	360.888	294.63	540.026	985.525	1120.34	362.371	341.38	314.082	400.524	377.297	408.111
PGSC0003DMG401016407	ST4.03ch01	3690775	3694788	OBP32pep	14.2184	12.5626	6.52749	8.17635	7.14587	6.20527	12.2759	12.4997	10.7893	13.6162	8.61446	7.35686	10.8369	7.1494	6.07178	8.95559	9.00391	7.63842	20.9271	5.64425	5.77748	6.12697	7.06581	9.42352	10.1312	8.77884	8.69706
PGSC0003DMG400016369	ST4.03ch01	3694969	3698957	Nucleoside transporter	16.5016	15.9448	10.2623	11.4923	10.7406	7.2516	17.0824	19.2763	17.4852	14.4193	12.4497	11.6536	7.70511	9.35945	5.76893	16.6748	18.4662	16.9258	21.9875	7.82008	9.93019	8.97936	7.43378	11.4986	14.592	17.5175	21.929
PGSC0003DMG400016406	ST4.03ch01	3705448	3708336	Gene of unknown function	0	0	0	0	0.511114	0	0	0	0	0	0.548178	0	0	0	0	0	0	0	0	0	0	0	0	0.509009	0	0	0.303502
PGSC0003DMG400016368	ST4.03ch01	3708814	3710345	Ubiquitin-protein ligase	0	0	0	0	0	0	0	0	0	0	0	0	0	0	0	0	0	0	0	0	0	0	0	0	0	0.0486651	0
PGSC0003DMG400016405	ST4.03ch01	3711223	3713638	Leaf senescence protein	0.165446	0	0.0551585	0.20594	0.0434752	0.142417	0	0	0.182947	0.546177	0	0	0	0	0	0.086439	0.0401804	0.0393765	0.15865	0	0	0	0.0451067	0.0443506	0.0881906	0	0.0248595
PGSC0003DMG402016404	ST4.03ch01	3714757	3723678	RNase H domain-containing protein	22.1793	23.3781	24.7671	45.6709	39.1499	38.0637	24.3677	22.9278	23.5574	17.3647	22.7312	24.7023	52.3688	38.5521	35.8545	27.8984	24.8988	23.3253	26.1274	21.1636	23.4659	36.2779	34.5165	39.6327	24.7496	25.9449	23.2212
PGSC0003DMG401016404	ST4.03ch01	3724420	3731622	Conserved gene of unknown function	28.8243	29.1466	46.9459	34.5095	36.4942	40.9819	26.4223	23.2946	31.7965	49.4334	48.2439	45.0364	31.8723	24.6931	44.0766	29.7887	36.7038	35.7238	39.5762	53.154	54.2399	36.606	27.3465	27.9136	30.6377	29.2993	27.7112
PGSC0003DMG400016367	ST4.03ch01	3732415	3740649	Ribosomal protein S27	1183.17	1350.97	1437.9	1247.65	1252.78	1249.8	1625.73	1668.89	1513.31	1543.26	2105.47	2060.78	1431.29	1096.55	1239.73	1265.02	1290.15	1373.41	1221.93	1704.27	2138.58	958.814	962.37	1090.37	1649.06	1354.99	1647.11
PGSC0003DMG400016403	ST4.03ch01	3748840	3752545	Transferase, transferring glycosyl groups	16.8159	12.7222	20.1175	9.94115	6.37496	7.43716	18.3596	18.3665	18.018	8.42912	15.5152	13.7284	9.00088	4.24049	9.73929	16.4407	17.3953	17.9116	7.11083	14.3265	10.0029	8.65827	6.80745	4.46328	18.7266	15.4301	15.5599
PGSC0003DMG400016402	ST4.03ch01	3760162	3763399	Obtusifoliol 14alpha-demethylase	151.03	156.134	133.766	71.1135	79.8727	61.3953	61.2228	68.7252	79.604	181.577	141.798	156.107	139.699	71.5896	81.2468	77.1452	77.211	91.412	117.374	91.8893	96.1577	80.1046	81.4455	87.0085	69.8363	73.1965	82.2899
PGSC0003DMG400016401	ST4.03ch01	3805224	3813029	Electron transporter	1.96751	1.99926	0.599479	1.52253	1.18026	0.599521	2.16255	2.00264	1.7856	16.2024	1.90934	0.80546	1.32925	4.48868	1.84452	1.81148	2.15481	2.11173	2.36601	2.03628	1.69125	1.00823	1.75242	1.44586	1.13031	0.987904	1.61856
PGSC0003DMG400016365	ST4.03ch01	3818246	3821930	Phytosulfokine receptor	4.68029	3.69187	5.99209	4.59544	4.83366	5.20922	4.74421	5.39214	4.6073	4.52981	5.84343	5.54247	3.18489	4.92116	5.18695	5.07262	4.73128	5.65908	2.79164	7.51149	7.04887	5.44445	4.38838	3.73024	3.8582	3.40004	4.16739
PGSC0003DMG400036477	ST4.03ch01	3836168	3837130	Tetratricopeptide repeat-containing protein	12.2398	14.7511	12.1824	22.1634	27.3258	21.0268	20.2919	19.1958	19.451	21.0175	14.3034	15.3513	47.8709	28.4081	24.667	17.3284	20.5802	19.7432	13.3651	13.8604	12.9505	29.0687	24.2056	23.1591	21.3155	15.5181	21.7623
PGSC0003DMG400016400	ST4.03ch01	3847699	3852524	Zinc finger CCCH domain-containing protein 32	19.7201	22.0633	28.2002	56.2684	62.1813	51.7462	14.3597	14.2357	18.6144	19.0662	28.1631	23.5169	23.9416	25.9892	46.509	16.8604	16.2122	15.4111	35.9521	61.0052	51.2192	22.9779	30.0718	44.0148	22.0862	21.4722	17.3294
PGSC0003DMG400016427	ST4.03ch01	3848834	3849334	Gene of unknown function	1.94721	1.0683	0.954551	1.18281	1.27457	0.756808	0.214286	0	0	0.319274	0.280931	0	0.246141	0.401633	0.631997	0	0.226012	0.221613	0.954886	0.32602	0	1.34469	0.510299	0.769146	0.251009	0.690584	0.444385
PGSC0003DMG401016399	ST4.03ch01	3902515	3910048	Conserved gene of unknown function	7.27617	5.2343	4.666	6.29384	4.78664	4.14787	12.4389	8.33952	9.77708	5.18011	4.64281	5.61938	5.4176	4.8011	6.30185	9.30024	8.61787	8.0198	3.70063	5.70737	7.49458	4.48321	3.27344	3.91332	8.49444	8.55852	9.78556
PGSC0003DMG402016399	ST4.03ch01	3908914	3909702	Conserved gene of unknown function	1.05338	4.55278e-12	5.8532e-15	1.0335e-99	4.87323e-31	3.27313e-22	4.33485e-06	7.80354e-28	0.0378656	0.279945	2.01773	1.0284e-06	4.84252e-38	7.73956e-13	2.69665	0.000814037	1.2625e-18	1.80268e-17	1.97848e-24	8.09468e-38	1.55382e-11	1.96564e-05	6.80841e-54	1.11447e-30	0.480063	9.18249e-10	2.69118e-13
PGSC0003DMG400016363	ST4.03ch01	3911390	3922736	Transcription factor TCP7	31.0964	28.3029	38.5263	20.9169	22.7396	30.5474	17.6472	18.4318	16.2254	36.2121	28.1849	33.5045	14.6705	18.2787	26.6924	15.7272	17.5983	17.0189	35.6863	43.1961	36.7416	30.4087	21.6656	28.6653	15.0514	19.5412	20.4082
PGSC0003DMG400035528	ST4.03ch01	3911729	3912146	Gene of unknown function	0	0	0	0	0	0	0	0	0	0	0	0	0	0	0	0	0	0	0	0	0	0	0	0	0	0	0
PGSC0003DMG400016362	ST4.03ch01	3931848	3936000	Monosaccharide transporter 1	0	0	0	0.0457427	0	0	0	0	0	0	0	0	0	0	0	0	0	0	0	0	0	0.123635	0	0	0	0	0
PGSC0003DMG400016361	ST4.03ch01	3938178	3941009	Thioredoxin x	4.42181	3.36971	4.63913	4.43698	3.86086	3.72283	8.80246	11.9249	13.127	6.89814	5.52828	5.4693	2.81635	3.98646	3.15856	9.9818	12.316	13.2502	2.24714	4.75984	6.8863	4.40775	2.61418	2.58408	12.9843	12.7935	12.2147
PGSC0003DMG400016398	ST4.03ch01	3944729	3948091	Conserved gene of unknown function	14.4126	15.1471	19.5993	4.91461	6.74881	9.00079	14.4106	15.0681	15.4258	13.1133	14.1208	9.88724	4.83373	3.71798	6.38687	8.90644	7.81729	9.00066	12.6046	14.4984	18.3844	6.71822	6.59343	5.11228	13.5584	13.9557	13.8471
PGSC0003DMG400016397	ST4.03ch01	3952873	3958333	Prefoldin subunit 5	33.3128	38.6883	31.3307	32.544	32.5818	30.6525	36.763	36.7658	31.6509	41.093	33.7835	29.2287	46.0105	39.0011	24.9503	33.9403	29.5393	31.6166	39.0799	36.2913	43.7705	25.4599	26.9089	32.6764	33.0293	33.0209	37.3116
PGSC0003DMG402016396	ST4.03ch01	3959400	3963503	Phosphotyrosyl phosphatase activator protein	24.2099	26.1838	15.3745	24.8653	22.7943	18.5131	14.2208	15.5472	18.3474	21.1732	16.7961	12.2277	33.0192	39.2477	23.3061	18.8317	18.1121	19.1774	36.0102	14.7383	12.7145	26.5565	26.2284	20.5481	14.3384	15.6174	19.0201
PGSC0003DMG401016396	ST4.03ch01	3965155	3974504	Dihydroorotate dehydrogenase	15.7802	18.6745	24.1726	26.0426	29.8569	33.7222	20.8613	22.6178	21.6604	21.915	25.1272	25.6935	30.5777	21.594	29.2041	17.6823	16.4073	19.2949	21.4258	38.4531	35.9447	28.2105	27.9862	24.3879	30.7482	22.4689	22.7821
PGSC0003DMG400016360	ST4.03ch01	3975107	3976846	3'-N-debenzoyl-2'-deoxytaxol N-benzoyltransferase	0.116436	0.264909	0.407505	12.0625	12.988	17.3181	1.32811	0.692716	1.97169	0.581378	3.133	2.12924	3.57776	11.2743	16.429	4.88096	4.19706	4.4039	1.00511	5.89433	5.50802	3.77059	5.52108	6.13207	3.53614	4.61796	2.80845
PGSC0003DMG400016395	ST4.03ch01	4033151	4047992	Acetyl co-enzyme A carboxylase biotin carboxylase subunit	15.1709	17.5049	11.8563	17.2266	15.5951	11.5821	16.2811	17.8196	15.1594	22.0426	18.7872	21.255	18.7506	19.4813	11.5635	20.4054	19.9583	21.4725	17.5338	13.97	13.9436	8.67816	10.3896	15.9542	16.898	18.8507	16.8014
PGSC0003DMG400016394	ST4.03ch01	4054168	4064222	L19 ribosomal protein	7.83461	9.4336	8.10486	13.0133	15.1677	8.64512	9.51511	10.5732	10.2075	6.73352	6.50055	5.43093	22.0064	21.0661	10.4162	10.0866	8.60489	10.0872	11.8912	6.66853	6.33795	10.9293	15.1478	17.1501	9.7301	11.3698	12.1934
PGSC0003DMG400016393	ST4.03ch01	4064893	4067142	Pre-mRNA branch site protein p14	90.5479	81.366	81.4391	112.555	91.3219	99.3515	191.15	197.109	175.924	123.453	121.035	101.443	122.387	112.811	91.56	149.999	151.806	150.649	85.6309	131.045	133.362	79.7301	75.7548	88.578	149.791	123.914	131.55
PGSC0003DMG400016358	ST4.03ch01	4070910	4076760	26S proteasome regulatory particle non-ATPase subunit 8	47.4261	52.9281	64.5705	65.8987	63.2053	50.5689	67.5382	64.7394	66.856	53.5098	59.2386	55.5957	84.0841	98.447	58.7534	64.4294	63.0687	69.1806	45.9321	46.0238	47.6694	58.9905	56.4847	68.3384	62.3366	62.3457	66.2344
PGSC0003DMG400016392	ST4.03ch01	4078236	4079885	Pentatricopeptide repeat-containing protein	0.247639	0.211172	0.309448	0.346571	0.292818	0.626737	0.549592	0.245524	0.452467	0.0618118	0.277503	0.129351	0.154039	0.246942	0.485271	0.193993	0.270328	0.220764	0.0890991	0.122928	0.170558	0.78095	0.65762	0.696726	0.544012	0.357071	0.530421
PGSC0003DMG400016357	ST4.03ch01	4095153	4099676	Hcr9-OR2C	1.44168	1.17797	3.11429	5.21857	5.29994	3.3017	1.93386	1.83855	1.54512	0.718445	5.86726	8.17614	1.58335	3.0176	8.46338	3.37982	2.84458	2.44729	2.24953	6.83438	7.55965	4.50247	5.86678	3.53229	1.01982	1.43937	2.05749
PGSC0003DMG400016424	ST4.03ch01	4099729	4100935	Hcr9-OR2A	0.270014	0.101932	0.269354	0.418809	0.425611	0.420547	0	0.428005	0.060034	0.358881	0.562683	1.03207	0.0739044	0.356156	0.705164	0.211155	0.130376	0.319406	0.389547	1.43174	0.329962	0.680132	1.17179	0.433306	0	0.0647796	0.243861
PGSC0003DMG400036835	ST4.03ch01	4161011	4161421	Hcr9-OR2C	0	0.518833	0	0	0.376026	1.48714	0	0.749367	0	0	0	0	0	0.286925	0.930143	0	0	0	0	0	0	0.395548	0.370289	0.376176	0.366001	0	0.220766
PGSC0003DMG400010700	ST4.03ch01	4166212	4168753	Hcr9-OR2A	0.479639	0.377839	0.330357	1.42754	0.941469	0.777401	0.976198	0.422133	0.156336	0.282727	0.508305	0.197274	0.039318	0.468949	1.59245	0.599673	0.516259	0.910677	0.30501	1.24746	0.260095	0.639581	0.813685	1.22617	0.0377409	0.102083	0.528807
PGSC0003DMG400010706	ST4.03ch01	4191121	4199105	Aluminum-activated citrate transporter	1.57792	1.32207	4.02944	1.17197	1.19145	0.356101	0.557633	0.478744	0.902873	2.46875	7.76965	9.65009	0.852323	3.41743	1.27353	1.40681	1.54291	1.36065	1.86339	1.11867	1.42822	3.28016	0.997376	0.645134	2.19164	1.13866	1.48314
PGSC0003DMG400045844	ST4.03ch01	4236936	4240073	Gene of unknown function	0	0	0	0	0	0	0	0	0	0	0	0	0	0	0	0	0	0	0	0	0	0	0	0	0	0	0
PGSC0003DMG400010705	ST4.03ch01	4252644	4254027	Ubiquitin-protein ligase	11.3523	9.76926	17.347	13.5598	10.9898	19.4609	7.94275	7.43019	9.07922	9.121	15.2704	14.9473	6.41261	4.64097	13.5832	7.09626	6.58217	7.04656	8.67317	17.183	21.4583	11.8439	10.7472	10.0349	9.78129	7.02493	6.0167
PGSC0003DMG400010704	ST4.03ch01	4257240	4264145	Calcium-dependent protein kinase 8	0.275258	0.7319	0.780588	1.11448	1.01271	0.893104	1.50848	1.63815	2.00725	0.275071	0.700669	0.767745	0.727093	0.643399	0.40465	0.683499	0.970859	0.85302	0.857122	0.0910174	0.0843521	0.695066	0.976943	0.738326	1.24855	0.860767	1.03351
PGSC0003DMG400010699	ST4.03ch01	4271043	4274135	Gene of unknown function	0	0	0	0	0	0	0	0	0	0.201174	0	0	0	0	0	0	0	0	0	0	0	0	0	0	0	0	0
PGSC0003DMG400038570	ST4.03ch01	4276441	4276836	Gene of unknown function	0	0	0	0	0	0	0	0	0	0	0	0	0	0	0	0	0	0	0	0	0	0	0	0	0	0	0
PGSC0003DMG400010698	ST4.03ch01	4276919	4282378	Adrenodoxin	23.0946	21.4451	24.8649	39.868	35.3432	40.3062	52.347	54.9739	56.2184	26.9072	28.8624	25.7688	47.7794	42.3411	30.9916	51.4787	51.0379	51.9121	26.1341	28.6178	28.0389	28.1998	33.1575	33.0621	57.1073	50.1976	53.9957
PGSC0003DMG400010703	ST4.03ch01	4283178	4290239	Translocation protein sec62	14.7841	16.6554	14.8383	17.6848	17.546	16.1317	15.8172	17.8505	17.19	18.6831	13.6718	14.52	22.4056	19.5798	19.1099	15.8	18.8138	18.3146	19.0281	15.0374	16.2329	15.3756	17.3558	15.1769	14.5124	12.9328	14.242
PGSC0003DMG400010697	ST4.03ch01	4308774	4314022	YA4	23.965	21.6291	72.5283	119.378	115.668	55.7133	43.9585	46.7018	39.0346	22.0923	50.9122	43.4358	68.3992	39.0588	35.3197	35.8217	37.8445	41.4409	15.8404	46.4184	47.6011	65.5714	37.1074	48.1062	34.8267	33.9301	35.9525
PGSC0003DMG400038851	ST4.03ch01	4336045	4342821	Gene of unknown function	0	0	0	0	0	0	0	0	0	0	0	0	0	0	0	0	0	0	0	0	0	0	0	0	0	0	0
PGSC0003DMG400010702	ST4.03ch01	4347860	4349231	Gene of unknown function	0	0	0	0	0	0	0	0	0	0	0	0	0	0	0	0	0	0	0	0	0	0	0	0	0	0	0
PGSC0003DMG400010696	ST4.03ch01	4351682	4352026	Conserved gene of unknown function	0	1.53814	0	0	0.563939	0.555341	2.43978	1.67748	1.03264	65.3959	0.602274	0	0.495245	2.07019	1.38931	3.30382	4.78486	2.83949	7.13786	0.734751	0	0	1.63349	0	0	1.01199	1.34518
PGSC0003DMG400010701	ST4.03ch01	4352942	4355157	Kinase	0.775741	1.4912	0.533689	1.17755	0.496901	0.377548	0.64411	0.577046	0.289378	5.03814	1.65464	0.659117	0.525267	1.48834	1.09284	1.02633	1.4146	1.07439	1.32422	1.10634	1.06956	0.652856	0.952679	0.351071	0.504355	0.8046	0.786525
PGSC0003DMG401031484	ST4.03ch01	4374603	4379187	DNA repair protein XRCC2 homolog	9.20868	9.23002	24.6725	7.96277	20.4497	21.2381	12.3039	6.93819	15.6412	13.9737	10.4249	14.2013	4.06757	10.1627	22.2037	18.0967	16.9425	19.3987	15.3426	20.9316	21.9827	20.6811	9.9709	9.4431	17.4178	8.98774	11.3326
PGSC0003DMG402031484	ST4.03ch01	4383141	4385740	Gene of unknown function	4.78399	3.5543	7.24283	8.56554	6.90048	5.71788	5.08101	4.79784	5.795	7.78645	5.37052	6.17159	5.83422	5.66112	7.81539	5.03359	5.01413	5.47172	4.20734	7.53818	8.73343	5.93382	5.32249	2.62762	4.90354	5.22142	4.64311
PGSC0003DMG400031486	ST4.03ch01	4386352	4388537	Conserved gene of unknown function	2.99712	3.46828	1.92159	1.53132	1.99367	2.44328	2.7544	4.4591	2.20449	25.2696	1.80889	1.42036	1.75726	4.50236	2.47833	3.30473	5.46691	3.85077	2.22118	2.22993	1.4637	1.89194	2.79957	1.99711	3.18588	2.2979	1.70917
PGSC0003DMG400031485	ST4.03ch01	4389931	4391960	Kinase	0.377508	0.306931	0.215779	0.151058	0.212574	0.419959	0.409791	0.342276	0.0715835	1.61606	0.580783	0.225492	0.538271	0.574939	0.634164	0.464944	0.668112	0.192572	0.736827	0.535195	0.941488	0.362983	0.750005	0.303618	0.172498	0.388993	0.291704
PGSC0003DMG400030292	ST4.03ch01	4447476	4449075	Conserved gene of unknown function	0.227771	0.258463	0.0758121	0.141493	0.119685	0.0591195	0.193041	0.0601919	0.202173	1.28769	0.747314	0.871563	0.250621	0.754115	0.594995	0.475411	0.826848	0.432148	0.382911	0.678893	0.626898	0.191393	0.495276	0.243904	0.0605378	0.27346	0.102781
PGSC0003DMG400030291	ST4.03ch01	4455518	4460624	Kinase	0.966476	0.935827	0.531934	0.993114	0.838136	0.413932	0.275128	0.306744	0.224324	5.40784	0.477404	0.909623	0.805483	1.161	1.08923	0.90929	0.704983	0.483619	0.833576	0.719138	0.577441	0.610038	0.474779	0.427675	0.425362	0.383543	0.566166
PGSC0003DMG400010506	ST4.03ch01	4472884	4473759	Gene of unknown function	2.04268	3.83085	2.03063	1.13588	0.751029	0.424223	1.39961	1.72472	1.64558	0.812382	1.20874	0.848778	0.550098	0.177311	0.93286	0.743344	0.391456	1.91793	1.87393	2.03566	3.60787	1.82469	0.880459	0.762573	2.15541	2.5413	1.35605
PGSC0003DMG401010496	ST4.03ch01	4479857	4486139	X-ray repair cross complementing protein 2, xrcc2	1.66912	0.928052	1.54161	1.37813	0.82094	2.89013	2.24208	1.9984	1.50178	1.39497	1.26573	2.43903	0.359228	1.15891	1.45654	0.947146	1.49079	2.96391	0.647632	0.742268	1.76648	1.3704	1.80135	0.832951	2.79922	1.70832	1.10417
PGSC0003DMG402010496	ST4.03ch01	4486955	4487551	Gene of unknown function	7.28311	1.33107	11.714	7.08792	11.9882	13.7953	11.0217	4.58792	10.4122	3.63531	3.8513	8.08963	5.65487	5.63926	3.74998	2.78806	5.31341	3.3465	2.45413	4.65305	4.94748	4.99318	8.60347	4.00255	13.5247	7.69672	0.87617
PGSC0003DMG400010489	ST4.03ch01	4492632	4493071	Receptor serine/threonine kinase	7.0911	13.1267	5.68885	7.16079	5.87865	10.6623	10.5395	13.363	7.81688	80.4163	5.35085	2.12445	9.22269	14.3792	4.85192	10.2327	14.0209	7.86669	9.57045	8.39572	8.25167	8.25283	12.6213	10.4758	6.38494	5.88201	5.15513
PGSC0003DMG400010488	ST4.03ch01	4493344	4493679	Conserved gene of unknown function	1.56923	0.821517	0	0	0	0	0.523068	0.597787	1.6649	22.5722	0	0	0	0.880021	0	3.53508	4.07745	1.51441	2.36087	0.787696	0	0	0.580583	0	0	0.541384	1.44381
PGSC0003DMG400010504	ST4.03ch01	4495712	4497631	Conserved gene of unknown function	3.95308	4.44164	2.13348	2.47721	2.2963	3.19982	4.64248	3.34263	3.72721	24.1098	1.72759	1.74011	2.51096	4.71597	3.9248	3.54709	3.60213	2.341	4.525	1.60002	2.53331	1.88194	3.61786	3.30525	2.41297	2.85167	1.94577
PGSC0003DMG400010503	ST4.03ch01	4497706	4498598	Ubiquitin-protein ligase	1.85756	2.24059	0.923542	0.615035	1.25446	2.27332	2.47015	1.78564	1.95867	18.2087	0.235652	0.551471	0.107326	3.19916	2.20748	1.65581	1.04949	1.58933	2.20953	1.45423	0.48498	1.55592	2.57489	1.69866	1.36565	0.857277	1.08082
PGSC0003DMG400010499	ST4.03ch01	4502206	4503003	Stress-induced receptor-like kinase	0.619623	0	0.153776	0	0.244055	0.241287	0.0998331	0.122557	0.208534	1.3847	0.411464	0.160689	0	0.401292	0.151546	0.120657	0	0.217478	0.112375	0.463563	0.282668	0.25918	0.374547	0	0.122303	0	0.0701818
PGSC0003DMG400010502	ST4.03ch01	4504185	4504493	Gene of unknown function	0	2.05388	0.940442	0	0	0	0	0	0	1.8912	0.799017	0	0	0	0	1.4812	0.630074	0.627537	1.50834	0	0.885945	0	0	0.750327	0	0	0
PGSC0003DMG400010501	ST4.03ch01	4526522	4527264	Gene of unknown function	8.23391	6.72276	13.9462	13.946	13.3762	14.5624	6.87425	5.01922	7.52268	9.19174	11.063	12.4405	11.9104	9.84211	10.0663	8.676	7.35277	7.08457	6.23114	16.9546	20.7919	8.1722	8.13723	4.38119	6.35229	8.2318	7.31164
PGSC0003DMG400010498	ST4.03ch01	4534430	4535052	Photosystem II 5 kDa protein, chloroplast	0.671985	0.498047	3.31831	9.26852	7.22952	1.74427	3.06667	2.29878	2.73991	5.09721	0.589546	0.693494	13.3454	21.2089	16.6319	5.55955	7.61393	6.06185	0.490403	3.8113	3.86493	12.8801	6.25504	3.38518	4.20827	3.35826	3.66573
PGSC0003DMG400010497	ST4.03ch01	4536282	4539092	Isoform 2 of DNA repair protein XRCC2 homolog	0.584734	0	0.574615	0.267178	0	0.454902	0.769517	0.230109	1.20242	0.288155	0.508343	0	0	0.547286	0	1.12913	0.614098	0.802607	0.42909	0.29342	0	0.24272	0	0.231486	0.226989	0.831264	1.99935
PGSC0003DMG400010485	ST4.03ch01	4637077	4645541	Poly(P)/ATP NAD kinase	21.1972	19.4937	7.94283	17.7844	13.8601	11.4401	14.1862	15.1505	11.8924	121.019	10.7537	10.7111	16.6996	44.083	13.1196	10.8906	11.3107	10.35	32.6625	6.92356	8.04249	11.0905	17.9995	35.5728	8.30107	10.6313	12.6713
PGSC0003DMG400010484	ST4.03ch01	4650987	4652484	BRASSINOSTEROID INSENSITIVE 1-associated receptor kinase 1	0.956892	0.541413	0.0954084	0.534037	0.461698	0.298071	0.366196	0.151651	0.127749	2.19069	0.330644	0.699453	0.54497	0.61529	0.825102	0.673237	0.485276	1.01775	0.621532	0.569961	0.745745	0.321266	0.694064	0.844256	0.228338	0.34424	0.584734
PGSC0003DMG400010495	ST4.03ch01	4653594	4655761	Conserved gene of unknown function	0.614686	0.808073	0.236602	0.265044	0.186386	0.478661	0.687847	0.412705	0.532983	5.71696	0.169888	0.247253	0.157688	0.473478	0.278036	0.704404	1.0004	0.676133	0.713614	0.328356	0.130397	0.238777	0.46463	0.494588	0.264893	0.409429	0.426115
PGSC0003DMG400035453	ST4.03ch01	4658723	4660583	Gene of unknown function	0	0	0	0	0	0	0	0	0	0	0	0	0	0	0	0	0	0	0	0	0	0	0.107128	0	0	0	0
PGSC0003DMG400010494	ST4.03ch01	4666796	4667210	Ulp1 protease family, C-terminal catalytic domain containing protein	0	0	0	0	0	0	0	0	0	0	0	0	0	0	0	0.575797	0	0	0	0	0	0	0	0	0	0	0
PGSC0003DMG400036144	ST4.03ch01	4673152	4676876	ZIP transporter	0	0	0	0	0	0	0	0	0	0	0	0	0	0	0	0	0	0	0	0	0	0	0	0	0	0	0
PGSC0003DMG400010493	ST4.03ch01	4686048	4690262	Nucleic acid binding protein	13.2557	13.679	20.5687	22.4718	22.0857	14.826	38.4162	38.0981	45.7932	15.4715	19.5211	17.7462	20.9892	26.9084	16.7716	33.1286	33.3343	32.2558	17.48	15.6086	18.7414	17.8753	19.8044	19.9269	37.0325	32.0986	28.7688
PGSC0003DMG400043075	ST4.03ch01	4693739	4694199	ZIP transporter	0	0	0	0	0	0	0	0	0	0	0	0	0	0	0	0	0	0	0	0	0	0	0	0	0	0	0
PGSC0003DMG400010483	ST4.03ch01	4702485	4704272	Glucan endo-1,3-beta-glucosidase	0	0	0	0	0	0	0	0	0	0	0	0	0	0	0	0	0	0	0	0	0	0	0	0	0	0	0
PGSC0003DMG400038836	ST4.03ch01	4719871	4720503	Conserved gene of unknown function	0	0	0	0	0	0	0	0	0	0	0	0	0	0	0	0	0	0	0	0	0	0	0	0	0	0	0
PGSC0003DMG401010492	ST4.03ch01	4725859	4735834	Acidic class II 1,3-beta-glucanase	0	0	0	0	0	0	0	0	0	0	0	0	0	0	0	0	0	0	0	0	0	0	0	0	0	0	0
PGSC0003DMG402010492	ST4.03ch01	4734182	4735834	Acidic class II 1,3-beta-glucanase	0	0	0	0	0	0	0	0	0	0	0	0	0	0	0	0	0	0	0	0	0	0	0	0	0	0	0
PGSC0003DMG400010491	ST4.03ch01	4738993	4739994	Glucan endo-1,3-beta-D-glucosidase	0	0	0	0	0	0	0	0	0	0.113417	0	0	0	0	0	0	0	0	0	0	0	0	0	0	0	0	0
PGSC0003DMG400010500	ST4.03ch01	4740340	4741497	Gene of unknown function	0	0	0	0	0	0	0	0	0	0	0	0	0	0	0	0	0	0	0	0	0	0	0	0	0	0	0
PGSC0003DMG400010490	ST4.03ch01	4749188	4750046	Acidic class II 1,3-beta-glucanase	0	0.1573	0	0	0	0	0	0	0	0	0	0	0	0	0	0	0	0	0	0	0	0	0	0	0	0	0
PGSC0003DMG400009812	ST4.03ch01	4808244	4808912	Cytochrome P450	0.200501	0	0.198362	0.184754	0	0	0	0.158415	0	0.198634	0.529363	0.207277	0.158436	0.128231	0	0	0.285088	0	0.292059	0	0.547091	0	0	0.159726	0	0.286706	0.273136
PGSC0003DMG400009814	ST4.03ch01	4817864	4818817	Cytochrome P450	0	0	0	0.112745	0	0	0	0	0	0	0	0.126346	0	0	0	0	0	0	0	0	0	0	0	0	0	0	0
PGSC0003DMG400009811	ST4.03ch01	4821372	4821896	Cytochrome P450	0	0	0.293	0	0	0.696079	0	0.704096	0	0	0	0.306208	0.228157	0.371669	0.872252	0.230317	0.417279	0.409048	0	0	0	0.990211	0	0.472154	0.231423	0.211942	0.40806
PGSC0003DMG400040715	ST4.03ch01	4841898	4844290	Gene of unknown function	0	0	0	0	0	0	0	0	0	0	0	0	0	0	0	0	0	0	0	0	0	0	0	0	0	0	0
PGSC0003DMG400009810	ST4.03ch01	4847253	4848359	Cytochrome P450 hydroxylase	1.00277	0.567009	0.999545	0.279706	0.15805	0.234275	0.192031	0.715081	0.468871	0.599413	1.07321	1.88012	0.574284	0.0659426	0.196378	0.548578	0.507512	0.213142	0.65159	0.199498	0.551036	0	0.162943	0.723654	0.637737	0.504899	1.22325
PGSC0003DMG400004429	ST4.03ch01	4902242	4908267	S2 self-incompatibility locus-linked pollen 3.2 protein	2.92457	1.65272	2.28977	1.16494	1.72852	0.65073	1.93494	1.655	1.46599	2.18472	3.07242	2.71907	1.53591	2.19538	1.53401	1.87699	3.09406	3.62358	2.26316	1.55882	1.33886	1.40203	2.03542	2.00949	1.7428	1.72755	2.17123
PGSC0003DMG400004430	ST4.03ch01	4908899	4913652	GDP-mannose transporter	1.33561	0.116147	0	0.382014	0	0.0800095	0	0	0.0686499	0	0	0	0	0	0	0	0	0	0	0	0	0.172401	0	0.0823672	0	0	0
PGSC0003DMG400004431	ST4.03ch01	4917375	4924301	Conserved gene of unknown function	3.59643	3.81038	4.48945	4.36409	4.36003	3.37154	3.72296	5.13929	5.89843	3.45417	3.72468	5.81357	4.41133	2.96423	2.49574	5.26146	5.38121	4.21022	3.3133	2.41592	2.81138	3.56381	3.31013	4.20519	5.05811	5.13326	6.30284
PGSC0003DMG400039819	ST4.03ch01	4935283	4941122	Mannan endo-1,4-beta-mannosidase 4	0	0	0	0	0	0	0	0	0	0	0	0	0	0	0	0	0	0	0	0	0	0	0	0	0	0	0
PGSC0003DMG400044667	ST4.03ch01	4942324	4945397	Mannan endo-1,4-beta-mannosidase 4	0	0	0	0	0	0	0	0	0	0	0	0	0	0	0	0	0	0	0	0	0	0	0	0	0	0	0
PGSC0003DMG400004435	ST4.03ch01	4946816	4947868	Ubiquitin-conjugating enzyme variant	0	0	0	0	0	0	0	0	0	0	0	0	0	0	0	0	0	0	0	0	0	0	0	0	0	0	0
PGSC0003DMG400004428	ST4.03ch01	4973592	4975386	Gene of unknown function	0	0	0	0	0	0	0	0	0	0	0	0	0	0	0	0	0	0	0	0	0	0	0	0	0	0	0
PGSC0003DMG400022718	ST4.03ch01	5042612	5046763	Conserved gene of unknown function	9.52397	9.10371	12.5183	4.61927	7.19928	11.6601	16.115	14.2837	17.8129	11.7347	13.4971	14.2426	6.92568	7.32394	8.79623	14.981	13.1866	14.5662	10.0389	12.7358	14.2187	4.12038	5.33601	3.98351	14.1264	14.2949	15.0801
PGSC0003DMG400022716	ST4.03ch01	5074743	5079598	Phospholipase A22	5.05606	3.19648	4.82124	17.2186	13.4501	9.744	14.628	15.2248	15.2514	5.9582	6.5091	6.4087	25.1901	21.7885	13.4527	17.2882	16.9173	15.6106	2.86846	3.47295	4.33424	16.913	8.89182	12.9156	11.5541	11.4545	14.9854
PGSC0003DMG400022715	ST4.03ch01	5082576	5088041	Phosphoesterase family protein	4.6265	3.51203	4.98867	5.04073	5.6736	6.20467	3.48142	3.05886	3.58098	4.26243	6.36855	6.01941	1.96858	0.994018	3.52629	2.57892	2.8108	3.12186	7.28056	6.17196	5.95237	4.67157	4.0386	4.92073	3.33066	2.85549	4.58725
PGSC0003DMG400022699	ST4.03ch01	5088261	5094022	Resistance gene	2.37903	1.76767	1.52647	3.47459	4.27704	5.40933	0.7643	0.71779	0.53459	2.90405	1.97223	1.19641	1.28024	3.50162	4.24499	0.448331	0.505371	0.700223	2.6618	2.52233	1.79623	4.05002	5.53252	5.48306	0.821158	0.773593	0.835152
PGSC0003DMG400022698	ST4.03ch01	5094293	5097931	RING finger	3.83714	4.44329	3.74869	7.90774	6.75652	5.65841	4.62317	6.34262	6.14632	11.969	4.30675	3.91738	8.80797	9.82275	5.03786	4.59919	5.9215	7.02143	5.2964	2.83971	3.51885	4.04625	4.789	4.71909	8.39214	7.28993	6.26471
PGSC0003DMG400022714	ST4.03ch01	5120127	5126327	Minor histocompatibility antigen H13	34.3236	47.7936	24.7295	35.374	29.275	23.6693	33.7286	34.8567	38.8786	39.867	31.9804	36.133	45.1163	47.2948	30.6459	35.224	35.5868	39.5696	42.7215	18.7794	22.1743	34.3894	32.4086	35.667	33.6441	31.5101	32.6466
PGSC0003DMG400022713	ST4.03ch01	5128661	5136297	L-ascorbate oxidase	0	0	0	0	0.05858	0	0.0472266	0	0	0	0.0665145	0	0	0	0	0	0	0.0528588	0	0	0	0	0	0	0	0	0
PGSC0003DMG400022712	ST4.03ch01	5138586	5146527	Cop9 signalosome complex subunit	97.6831	95.5112	117.215	99.8524	105.918	153.566	62.9777	55.8938	68.2465	151.367	129.235	105.716	92.8022	81.4159	121.524	64.8493	62.1281	59.2021	102.026	152.787	150.23	98.3358	101.778	96.9971	70.511	56.5165	59.5203
PGSC0003DMG400022711	ST4.03ch01	5154274	5159709	CBL-interacting serine/threonine-protein kinase	73.7128	118.476	53.2897	250.114	235.772	140.578	82.9487	78.267	78.363	102.526	39.7818	34.9798	210.257	189.187	199.005	62.07	58.4341	57.3626	64.6521	51.9491	76.0261	222.333	192.405	183.108	69.9547	81.4198	83.9078
PGSC0003DMG400045481	ST4.03ch01	5161780	5163387	Protein kinase	0	0	0	0	0	0	0	0	0	0	0.103004	0	0	0	0	0	0	0	0	0	0	0	0	0	0	0	0
PGSC0003DMG400022696	ST4.03ch01	5174856	5176521	Protein kinase APK1A, chloroplast	0	0	0	0	0	0	0	0	0	0	0	0	0	0	0	0	0	0	0	0	0	0	0	0	0	0	0
PGSC0003DMG400047149	ST4.03ch01	5188089	5188679	Ethylene-responsive transcription factor CRF4	0	0	0	0	0	0	0	0	0	0	0	0	0	0	0	0	0	0	0	0	0	0	0	0	0	0	0
PGSC0003DMG400038949	ST4.03ch01	5192491	5196768	AP2 domain class transcription factor	0	0	0	0	0	0	0	0	0	0	0	0	0	0	0	0	0	0	0	0	0	0	0	0	0	0	0
PGSC0003DMG400040856	ST4.03ch01	5257247	5257690	AP2 domain class transcription factor	0	0	0	0	0	0	0	0	0	0	0	0	0	0	0	0	0	0	0	0	0	0	0	0	0	0	0
PGSC0003DMG400034583	ST4.03ch01	5274045	5274464	AP2 domain class transcription factor	0	0	0	0	0	0	0	0	0	0	0	0	0	0	0	0	0	0	0	0	0	0	0	0	0	0	0
PGSC0003DMG400036561	ST4.03ch01	5279120	5279506	Ethylene-responsive transcription factor	0	0	0	0	0	0	0	0	0	0	0	0	0	0	0	0	0	0	0	0	0	0	0	0	0	0	0
PGSC0003DMG400022695	ST4.03ch01	5291571	5298023	Ethylene-responsive transcription factor	14.5661	12.4219	17.9523	11.6026	11.9059	18.6328	12.3241	10.3301	12.4667	10.8367	15.4929	12.4376	11.5046	10.0537	15.064	12.9563	11.963	12.4706	11.7266	20.8345	17.7554	11.3603	12.3182	9.90236	10.9122	11.9383	12.9367
PGSC0003DMG400022710	ST4.03ch01	5302321	5309472	Trytophan synthase alpha subunit	1.68254	0.857262	1.69179	0.92744	1.13932	1.40305	2.36955	2.0876	1.28967	0.930449	1.72655	2.01199	1.6151	1.86761	0.916966	1.50874	1.1381	1.46215	0.629555	1.23364	0.916442	0.845475	0.967335	1.15592	1.54552	1.3515	1.88825
PGSC0003DMG400022709	ST4.03ch01	5317971	5320421	GRAS family transcription factor	3.71996	6.90594	1.78326	2.81179	2.34008	2.74265	5.87427	5.87327	4.11529	18.119	1.9927	1.6979	5.26067	3.7862	3.49097	9.18897	7.45879	5.01479	9.46452	1.13809	1.78351	3.23222	2.33592	1.56104	7.10143	7.79941	6.8626
PGSC0003DMG401022708	ST4.03ch01	5324395	5324721	Gene of unknown function	0	0	0	0.736527	0	0	0	0	0	0	0	0	0	0	0	0	0	0	0	0	0	0	0	0	0	0	0
PGSC0003DMG402022708	ST4.03ch01	5331296	5333768	NAD dependent epimerase/dehydratase family protein	0.159983	1.25598	0.158755	0.887723	0.252044	0.498393	0.619184	0.379669	0.431046	0.158852	0	0	0.640938	1.03465	1.878	0.124573	0.229023	0.224413	0.232219	0	0.145915	1.0704	1.67499	1.02227	0.126232	0.458658	0.797508
PGSC0003DMG401022694	ST4.03ch01	5336578	5344274	Phytochromobilin synthase	8.44746	7.49477	9.9535	20.7209	18.5846	13.8448	12.2626	9.22551	11.6901	4.82038	8.51926	8.72668	21.3089	6.28324	7.54124	14.3036	13.5564	12.4441	5.57657	7.39157	7.25916	11.5147	11.9192	14.8766	10.1447	10.462	10.2771
PGSC0003DMG402022694	ST4.03ch01	5336596	5340656	Phytochromobilin synthase	0.642301	0.891663	0.781984	2.06189	1.62793	1.07175	0.520133	0.291424	0.591204	0.436115	0.950951	0.745093	0.713887	0.478051	0.112451	1.06278	0.436949	0.839978	0.246769	0.386393	0.528075	0.850668	0.810665	0.924341	0.478807	0.563615	0.588448
PGSC0003DMG400046726	ST4.03ch01	5347223	5348275	F-box family protein	10.2588	0.482955	2.12933	3.8727	4.88424	3.07919	33.3268	31.4923	26.0779	98.6552	1.33314	2.11386	4.36131	18.097	3.97581	4.34104	3.55015	4.08393	2.39314	2.02038	1.76087	5.01982	6.24514	4.62511	17.6555	4.9943	2.07678
PGSC0003DMG400022693	ST4.03ch01	5358830	5361994	Calmodulin-5/6/7/8	745.67	835.016	848.001	1017.68	941.613	1019.96	946.809	968.078	867.24	856.058	908.882	857.565	745.164	750.547	969.997	702.443	765.974	725.561	689.746	1112.78	1327.58	741.285	715.767	706.629	873.425	773.517	865.173
PGSC0003DMG400022707	ST4.03ch01	5375584	5384247	AGO4-2	327.226	244.219	467.87	131.945	171.385	283.022	196.868	187.905	192.801	239.992	277.24	310.879	103.482	96.3963	225.307	165.11	155.663	190.808	198.727	458.814	393.973	216.276	208.316	140.934	200.319	162.633	169.713
PGSC0003DMG400022692	ST4.03ch01	5385376	5389514	RNA-binding protein AKIP1	481.097	423.195	524.147	412.302	509.982	738.241	327.398	305.675	350.01	425.96	362.975	363.973	401.64	417.581	718.364	345.51	345.318	364.31	351.548	643.956	442.553	593.402	640.356	502.335	472.371	365.831	351.945
PGSC0003DMG400022706	ST4.03ch01	5402644	5408639	BZIP domain class transcription factor	28.0023	26.502	32.5271	23.1276	23.7392	20.5994	26.4145	23.6603	30.2849	16.5218	37.5943	38.5595	25.7846	19.1679	24.3136	36.7751	28.0483	26.8137	20.0758	33.8568	35.7725	21.5066	19.3965	16.9869	31.2755	29.1654	27.4243
PGSC0003DMG400022705	ST4.03ch01	5410904	5418521	Ngg1 interacting factor 3 like 1 binding protein 1 isoform 1	25.4845	28.4061	14.4008	13.9859	14.1665	16.1002	18.0491	12.7093	14.623	17.2499	18.6292	15.8409	15.2049	13.2666	15.0424	15.5792	15.3554	12.5897	27.3787	18.2845	19.1106	11.5526	10.2395	17.4077	13.1749	13.9739	15.6191
PGSC0003DMG400022704	ST4.03ch01	5420334	5423500	Conserved gene of unknown function	142.888	141.925	124.153	64.28	62.4299	71.9365	72.0704	75.7602	77.5785	149.814	137.296	138.617	52.4244	46.1048	83.5772	72.4671	81.1169	79.046	113.922	126.592	139.979	81.2047	53.1506	41.5581	88.5172	64.2988	76.8188
PGSC0003DMG400022703	ST4.03ch01	5424842	5431351	4-diphosphocytidyl-2-C-methyl-D-erythritol kinase, chloroplastic/chromoplastic	17.5466	18.795	17.6713	9.93383	8.45601	10.3899	11.8797	10.3904	8.50362	14.1399	16.6333	17.8589	18.087	16.05	15.9658	14.2312	13.2633	13.9628	16.6257	9.18917	13.5781	18.318	14.399	7.9395	10.1893	10.9801	12.2678
PGSC0003DMG400022721	ST4.03ch01	5434053	5434439	Gene of unknown function	0	4.12615	0.532233	2.46018	0.428943	0.847431	1.10399	2.13377	2.70241	1.60572	2.31725	2.78537	1.95451	0.323396	1.05986	0.419185	0.370211	0	3.69729	1.66453	0.98692	0	1.67925	0.428297	0.415832	1.15604	1.26485
PGSC0003DMG400022691	ST4.03ch01	5434685	5436817	Gene of unknown function	557.609	617.127	666.411	294.886	297.434	394.822	326.806	326.535	308.567	671.769	669.156	555.531	293.844	229.097	456.011	375.67	412.214	323.459	553.473	746.252	960.014	357.88	341.169	165.938	309.97	337.583	379.908
PGSC0003DMG403022702	ST4.03ch01	5451593	5455221	Conserved gene of unknown function	10.9893	10.9275	11.1136	7.93141	6.70319	5.70512	5.97642	7.93738	6.69622	10.0556	13.1294	13.6633	8.29009	6.82047	4.93473	8.81177	9.32479	8.48539	11.4415	12.6658	12.2511	7.91975	6.30363	6.78153	6.73777	7.73251	7.69995
PGSC0003DMG402022702	ST4.03ch01	5458667	5463119	Gene of unknown function	0	0.207931	0	0.343355	0.293078	0	0.24113	0.147081	0.251582	0	0.164067	0.192564	0.591031	0.238946	0.363869	0.578616	0	0.649654	0	0	0.169402	0.15539	0	0.741842	0.439014	0.266304	0.168865
PGSC0003DMG401022702	ST4.03ch01	5465649	5468651	Cyclin B1	0.177715	0.0673786	0.355386	0.0552828	0.046698	0	0.0375453	0	0.0393439	0	0.159374	0	0.0491777	0	0	0.0464131	0	0.0422671	0.127852	0.0588036	0.0544095	0	0.0968451	0	0.0473377	0	0
PGSC0003DMG400022701	ST4.03ch01	5497761	5505712	BTB-POZ and MATH domain protein	25.4251	27.8476	33.2344	26.7715	27.537	28.0413	32.3562	30.2718	35.5854	33.2827	29.0191	28.147	28.0369	29.9625	28.8475	30.5568	28.4448	32.8942	27.6747	39.1262	34.1982	27.1041	23.548	28.2874	33.6446	28.2862	30.0704
PGSC0003DMG400022689	ST4.03ch01	5506259	5513285	GAMyb-like1	4.39085	4.12515	10.5757	9.3186	8.24852	9.87809	6.18452	5.97867	8.17733	1.98542	8.08717	7.7649	10.1398	10.0955	13.553	10.1395	11.0982	11.6522	3.16168	7.62803	7.78717	18.4697	8.44238	8.13269	7.83774	6.36329	9.42384
PGSC0003DMG400022700	ST4.03ch01	5520592	5523890	Forkhead-associated domain-containing protein	0	0	0.558328	0	0	0	0.190742	0.670635	0.972047	0	0	0	0	0	0	0	0	0	0	0	0	0	0.119496	0	0	0	0.335418
PGSC0003DMG400040864	ST4.03ch01	5556697	5558630	B3 domain-containing protein Os01g0234100	1.24347	1.70846	1.22032	1.70163	1.95419	1.69215	0.204974	0.244436	0.854148	0	0.539179	0	0.710438	0.386078	0	0	0	0	0	0	0.280868	0.51562	0.244892	0.491638	0	0	0
PGSC0003DMG400017141	ST4.03ch01	5767436	5770198	Transposon protein, CACTA, En/Spm sub-class	0.70544	0.986724	0.873961	1.79147	3.33371	2.33502	0.114085	0.557787	0.59533	0.699813	1.08995	1.82649	1.68618	1.70313	2.41461	0.823123	1.0071	0.493406	1.28179	1.40891	0.321339	2.21042	2.12542	1.40715	0.555478	0.883948	0.639907
PGSC0003DMG400045511	ST4.03ch01	5868576	5871026	Bromodomain protein	0	0	0	0	0	0	0	0	0	0	0	0	0	0	0	0	0	0	0	0	0	0	0	0	0	0	0
PGSC0003DMG400044033	ST4.03ch01	5908377	5910799	Bromodomain protein	0	0	0	0	0	0	0	0	0	0	0	0	0	0	0	0	0	0	0	0	0	0	0	0	0	0	0
PGSC0003DMG401005535	ST4.03ch01	5938207	5944077	Histone deacetylase	16.366	10.1564	18.2249	7.63284	11.9787	17.0532	17.102	15.582	15.1246	14.2259	16.3073	19.0761	3.64142	8.04488	13.8969	17.7142	11.8567	13.9955	17.9631	19.5784	13.241	11.2337	13.5823	8.54746	13.8974	16.1516	12.589
PGSC0003DMG402005535	ST4.03ch01	5942377	5944051	Conserved gene of unknown function	1.88598	1.72956	2.25046	0.340605	0.863254	1.51603	1.38851	1.15815	1.37412	0.425218	1.41824	3.17804	0.252384	0.485484	1.54986	2.47841	1.90416	2.08303	1.05058	1.50991	1.00571	1.22796	0.795494	0.342357	1.65261	1.31592	1.48134
PGSC0003DMG400005537	ST4.03ch01	5949707	5950174	Gene of unknown function	0	0	0	0	0	0	0	0	0	0	0	0	0	0	0	0	0	0	0	0	0	0	0	0	0	0	0
PGSC0003DMG400041005	ST4.03ch01	6006823	6007158	Gene of unknown function	0	0	0	0	0	0	0	0	0	0	0	0	0	0	0	0	0	0	0	0	0	0	0	0	0	0	0
PGSC0003DMG400008707	ST4.03ch01	6065317	6070441	Conserved gene of unknown function	2.169	3.78679	0.991668	0.504622	0.925949	0.351898	1.95806	2.00556	1.86881	2.1621	1.69491	2.54362	4.30353	4.82738	3.27478	2.04951	2.55264	3.46356	2.80333	3.14489	3.47876	4.24925	2.72076	3.69817	1.58257	2.01638	1.99976
PGSC0003DMG400008711	ST4.03ch01	6071122	6072219	Avr9/Cf-9 rapidly elicited protein 76	9.01725	17.1843	0.504919	3.1084	1.99611	2.52487	41.5286	50.2526	26.4654	320.765	0.27105	0.105527	0.745755	7.52664	1.19048	3.95883	2.63668	1.65075	37.8221	0.403158	0.556714	2.8905	2.55143	1.78717	13.3686	4.66384	1.23601
PGSC0003DMG400008712	ST4.03ch01	6142379	6146461	EIL2	222.248	176.352	385.241	247.529	294.886	320.719	228.664	229.448	187.976	130.469	277.6	289.67	94.7496	133.423	274.626	162.398	162.905	177.88	167.09	671.901	623.92	199.021	221.104	251.736	190.37	160.532	161.848
PGSC0003DMG400008708	ST4.03ch01	6185332	6190526	Methionine synthase	19.9481	19.4389	23.2067	45.524	44.1648	35.6094	32.8448	30.2145	30.2031	24.18	32.6245	27.5817	67.6134	44.785	41.86	34.9236	32.8252	31.6836	17.5482	20.0778	23.8572	47.9091	46.1086	35.3199	26.1182	25.6966	31.5024
PGSC0003DMG400008709	ST4.03ch01	6191849	6194330	DsRNA-binding protein ODB1	0	0	0	0	0.279089	0	0	0	0	0.117505	0	0	0.19198	0	0	0	0	0	0	0	0	0.395891	0.095671	0.378233	0	0	0
PGSC0003DMG400008713	ST4.03ch01	6195598	6196992	Hsp20/alpha crystallin family protein	2.26275	1.20668	2.1335	0	0.955155	0	0	0	0	1.54178	1.56761	1.3021	1.23648	0.196851	0	0.244905	0	0	0.085956	0	0.5436	1.51436	0.765216	0.476194	0.0942707	0	0.301637
PGSC0003DMG400008714	ST4.03ch01	6199128	6200118	Hsp20/alpha crystallin family protein	0	0	0	0	0	0	0	0	0	0	0	0	0	0	0	0	0	0	0	0	0	0	0	0	0	0	0
PGSC0003DMG400008715	ST4.03ch01	6205818	6207478	Hsp20/alpha crystallin family protein	1.14056	0.424623	0	0	0.149703	0	0	0	0	0.188433	0.167527	0	0.150746	0	0	0	0	0.663259	0	0.379916	0.173019	0.31743	0.152422	0	0	0	0
PGSC0003DMG400008710	ST4.03ch01	6215564	6224129	Aldehyde oxidase	0.987174	0.639212	0.504384	0.628063	0.99874	1.87097	0.902646	0.739543	0.787283	0.838885	0.755793	0.995632	2.18102	3.84883	3.59771	1.85801	1.78891	1.73981	0.587527	0.239865	0.205876	2.84203	2.75716	1.23122	0.792936	1.30595	1.45823
PGSC0003DMG400013129	ST4.03ch01	6290269	6303465	Serine/threonine-protein phosphatase	17.2052	17.0697	21.5946	16.5358	20.1358	25.1295	20.0351	20.9393	21.1827	17.0166	15.8606	20.1889	8.74161	15.3361	21.1871	22.9301	20.2037	23.7533	15.1163	20.6474	15.532	20.3361	15.263	18.4734	20.4117	22.2284	20.1218
PGSC0003DMG400013130	ST4.03ch01	6314231	6316028	Conserved gene of unknown function	0.392443	0.318978	0.336418	0.418678	0.618746	0.0873148	0.74578	0.845017	1.11656	0.055993	0.45269	0.234375	0.652327	0.522655	0.109871	0.834747	1.02101	0.720422	0.443542	0	0.0515046	0.801757	0.825278	0.405753	1.43419	1.57689	1.23838
PGSC0003DMG400013134	ST4.03ch01	6317445	6319110	Conserved gene of unknown function	2.08147	1.1138	0.979245	1.02819	2.84729	0.667423	3.8038	4.61304	3.53837	3.60638	1.20751	1.79081	1.67595	0.97695	1.19967	1.87042	1.42584	1.17898	2.37872	0.0607764	0.337329	1.49306	1.50082	4.03551	3.86378	3.04553	3.72664
PGSC0003DMG400013131	ST4.03ch01	6333957	6334734	Conserved gene of unknown function	0	0	0	0.148487	0	0	0.41434	0.508067	0.216329	0	0.142061	0	0	0	0	0.250047	0.229838	0	0.23308	0	0	0.134284	0	0.128246	0.633419	0.230159	0
PGSC0003DMG400013132	ST4.03ch01	6335634	6336785	Conserved gene of unknown function	0	0	0	0	0	0	0	0	0	0	0	0	0	0	0	0	0	0	0	0	0	0	0	0	0	0	0
PGSC0003DMG400013135	ST4.03ch01	6338441	6343236	Beta-D-glucan exohydrolase	0	0	0	0	0	0	0	0	0	0	0	0	0	0	0	0	0	0	0	0	0	0	0	0	0	0	0
PGSC0003DMG401013133	ST4.03ch01	6350955	6352364	Polypepetide with reverse transcriptase and RNaseH domains	2.68237	3.04442	3.49751	1.31934	1.82064	2.26292	3.26713	3.01302	2.77715	1.70981	1.73377	2.56621	1.23039	1.18456	1.82474	3.03283	2.86774	2.54517	2.30804	4.81135	3.41817	1.44015	1.27613	1.67568	3.68444	3.00594	3.63098
PGSC0003DMG402013133	ST4.03ch01	6366028	6368665	Gene of unknown function	0.0364998	0.249891	0	0	0.0575558	0	0.599113	0.550438	1.11161	0.0729885	0.0984999	0	0.488794	0.195533	0.0357771	0.830492	0.880381	1.07195	0.0524142	0	0	0.0922159	0.209557	0.0293891	1.0823	0.421676	0.509568
PGSC0003DMG400013137	ST4.03ch01	6369299	6370934	Reverse transcriptase	0	0	0	0	0	0	0	0	0	0	0	0	0	0	0	0	0	0	0	0	0	0	0	0	0	0	0
PGSC0003DMG400040721	ST4.03ch01	6373382	6373774	Conserved gene of unknown function	0	0	0	0	0	0	0	0	0	0	0	0	0	0	0	0	0	0	0	0	0	0	0	0	0	0	0
PGSC0003DMG400030283	ST4.03ch01	6431921	6434176	Serine/threonine-protein phosphatase	16.2126	10.4191	15.3101	8.29931	19.0949	25.1307	16.035	18.1806	19.8193	14.5372	12.6781	10.7745	1.64103	12.7338	16.7841	17.4068	16.3435	26.1755	14.6191	19.7861	7.89734	19.0909	17.1201	16.8498	17.8901	17.4891	16.7608
PGSC0003DMG400030284	ST4.03ch01	6451446	6465397	Cleavage/polyadenylation factor ia subunit clp1p	9.25669	9.38846	12.0919	15.6786	18.6238	14.8998	12.9327	13.1295	12.1212	10.062	9.04225	11.7404	18.5255	16.097	12.2097	10.2321	9.7361	11.6003	9.2025	13.1807	10.977	14.7334	13.6583	18.2847	11.0914	12.1551	10.763
PGSC0003DMG400014729	ST4.03ch01	6521893	6522588	Intestinal mucin IIM-15	0	0	0	0	0	0	0	0	0	0	0	0	0	0	0	0	0	0	0	0	0	0	0	0	0	0	0
PGSC0003DMG400014730	ST4.03ch01	6528224	6536021	ATP binding protein	5.15548	4.02898	3.90912	8.17569	8.34079	10.1299	13.4179	13.7425	13.2992	3.04643	5.00465	6.63137	14.4494	14.5118	14.7437	12.5198	12.0277	13.915	6.18978	4.95036	4.18043	11.1417	13.1866	14.4414	9.4954	11.1935	12.8897
PGSC0003DMG400035193	ST4.03ch01	6557133	6557567	Gene of unknown function	0	0	0	0	0	0	0	0	0	0	0	0	0	0	0	0	0	0	0	0	0	0	0	0	0	0	0
PGSC0003DMG400046827	ST4.03ch01	6561235	6562000	Gene of unknown function	0	0	0	0	0	0	0	0	0	0	0	0	0	0	0	0	0	0	0	0	0	0	0	0	0	0	0
PGSC0003DMG400014722	ST4.03ch01	6585418	6596019	Sterol delta-7 reductase DWF5	71.1935	71.3955	78.4986	55.2176	58.7765	67.7003	69.5373	71.7261	68.1774	99.9848	97.8955	99.2612	56.4473	58.2936	69.6488	78.8534	81.6864	72.234	55.3527	57.6403	66.815	60.6067	75.566	60.3204	61.6035	69.8136	79.8525
PGSC0003DMG400014731	ST4.03ch01	6598501	6599258	Aromatic amino acid decarboxylase 2	0	0	0	0	0	0	0	0	0	0	0	0	0	0	0	0	0	0	0	0	0	0	0	0	0	0	0
PGSC0003DMG400014732	ST4.03ch01	6626489	6628263	Spotted leaf protein	0	0	0	0	0	0	0	0	0	0.639876	0	0	0	0	0	0	0	0	0	0	0	0	0	0	0	0	0
PGSC0003DMG400014733	ST4.03ch01	6638770	6640134	U box	0	0	0	0	0	0	0	0	0	0	0	0	0	0	0	0	0	0	0	0	0	0	0	0	0	0	0
PGSC0003DMG400014723	ST4.03ch01	6661315	6666017	Calmodulin binding protein	0.115139	0.458469	0.287847	0	0	0.0896606	0	0	0	0.114985	0.103279	0.300804	0.0956414	0	0	0	0	0	0.165643	0.114284	0.0528827	0.048425	0	0	0	0	0
PGSC0003DMG400039559	ST4.03ch01	6666074	6666895	Ccr4-associated factor	0.148617	0	0	0	0	0	0	0	0	0	0	0	0	0	0	0	0	0	0	0	0	0	0	0	0	0	0
[truncated: 37,031 more rows]
