# Supplementary material for: An alternative pathway to plant cold tolerance in the absence of vacuolar invertase activity
Source: Plant J. 2022 Dec 22;113(2):327–41. doi: 10.1111/tpj.16049 (PMC10107833; doi:10.1111/tpj.16049)
Supplement: Supplementary file 3 — Table S2. Representative Venn diagram analysis of DEGs in vinv#7 and vinv#8 compared to the WT after 1 and 50 days of cold storage. [file TPJ-113-327-s007.xlsx]

## Sheet: Common downregulated _1day
Table S2.Venn diagram analysis
52 common downregulated elements in vinv#7 and vinv#8 compared to WT after 1 day of cold storage
GeneName	Gene_Description
PGSC0003DMG400001340	SPX domain-containing protein 4	Downregulation
PGSC0003DMG401012244	Oligopeptide transporter OPT family
PGSC0003DMG400027276	Mg protoporphyrin IX chelatase
PGSC0003DMG400024755	Xyloglucan endotransglucosylase/hydrolase 1
PGSC0003DMG400029085	Mta/sah nucleosidase
PGSC0003DMG400009773	Auxin response factor 19
PGSC0003DMG400008552	Conserved gene of unknown function
PGSC0003DMG400002899	AP2/ERF domain-containing transcription factor
PGSC0003DMG401030323	Conserved gene of unknown function
PGSC0003DMG400028670	UDP-glucose:glucosyltransferase
PGSC0003DMG400024938	Conserved gene of unknown function
PGSC0003DMG400008391	DNA-binding protein 4
PGSC0003DMG402001731	Conserved gene of unknown function
PGSC0003DMG400024970	Subtilisin-like protease
PGSC0003DMG403025788	Gene of unknown function
PGSC0003DMG400007081	Solanesyl diphosphate synthase
PGSC0003DMG400029740	Conserved gene of unknown function
PGSC0003DMG400028773	Conserved gene of unknown function
PGSC0003DMG400001735	Pentatricopeptide repeat-containing protein, chloroplastic
PGSC0003DMG400025390	Apetala 2
PGSC0003DMG400022747	Green flesh protein
PGSC0003DMG400017110	Conserved gene of unknown function
PGSC0003DMG402027395	2-oxoglutarate-dependent dioxygenase
PGSC0003DMG400004371	Myb 12 transcription factor
PGSC0003DMG400025361	Phototropin-1
PGSC0003DMG400016576	ATGCN5
PGSC0003DMG400025584	Gene of unknown function
PGSC0003DMG400026591	Conserved gene of unknown function
PGSC0003DMG400013856	Vacuolar invertase
PGSC0003DMG400008981	Conserved gene of unknown function
PGSC0003DMG400022427	Conserved gene of unknown function
PGSC0003DMG400011033	Abscisic acid receptor PYL4
PGSC0003DMG400026554	Conserved gene of unknown function
PGSC0003DMG400001221	EARLY flowering 4 protein
PGSC0003DMG400009932	MRNA, 952 bp sequence
PGSC0003DMG400007188	Desaturase
PGSC0003DMG400000919	Nodulin family protein
PGSC0003DMG400016889	GNS1/SUR4 membrane family protein
PGSC0003DMG401002606	AR791
PGSC0003DMG400014240	Ethylene-responsive transcription factor ERF114
PGSC0003DMG400000584	Pseudo-response regulator 5
PGSC0003DMG400028120	Phytochrome kinase substrate 1,
PGSC0003DMG401000287	Myo-inositol oxygenase
PGSC0003DMG400000942	Exonuclease
PGSC0003DMG402025788	Gene of unknown function
PGSC0003DMG400002991	Conserved gene of unknown function
PGSC0003DMG400022941	2-oxoglutarate-dependent dioxygenase
PGSC0003DMG400008669	Conserved gene of unknown function
PGSC0003DMG400014204	Transcription factor TSRF1
PGSC0003DMG400012577	Erg-1
PGSC0003DMG400009072	RNA polymerase sigma factor rpoD
PGSC0003DMG401027394	2-oxoglutarate-dependent dioxygenase

## Sheet: Common upregulated _1day
Table S2.Venn diagram analysis
106 common upregulated elements in vinv#7 and vinv#8 compared to WT after 1 day of cold storage
GeneName	Gene_Description
PGSC0003DMG400004652	Serine-pyruvate aminotransferase	Upregulation
PGSC0003DMG400012826	Auxin repressed/dormancy associated protein
PGSC0003DMG400029165	Zinc finger family protein
PGSC0003DMG400020343	AER
PGSC0003DMG400001390	Gene of unknown function
PGSC0003DMG400006506	Cysteine synthase
PGSC0003DMG400030007	Gene of unknown function
PGSC0003DMG400017186	Ethylene receptor
PGSC0003DMG402003297	Protein ZINC INDUCED FACILITATOR-LIKE 1
PGSC0003DMG400027180	Anthocyanin 5-aromatic acyltransferase
PGSC0003DMG400029941	Green ripe-like 1
PGSC0003DMG400016812	AP2/ERF-domain protein
PGSC0003DMG400000089	Aldose 1-epimerase
PGSC0003DMG400018587	4-amino-4-deoxychorismate lyase
PGSC0003DMG400000360	Malic enzyme
PGSC0003DMG400031819	Ethylene receptor homolog
PGSC0003DMG400016284	Ethylene receptor
PGSC0003DMG400006502	Receptor-kinase
PGSC0003DMG400028596	RNase H family protein
PGSC0003DMG400012239	Cystathionine gamma-synthase
PGSC0003DMG400016081	Gene of unknown function
PGSC0003DMG400024902	SRF-type transcription factor family protein
PGSC0003DMG400009142	Callus-expressing factor
PGSC0003DMG400027758	Non-LTR retroelement reverse transcriptase
PGSC0003DMG400016291	Phosphoenolpyruvate carboxylase kinase 2
PGSC0003DMG400003502	Gene of unknown function
PGSC0003DMG400039791	Cytochrome P450
PGSC0003DMG400009614	K+ channel inward rectifying
PGSC0003DMG400015342	Jasmonic acid 2
PGSC0003DMG400002125	DNA binding protein
PGSC0003DMG400015495	Dehydrin DH2a
PGSC0003DMG400024594	Glycosyltransferase UGT90A7
PGSC0003DMG400030005	Poly(A) polymerase
PGSC0003DMG400019025	Zinc finger protein
PGSC0003DMG400007805	Triacylglycerol lipase
PGSC0003DMG400011538	Amino acid transporter
PGSC0003DMG400002168	Glutathione S-transferase
PGSC0003DMG400037844	Cytochrome P450
PGSC0003DMG400003210	Leucine Rich Repeat family protein
PGSC0003DMG400018397	Wound induced protein
PGSC0003DMG400017119	Flavonoid glucoyltransferase UGT73E2
PGSC0003DMG400025543	Gene of unknown function
PGSC0003DMG400006045	RING-H2 finger protein ATL1L
PGSC0003DMG400008707	Conserved gene of unknown function
PGSC0003DMG400017211	Disulfide oxidoreductase
PGSC0003DMG400019283	Conserved gene of unknown function
PGSC0003DMG400017406	Conserved gene of unknown function
PGSC0003DMG400009462	Gene of unknown function
PGSC0003DMG400000048	Cysteine synthase
PGSC0003DMG400023526	UPF0497 membrane protein 3
PGSC0003DMG402022175	GJ16813
PGSC0003DMG400011704	Pentatricopeptide repeat-containing protein
PGSC0003DMG400037980	TGACG-sequence-specific DNA-binding protein TGA-1B
PGSC0003DMG400027574	Conserved gene of unknown function
PGSC0003DMG400042050	Gene of unknown function
PGSC0003DMG402011377	UDP-glucuronate decarboxylase 3
PGSC0003DMG400020384	Conserved gene of unknown function
PGSC0003DMG400000374	Conserved gene of unknown function
PGSC0003DMG400023441	Osmotic stress-activated protein kinase
PGSC0003DMG400021690	UDP-glucosyltransferase family 1 protein
PGSC0003DMG400006044	RING-H2 finger protein ATL1L
PGSC0003DMG403004173	Gene of unknown function
PGSC0003DMG400018109	Raffionse synthase 2
PGSC0003DMG400022449	Conserved gene of unknown function
PGSC0003DMG400005749	Phosphoethanolamine N-methyltransferase
PGSC0003DMG400030928	EIN3-binding F-box protein 1
PGSC0003DMG400006838	SBT4E protein
PGSC0003DMG400011338	Gene of unknown function
PGSC0003DMG402004173	Gene of unknown function
PGSC0003DMG400024350	Gene of unknown function
PGSC0003DMG400046823	Gene of unknown function
PGSC0003DMG401009189	Gene of unknown function
PGSC0003DMG400022855	1-D-deoxyxylulose 5-phosphate synthase
PGSC0003DMG400023264	D-3-phosphoglycerate dehydrogenase
PGSC0003DMG400011366	Transposon MuDR mudrA
PGSC0003DMG400002914	EIN3-binding F-box protein 1
PGSC0003DMG400005860	DNA binding protein
PGSC0003DMG400004172	Gene of unknown function
PGSC0003DMG400004169	Gene of unknown function
PGSC0003DMG400003321	Conserved gene of unknown function
PGSC0003DMG400004596	Soluble diacylglycerol acyltransferase
PGSC0003DMG400004739	Preprolegumain
PGSC0003DMG400024764	MtN3/saliva family protein
PGSC0003DMG400006515	RNase H family protein
PGSC0003DMG400027973	Gene of unknown function
PGSC0003DMG400027633	9-cis-epoxycarotenoid dioxygenase
PGSC0003DMG400024849	Alcohol dehydrogenase 1
PGSC0003DMG400046448	GTP1/OBG family member
PGSC0003DMG400019264	Kinesin
PGSC0003DMG400016555	RNase H family protein
PGSC0003DMG401026923	1-aminocyclopropane-1-carboxylate oxidase
PGSC0003DMG400021689	UDP-glucosyltransferase family 1 protein
PGSC0003DMG400000277	Cytokinin oxidase/dehydrogenase 2
PGSC0003DMG400014597	Mitochondrial dicarboxylate carrier protein
PGSC0003DMG400005234	Conserved gene of unknown function
PGSC0003DMG400010035	Oxygen-evolving enhancer protein 1, chloroplastic
PGSC0003DMG400014415	Extracellular ligand-gated ion channel
PGSC0003DMG400014736	Serine-threonine protein kinase, plant-type
PGSC0003DMG400012795	Cytochrome P450
PGSC0003DMG401028367	Esterase PIR7B
PGSC0003DMG400031103	Leucine-rich receptor kinase
PGSC0003DMG400029158	1-O-acylglucose:anthocyanin-O-acyltransferase
PGSC0003DMG400028295	Gene of unknown function
PGSC0003DMG400029432	ABC-type Co2+ transport system, permease component
PGSC0003DMG400031156	Ankyrin repeat-containing protein
PGSC0003DMG400018545	Protein phosphatase

## Sheet: common downregulated _50days
Table S2. Venn diagram analysis
560 common downregulated elements in vinv#7 and vinv#8 compared to WT after 50 days of cold storage
GeneName	Gene_Description
PGSC0003DMG400034322	Zinc finger protein	Downregulation
PGSC0003DMG400030462	Avr9/Cf-9 rapidly elicited protein 216
PGSC0003DMG400020541	Protein phosphatase 2C
PGSC0003DMG400027174	Protein phosphatase 2c
PGSC0003DMG400016638	Sorghum bicolor protein targeted either to mitochondria or chloroplast proteins T50848
PGSC0003DMG400009475	Dehydration-responsive element binding protein 3
PGSC0003DMG400003217	Avr9/Cf-9 rapidly elicited protein 65
PGSC0003DMG400016149	Avr9/Cf-9 rapidly elicited protein 75
PGSC0003DMG400026346	F-box family protein
PGSC0003DMG400003537	Beta-galactosidase
PGSC0003DMG400035643	Drought-induced protein SDi
PGSC0003DMG400005908	Conserved gene of unknown function
PGSC0003DMG400007200	VQ
PGSC0003DMG400030405	Heat shock cognate 70 kDa protein 1
PGSC0003DMG400014309	CRT binding factor 2
PGSC0003DMG400028198	VQ
PGSC0003DMG400002153	Zinc finger protein
PGSC0003DMG400016453	Secretory peroxidase
PGSC0003DMG400018744	Cytochrome P450-dependent fatty acid hydroxylase
PGSC0003DMG400017843	Conserved gene of unknown function
PGSC0003DMG400021142	DWARF1/DIMINUTO
PGSC0003DMG400028632	Flavonoid glucoyltransferase UGT73E2
PGSC0003DMG400025627	Protein COBRA
PGSC0003DMG400028462	ACRE 276
PGSC0003DMG400022823	Ethylene response factor 3
PGSC0003DMG400024755	Xyloglucan endotransglucosylase/hydrolase 1
PGSC0003DMG400011326	Ring finger protein
PGSC0003DMG400021802	Scarecrow
PGSC0003DMG400002993	Regulator of gene silencing
PGSC0003DMG400018182	Ring finger protein
PGSC0003DMG400013482	Conserved gene of unknown function
PGSC0003DMG400004766	GEM 5
PGSC0003DMG400016721	Phytoene synthase 2
PGSC0003DMG400028501	Conserved gene of unknown function
PGSC0003DMG400001662	Arginine decarboxylase
PGSC0003DMG400013856	Vacuolar invertase
PGSC0003DMG400020625	AP2/ERF domain-containing transcription factor
PGSC0003DMG400005899	CCR4-associated factor
PGSC0003DMG400003126	AG-motif binding protein-4
PGSC0003DMG400046292	Conserved gene of unknown function
PGSC0003DMG400015533	ZPT2-13
PGSC0003DMG400015557	ZPT2-13
PGSC0003DMG400000398	Heat shock protein 70-3
PGSC0003DMG400027075	Conserved gene of unknown function
PGSC0003DMG400008711	Avr9/Cf-9 rapidly elicited protein 76
PGSC0003DMG400001338	Nam 14
PGSC0003DMG400020205	Conserved gene of unknown function
PGSC0003DMG400002596	Developmental protein
PGSC0003DMG400028185	Metal ion binding protein
PGSC0003DMG400015874	Conserved gene of unknown function
PGSC0003DMG400000791	Photoperiod responsive protein
PGSC0003DMG400002507	Zinc finger protein
PGSC0003DMG400014013	Flavonoid 3-hydroxylase
PGSC0003DMG400000513	Stachyose synthase
PGSC0003DMG400001333	Calcium ion binding protein
PGSC0003DMG400003181	Beta-glucosidase 08
PGSC0003DMG400027692	Calcium-binding protein CAST
PGSC0003DMG400010401	Homeodomain leucine-zipper 1
PGSC0003DMG400023107	Conserved gene of unknown function
PGSC0003DMG400025877	Twi1 protein
PGSC0003DMG400006631	60S ribosomal protein L34
PGSC0003DMG400003948	Stress-associated protein 6
PGSC0003DMG400003008	Kinesin
PGSC0003DMG400027071	Receptor kinase
PGSC0003DMG400022616	Conserved gene of unknown function
PGSC0003DMG400015558	ZPT2-13
PGSC0003DMG400028961	Galactosyltransferase family protein
PGSC0003DMG400027781	Conserved gene of unknown function
PGSC0003DMG400010410	Calcium-binding protein CML23
PGSC0003DMG400028988	Conserved gene of unknown function
PGSC0003DMG400024703	SRC2
PGSC0003DMG400027185	Hydrolase
PGSC0003DMG400024160	Phospholipase A1
PGSC0003DMG400003105	Glutamyl-tRNA reductase
PGSC0003DMG400000931	Xyloglucan galactosyltransferase KATAMARI1
PGSC0003DMG400031090	PsPK3 protein
PGSC0003DMG400016140	Mitochondrial dicarboxylate carrier protein
PGSC0003DMG400012749	Fasciclin-like arabinogalactan protein 13
PGSC0003DMG400023957	Prephenate dehydrogenase
PGSC0003DMG400005969	Gene of unknown function
PGSC0003DMG400025884	U-box domain-containing protein 25
PGSC0003DMG402027023	Nam 1
PGSC0003DMG400021574	21kD protein
PGSC0003DMG400028153	Hin1
PGSC0003DMG400018611	Glycosyl transferase family 17 protein
PGSC0003DMG400020261	Polcalcin Jun o
PGSC0003DMG400028423	Conserved gene of unknown function
PGSC0003DMG400021114	Ethylene-responsive nuclear protein
PGSC0003DMG400003522	Galactinol synthase
PGSC0003DMG400020335	Axi 1 protein from Nicotiana tabacum
PGSC0003DMG400024967	Peroxidase
PGSC0003DMG400008386	ATELC
PGSC0003DMG400001743	Conserved gene of unknown function
PGSC0003DMG400032113	Conserved gene of unknown function
PGSC0003DMG400040538	Regulator of gene silencing
PGSC0003DMG400005401	Sigma factor binding protein 1
PGSC0003DMG400018352	RAP2
PGSC0003DMG400011073	Avr9/Cf-9 rapidly elicited protein 137
PGSC0003DMG400007227	Nodulin MtN3 family protein
PGSC0003DMG400011624	Conserved gene of unknown function
PGSC0003DMG400006502	Receptor-kinase
PGSC0003DMG400013488	F-box/kelch protein
PGSC0003DMG400001460	Ninja-family protein Os03g0419100
PGSC0003DMG400023187	Conserved gene of unknown function
PGSC0003DMG400001320	Alpha-tubulin
PGSC0003DMG402017804	Gene of unknown function
PGSC0003DMG400026232	Avr9/Cf-9 rapidly elicited protein 1
PGSC0003DMG400034882	Glucosyltransferase
PGSC0003DMG400030819	Arabinogalactan-protein
PGSC0003DMG400016742	Protein phosphatase 2C AHG3 homolog
PGSC0003DMG400006661	ASR4
PGSC0003DMG400008669	Conserved gene of unknown function
PGSC0003DMG400010049	Transferase, transferring glycosyl groups
PGSC0003DMG400027127	Anthocyanin 5-aromatic acyltransferase
PGSC0003DMG400022399	MYB transcription factor
PGSC0003DMG400044116	Beta-glucan-binding protein 4
PGSC0003DMG400017640	Homeobox protein
PGSC0003DMG400009852	Gene of unknown function
PGSC0003DMG400047346	BRASSINOSTEROID INSENSITIVE 1-associated receptor kinase 1
PGSC0003DMG400002383	C2H2-type zinc finger protein
PGSC0003DMG400017535	MYC transcription factor
PGSC0003DMG400025282	AP2/ERF domain-containing transcription factor
PGSC0003DMG400030521	E3 ubiquitin-protein ligase RHA2A
PGSC0003DMG400011039	Conserved gene of unknown function
PGSC0003DMG400020384	Conserved gene of unknown function
PGSC0003DMG400017659	Thioredoxin
PGSC0003DMG400021319	C2 domain-containing protein
PGSC0003DMG400014296	Tubulin beta-1 chain
PGSC0003DMG400045432	Spotted leaf protein
PGSC0003DMG400023414	LEM3 (Ligand-effect modulator 3) family protein
PGSC0003DMG400001454	ATEXO70E1
PGSC0003DMG400030608	Calcium-binding protein CML24
PGSC0003DMG400028575	Verticillium wilt disease resistance protein
PGSC0003DMG400017538	Conserved gene of unknown function
PGSC0003DMG400001388	Glycosyltransferase QUASIMODO1
PGSC0003DMG400012964	Lipase
PGSC0003DMG400041994	Conserved gene of unknown function
PGSC0003DMG400022894	Lipoxygenase
PGSC0003DMG402003983	ATP binding protein
PGSC0003DMG400029464	Avr9/Cf-9 rapidly elicited protein 74
PGSC0003DMG400041402	Basic 7S globulin 2 small subunit
PGSC0003DMG400014312	BCL-2-associated athanogene 3
PGSC0003DMG400007125	Conserved gene of unknown function
PGSC0003DMG400030364	Avr9/Cf-9 rapidly elicited protein 284
PGSC0003DMG400000067	Late embryogenesis (Lea)
PGSC0003DMG400007835	Conserved gene of unknown function
PGSC0003DMG400013962	Amino acid transporter
PGSC0003DMG400023909	ATEXO70H4
PGSC0003DMG400013213	ZF-HD homeobox protein
PGSC0003DMG400020271	Ubiquitin-protein ligase
PGSC0003DMG400022386	Allantoinase
PGSC0003DMG400013485	ATP-citrate synthase
PGSC0003DMG401019715	Conserved gene of unknown function
PGSC0003DMG400010509	Axi 1 protein
PGSC0003DMG400021727	Photosystem II oxygen-evolving complex protein 3
PGSC0003DMG400017757	Arabinogalactan-protein
PGSC0003DMG400003250	Conserved gene of unknown function
PGSC0003DMG400025844	Conserved gene of unknown function
PGSC0003DMG400009869	DNAJ
PGSC0003DMG400020252	Peroxidase 55
PGSC0003DMG400014213	ATP binding protein
PGSC0003DMG400000211	WRKY transcription factor
PGSC0003DMG400011249	F-box family protein
PGSC0003DMG400000803	Cytochrome B561 family protein
PGSC0003DMG400028520	WRKY transcription factor 1
PGSC0003DMG400027212	ATP:citrate lyase
PGSC0003DMG400016769	Double WRKY type transfactor
PGSC0003DMG400031067	Conserved gene of unknown function
PGSC0003DMG400001535	Conserved gene of unknown function
PGSC0003DMG400029706	Late embryogenesis abundant domain-containing protein
PGSC0003DMG400025000	Ccd1
PGSC0003DMG400001659	DNA binding protein
PGSC0003DMG400028485	Conserved gene of unknown function
PGSC0003DMG400015310	Calmodulin-binding protein
PGSC0003DMG400003216	Avr9/Cf-9 rapidly elicited protein 65
PGSC0003DMG400023619	ERF transcription factor 5
PGSC0003DMG400025847	Protein SYM1
PGSC0003DMG400003955	Pentatricopeptide repeat-containing protein
PGSC0003DMG400023731	Glycosyltransferase
PGSC0003DMG400002994	Regulator of gene silencing
PGSC0003DMG400025948	Conserved gene of unknown function
PGSC0003DMG400012296	Avr9/Cf-9 rapidly elicited protein 194
PGSC0003DMG402006771	Conserved gene of unknown function
PGSC0003DMG400028576	Verticillium wilt disease resistance protein
PGSC0003DMG400012274	UDP-glucose 4-epimerase
PGSC0003DMG400007122	Arogenate dehydratase
PGSC0003DMG400024749	Rapid alkalinization factor 2
PGSC0003DMG400030607	Kinase family protein
PGSC0003DMG400010193	Transcription factor HBP-1b
PGSC0003DMG400022356	F-box family protein
PGSC0003DMG400030892	Calmodulin
PGSC0003DMG400013898	Hcr2-0B
PGSC0003DMG400006890	Conserved gene of unknown function
PGSC0003DMG400010273	Peroxisomal biogenesis factor
PGSC0003DMG400004785	Auxin-induced protein X10A
PGSC0003DMG400011548	Zinc finger DNA-binding protein
PGSC0003DMG400030698	Stress induced protein
PGSC0003DMG400000942	Exonuclease
PGSC0003DMG400025875	Conserved gene of unknown function
PGSC0003DMG400020708	Peptide/nitrate transporter
PGSC0003DMG400008438	Metal ion binding protein
PGSC0003DMG400009005	Triacylglycerol lipase
PGSC0003DMG400018877	Aspartic proteinase nepenthesin-1
PGSC0003DMG400009851	Gene of unknown function
PGSC0003DMG400014408	Fasciclin-like arabinogalactan protein 10
PGSC0003DMG400045603	Regulator of gene silencing
PGSC0003DMG400009530	WRKY transcription factor 3
PGSC0003DMG400025163	Conserved gene of unknown function
PGSC0003DMG400004860	Auxin-regulated dual specificity cytosolic kinase
PGSC0003DMG400031101	Xyloglucan endotransglycosylase
PGSC0003DMG400015746	NAD dependent epimerase
PGSC0003DMG401001316	Non-cell-autonomous protein pathway1
PGSC0003DMG400002309	Xyloglucan endo-transglycosylase
PGSC0003DMG400002678	Conserved gene of unknown function
PGSC0003DMG400025027	ATCNGC4
PGSC0003DMG400005844	B2 protein
PGSC0003DMG400003924	Amino acid binding protein
PGSC0003DMG400003518	Conserved gene of unknown function
PGSC0003DMG400003369	Conserved gene of unknown function
PGSC0003DMG400010173	Avr9/Cf-9 rapidly elicited protein 140
PGSC0003DMG400017758	Arabinogalactan-protein
PGSC0003DMG400019129	DIV3B protein
PGSC0003DMG400019253	S-adenosylmethionine-dependent methyltransferase
PGSC0003DMG400015458	Lrr receptor protein kinase
PGSC0003DMG400030640	Conserved gene of unknown function
PGSC0003DMG400018690	Conserved gene of unknown function
PGSC0003DMG400023949	Abscisic acid receptor PYL4
PGSC0003DMG400030590	Phosphatidic acid phosphatase alpha
PGSC0003DMG400016006	Pti4
PGSC0003DMG400011751	2-oxoglutarate-dependent dioxygenase
PGSC0003DMG400020757	Membrane protein
PGSC0003DMG400030167	DMC1
PGSC0003DMG400024961	WRKY domain class transcription factor
PGSC0003DMG400026762	Gibberellin 20-oxidase
PGSC0003DMG400021265	BCS1 protein
PGSC0003DMG400020618	Tropinone reductase homolog
PGSC0003DMG400009113	Gene of unknown function
PGSC0003DMG400021365	YA1
PGSC0003DMG400030645	Conserved gene of unknown function
PGSC0003DMG400030093	Conserved gene of unknown function
PGSC0003DMG400019294	Jasmonic acid 2
PGSC0003DMG400014791	Jumonji domain protein
PGSC0003DMG400010753	Ethylene response factor 5
PGSC0003DMG400026257	Phospholipase A1
PGSC0003DMG400017936	Late embryogenis abundant protein 5
PGSC0003DMG401027676	Conserved gene of unknown function
PGSC0003DMG400015532	ZPT2-13
PGSC0003DMG400010546	Gene of unknown function
PGSC0003DMG400028789	Conserved gene of unknown function
PGSC0003DMG400015196	Conserved gene of unknown function
PGSC0003DMG400015531	ZPT2-13
PGSC0003DMG400018445	Gene of unknown function
PGSC0003DMG400017299	Xyloglucan endotransglycosylase
PGSC0003DMG400001708	RING-H2 finger protein ATL1Q
PGSC0003DMG400007562	SBT2 protein
PGSC0003DMG400012201	Potassium channel tetramerization domain-containing protein
PGSC0003DMG402018740	Xyloglucan endotransglucosylase/hydrolase 9
PGSC0003DMG400027042	BHLH transcription factor Upa20
PGSC0003DMG400026159	Ccd1
PGSC0003DMG400025984	HD-ZIP protein
PGSC0003DMG400021426	1-aminocyclopropane-1-carboxylate synthase 3
PGSC0003DMG400009002	Long cell-linked locus protein
PGSC0003DMG400027530	Gene of unknown function
PGSC0003DMG400025854	Conserved gene of unknown function
PGSC0003DMG400007873	E3 ubiquitin-protein ligase RMA1H1
PGSC0003DMG402001978	Pyridine nucleotide-disulfide oxidoreductase family protein
PGSC0003DMG400024781	GRAS4
PGSC0003DMG400017772	Arabinogalactan-protein
PGSC0003DMG400019302	Nt-iaa4.5 deduced protein
PGSC0003DMG401026177	MYB domain class transcription factor
PGSC0003DMG400023910	ATEXO70H4
PGSC0003DMG400001543	Conserved gene of unknown function
PGSC0003DMG400000637	GTP binding protein
PGSC0003DMG400020487	Phospholipase A1
PGSC0003DMG400033667	Serine-threonine protein kinase, plant-type
PGSC0003DMG400021398	Xyloglucan endotransglucosylase-hydrolase XTH7
PGSC0003DMG400009115	Membrane receptor 1
PGSC0003DMG400025621	NDR1
PGSC0003DMG400006639	Kinase family protein
PGSC0003DMG400004404	Expansin9
PGSC0003DMG400027332	Self-pruning interacting protein 1
PGSC0003DMG400031081	ATP binding protein
PGSC0003DMG400010258	F-box family protein
PGSC0003DMG400028073	Serine/threonine-protein kinase CCR3
PGSC0003DMG400010724	ERF transcription factor 4
PGSC0003DMG400017567	Nam
PGSC0003DMG400042481	Circadian clock coupling factor ZGT
PGSC0003DMG400008591	O-methyltransferase
PGSC0003DMG400013022	Calcium-transporting ATPase 2, plasma membrane-type
PGSC0003DMG400005909	Regulator of gene silencing
PGSC0003DMG400013553	Conserved gene of unknown function
PGSC0003DMG400002826	Kelch repeat-containing F-box family protein
PGSC0003DMG400001604	Conserved gene of unknown function
PGSC0003DMG400010226	NRG1
PGSC0003DMG400029811	Fasciclin-like arabinogalactan protein 10
PGSC0003DMG400036566	Ethylene response factor 5
PGSC0003DMG400014597	Mitochondrial dicarboxylate carrier protein
PGSC0003DMG400005716	Conserved gene of unknown function
PGSC0003DMG400030394	Conserved gene of unknown function
PGSC0003DMG400013928	Cytokinin-regulated kinase 1
PGSC0003DMG400004025	AP2 domain class transcription factor
PGSC0003DMG400032778	Conserved gene of unknown function
PGSC0003DMG400003343	Kinase
PGSC0003DMG400023028	Calcium-binding protein
PGSC0003DMG400026809	Nucleic acid binding protein
PGSC0003DMG400010022	Patatin 3
PGSC0003DMG400011745	VQ motif-containing protein
PGSC0003DMG400028700	Dehydration-responsive element-binding protein 2G
PGSC0003DMG400005215	Zinc finger protein
PGSC0003DMG400020280	Triacylglycerol lipase
PGSC0003DMG400030731	Metallocarboxypeptidase inhibitor
PGSC0003DMG400013215	Transcription factor
PGSC0003DMG400016770	Pentatricopeptide repeat
PGSC0003DMG400029591	Cryptochrome DASH, chloroplastic/mitochondrial
PGSC0003DMG400023762	Globulin
PGSC0003DMG400004703	Conserved gene of unknown function
PGSC0003DMG402027676	Conserved gene of unknown function
PGSC0003DMG400025185	AT14A
PGSC0003DMG400008751	Conserved gene of unknown function
PGSC0003DMG400019232	GRAS2
PGSC0003DMG400015554	Conserved gene of unknown function
PGSC0003DMG400002134	Clathrin assembly protein
PGSC0003DMG400019884	WRKY transcription factor
PGSC0003DMG400009480	Sulfate transporter
PGSC0003DMG400028672	Protein MKS1
PGSC0003DMG400026500	Type I (26 kD) CP29 polypeptide
PGSC0003DMG400028926	Conserved gene of unknown function
PGSC0003DMG401002635	Gene of unknown function
PGSC0003DMG400017083	ATP binding protein
PGSC0003DMG400014281	Leucine-rich repeat receptor protein kinase exs
PGSC0003DMG400024474	Gonadotropin beta chain
PGSC0003DMG400020122	Circadian clock coupling factor ZGT
PGSC0003DMG400026433	ATP binding protein
PGSC0003DMG400001707	Conserved gene of unknown function
PGSC0003DMG400040046	Ethylene response factor 5
PGSC0003DMG400029724	PHO2
PGSC0003DMG400019885	Nadhp hc toxin reductase
PGSC0003DMG400035478	Conserved gene of unknown function
PGSC0003DMG400009467	Metal ion binding protein
PGSC0003DMG400009116	Membrane receptor 1
PGSC0003DMG400006788	Conserved gene of unknown function
PGSC0003DMG400022738	TCP domain class transcription factor
PGSC0003DMG400007506	DOF domain class transcription factor
PGSC0003DMG400021454	NHL25 (NDR1/HIN1-LIKE 25)
PGSC0003DMG400025372	Dof domain, zinc finger family protein
PGSC0003DMG400021948	Cc-nbs-lrr resistance protein
PGSC0003DMG400004911	E3 ubiquitin ligase PUB14
PGSC0003DMG400010631	Calcium-binding allergen Ole e
PGSC0003DMG400015595	LATD/NIP
PGSC0003DMG400019604	Protein phosphatase 2c
PGSC0003DMG400013405	THM18 protein
PGSC0003DMG400000091	AP2/ERF domain-containing transcription factor
PGSC0003DMG400017334	Heat shock factor protein
PGSC0003DMG400003982	ATP binding protein
PGSC0003DMG401029843	Glucosyltransferase
PGSC0003DMG400020742	Aquaporin
PGSC0003DMG400012524	Gene of unknown function
PGSC0003DMG400008163	Calcium-binding allergen Ole e
PGSC0003DMG400022892	Elicitor-inducible cytochrome P450
PGSC0003DMG400007253	Serine-threonine protein kinase, plant-type
PGSC0003DMG400003999	ATP binding protein
PGSC0003DMG400007994	Tuber-specific and sucrose-responsive element binding factor
PGSC0003DMG400025808	Conserved gene of unknown function
PGSC0003DMG400002261	Conserved gene of unknown function
PGSC0003DMG400009627	Gene of unknown function
PGSC0003DMG400018339	Conserved gene of unknown function
PGSC0003DMG400032094	Inosine-uridine preferring nucleoside hydrolase
PGSC0003DMG400009304	Calcium-dependent protein kinase substrate protein
PGSC0003DMG400007886	Glycerol-3-phosphate transporter / glycerol 3-phosphate permease, putative
PGSC0003DMG400029519	High mobility group family
PGSC0003DMG400012120	Conserved gene of unknown function
PGSC0003DMG400005021	Glucan endo-1,3-beta-glucosidase
PGSC0003DMG400002930	Jasmonate ZIM-domain protein 1
PGSC0003DMG400028819	RING-H2 finger protein ATL3J
PGSC0003DMG400020139	Auxin-induced protein 22B
PGSC0003DMG400021331	PEN1
PGSC0003DMG400004468	F-box/kelch-repeat protein SKIP25
PGSC0003DMG400006789	Conserved gene of unknown function
PGSC0003DMG401003156	Glycosyltransferase, CAZy family GT2
PGSC0003DMG400031491	Molybdopterin cofactor sulfurase
PGSC0003DMG400009591	UDP-glucuronate 4-epimerase 3
PGSC0003DMG400001098	Cytochrome P450
PGSC0003DMG400011071	Kinase
PGSC0003DMG400003491	Conserved gene of unknown function
PGSC0003DMG400032555	NAC domain protein
PGSC0003DMG400019824	JA-induced WRKY protein
PGSC0003DMG400037705	Pentatricopeptide repeat-containing protein
PGSC0003DMG400007634	Serine-threonine protein kinase, plant-type
PGSC0003DMG400017307	ATFP4
PGSC0003DMG400026382	Gamma-glutamyl-gamma-aminobutyrate hydrolase
PGSC0003DMG400033029	Enhanced disease susceptibility 1 protein
PGSC0003DMG400027053	Kunitz trypsin inhibitor
PGSC0003DMG400019398	Ubiquitin carrier protein
PGSC0003DMG400026567	Conserved gene of unknown function
PGSC0003DMG400022188	ATP binding protein
PGSC0003DMG400027633	9-cis-epoxycarotenoid dioxygenase
PGSC0003DMG400027912	Sulfate/bicarbonate/oxalate exchanger and transporter sat-1
PGSC0003DMG400023295	AP2/ERF domain-containing transcription factor
PGSC0003DMG400013797	Protein kinase
PGSC0003DMG400007743	Tir-nbs-lrr resistance protein
PGSC0003DMG400004363	Auxin-regulated dual specificity cytosolic kinase
PGSC0003DMG402030736	Zinc finger family protein
PGSC0003DMG400005822	Potassium channel tetramerization domain-containing protein
PGSC0003DMG400005835	WRKY transcription factor-30
PGSC0003DMG400005415	Gene of unknown function
PGSC0003DMG400029717	Pentatricopeptide repeat-containing protein
PGSC0003DMG400030673	Gene of unknown function
PGSC0003DMG400007865	Sugar transporter
PGSC0003DMG400014771	Tyramine hydroxycinnamoyl transferase
PGSC0003DMG400036493	AP2/ERF domain-containing transcription factor
PGSC0003DMG400006790	Conserved gene of unknown function
PGSC0003DMG400005515	Ascorbate oxidase
PGSC0003DMG400031369	Pentatricopeptide repeat-containing protein, chloroplastic
PGSC0003DMG400032273	N-acetyltransferase
PGSC0003DMG400022233	Indole-3-acetic acid-induced protein ARG7
PGSC0003DMG400023291	Conserved gene of unknown function
PGSC0003DMG400005890	16kDa membrane protein
PGSC0003DMG400007947	WRKY transcription factor 2
PGSC0003DMG400023764	Globulin
PGSC0003DMG400026671	Arginine decarboxylase
PGSC0003DMG400018651	Amino acid transporter
PGSC0003DMG400000811	RAV transcription factor
PGSC0003DMG400043394	Conserved gene of unknown function
PGSC0003DMG400014589	Calmodulin binding protein
PGSC0003DMG400028478	Receptor kinase
PGSC0003DMG400025131	Calcium-binding EF hand family protein
PGSC0003DMG400011750	Cytochrome P-450
PGSC0003DMG400022264	LRR receptor-like serine/threonine-protein kinase
PGSC0003DMG400001181	ACI19
PGSC0003DMG400017756	Arabinogalactan-protein
PGSC0003DMG400016198	Purine permease
PGSC0003DMG400007240	Subtilase family protein
PGSC0003DMG400034305	F-box family protein
PGSC0003DMG400026010	Auxin-induced protein X10A
PGSC0003DMG400001376	Fgenesh protein 125
PGSC0003DMG400029371	DNA-binding protein NtWRKY3
PGSC0003DMG400018623	Mads box protein
PGSC0003DMG400015100	9-cis-epoxy-carotenoid dioxygenase 2
PGSC0003DMG400005649	Calmodulin-binding protein
PGSC0003DMG400008357	Patatin B2
PGSC0003DMG400037250	S-adenosylmethionine synthase 2
PGSC0003DMG400004370	Multidomain cyclophilin type peptidyl-prolyl cis-trans isomerase
PGSC0003DMG400025836	Conserved gene of unknown function
PGSC0003DMG400016523	Avr9/Cf-9 rapidly elicited protein 146
PGSC0003DMG400025976	Putative bHLH transcription factor
PGSC0003DMG400016441	WRKY protein
PGSC0003DMG400018884	Ccd1
PGSC0003DMG400028773	Conserved gene of unknown function
PGSC0003DMG400003078	MDR-like ABC transporter
PGSC0003DMG400001422	60S ribosomal protein L34
PGSC0003DMG400040429	Spotted leaf protein
PGSC0003DMG400031828	GATA transcription factor
PGSC0003DMG400004705	Conserved gene of unknown function
PGSC0003DMG400028337	Gene of unknown function
PGSC0003DMG400047273	Autoinhibited calcium ATPase
PGSC0003DMG401021514	Receptor protein kinase
PGSC0003DMG400025020	Transcription factor
PGSC0003DMG400028448	Conserved gene of unknown function
PGSC0003DMG400005825	ACC synthase
PGSC0003DMG400007258	Tyrosine specific protein phosphatase and dual specificity protein phosphatase
PGSC0003DMG401012981	Conserved gene of unknown function
PGSC0003DMG400022199	Wax synthase isoform 3
PGSC0003DMG400029242	Oligopeptide transporter
PGSC0003DMG400028670	UDP-glucose:glucosyltransferase
PGSC0003DMG400025214	Ankyrin repeat-containing protein
PGSC0003DMG400031203	Conserved gene of unknown function
PGSC0003DMG400012994	Hydrolase, alpha/beta fold family
PGSC0003DMG400006709	CXE carboxylesterase
PGSC0003DMG400016257	Conserved gene of unknown function
PGSC0003DMG400012531	Conserved gene of unknown function
PGSC0003DMG400026481	Inositol polyphosphate kinase
PGSC0003DMG402018475	ABA 8'-hydroxylase CYP707A1
PGSC0003DMG400034632	Glucosyltransferase
PGSC0003DMG400026364	BZip protein AtbZip21
PGSC0003DMG400004900	Avr9/Cf-9 rapidly elicited protein 132
PGSC0003DMG400009078	Receptor serine/threonine kinase
PGSC0003DMG400024149	Receptor protein kinase
PGSC0003DMG400006887	Gene of unknown function
PGSC0003DMG400027852	Glucosyltransferase
PGSC0003DMG400018811	Erecta
PGSC0003DMG400012151	Ring finger protein
PGSC0003DMG400021856	Glutaredoxin
PGSC0003DMG400006268	Disease resistance protein SlVe2
PGSC0003DMG400029700	Proline-rich protein 1
PGSC0003DMG400028260	Conserved gene of unknown function
PGSC0003DMG400031839	RING-H2 finger protein ATL2
PGSC0003DMG400017495	Conserved gene of unknown function
PGSC0003DMG400012525	DREB1
PGSC0003DMG400004129	Conserved gene of unknown function
PGSC0003DMG400009889	Conserved gene of unknown function
PGSC0003DMG400006444	Calmodulin binding protein
PGSC0003DMG400014740	Serine/threonine-protein kinase bri1
PGSC0003DMG400011072	Ribulose bisphosphate carboxylase/oxygenase activase 1, chloroplastic
PGSC0003DMG400012186	1-amino-cyclopropane-1-carboxylate synthase
PGSC0003DMG400002593	ATP binding protein
PGSC0003DMG400032147	Peroxidase
PGSC0003DMG400030058	MAP kinase
PGSC0003DMG400023960	Metal ion binding protein
PGSC0003DMG400031457	Phenylalanine ammonia-lyase 1
PGSC0003DMG400007376	Ubiquitin-protein ligase
PGSC0003DMG400013886	S-locus-specific glycoprotein S6
PGSC0003DMG400008009	WOX4
PGSC0003DMG400027914	Ascorbate oxidase
PGSC0003DMG400019725	Conserved gene of unknown function
PGSC0003DMG400024613	Protein ASC1
PGSC0003DMG400014375	Mutt domain protein
PGSC0003DMG400029628	Conserved gene of unknown function
PGSC0003DMG400026563	MADS-box transcription factor FBP29
PGSC0003DMG400002351	CYP72A58
PGSC0003DMG400019212	DELLA protein GAI
PGSC0003DMG400002350	Ethylene-responsive transcription factor
PGSC0003DMG400025738	Phytosulfokines
PGSC0003DMG400030484	Gene of unknown function
PGSC0003DMG400018306	Conserved gene of unknown function
PGSC0003DMG400016679	Armadillo/beta-catenin repeat family protein
PGSC0003DMG400008368	Beta-1,3-glucanase, acidic
PGSC0003DMG400000941	Gene of unknown function
PGSC0003DMG400025558	ATP binding protein
PGSC0003DMG400004875	DNA binding protein
PGSC0003DMG400014778	Tyramine hydroxycinnamoyl transferase
PGSC0003DMG400019154	Protein phosphatase 2c
PGSC0003DMG400022422	Bromodomain protein
PGSC0003DMG401003025	Conserved gene of unknown function
PGSC0003DMG400022748	MADS box transcription factor
PGSC0003DMG400004000	ATP binding protein
PGSC0003DMG400011497	Light-dependent short hypocotyls 1
PGSC0003DMG400013428	Conserved gene of unknown function
PGSC0003DMG400000422	Retinoid-inducible serine carboxypeptidase
PGSC0003DMG400008202	Calmodulin binding protein
PGSC0003DMG400030918	Dicyanin
PGSC0003DMG400025613	Protein kinase APK1B, chloroplast
PGSC0003DMG400012688	Ovate protein
PGSC0003DMG400019211	DELLA protein GAI
PGSC0003DMG400005418	Dopamine beta-monooxygenase
PGSC0003DMG400025932	F-box and wd40 domain protein
PGSC0003DMG400016498	Avr9/Cf-9 rapidly elicited protein 146
PGSC0003DMG400015021	ATP binding protein
PGSC0003DMG400030410	Protein phosphatase 2C 4
PGSC0003DMG400017809	Oxidoreductase
PGSC0003DMG400029151	Conserved gene of unknown function
PGSC0003DMG400011771	Amino acid transporter
PGSC0003DMG400012315	Conserved gene of unknown function
PGSC0003DMG400042218	Conserved gene of unknown function
PGSC0003DMG400004080	Conserved gene of unknown function
PGSC0003DMG400024625	MADS box protein
PGSC0003DMG400016892	Conserved gene of unknown function
PGSC0003DMG400008297	Chlorophyll a-b binding protein 1B, chloroplastic
PGSC0003DMG400004453	Transcription factor HBP-1b
PGSC0003DMG400012625	Lysosomal Cystine Transporter family protein
PGSC0003DMG400015019	Protein kinase
PGSC0003DMG400007749	Transcription factor
PGSC0003DMG400022493	Gibberellin receptor GID1
PGSC0003DMG400011633	WRKY-type transcription factor
PGSC0003DMG400016197	AP2/EREBP transcription factor
PGSC0003DMG400009452	C2 domain-containing protein
PGSC0003DMG401019533	Gip1
PGSC0003DMG402018962	Beta-amyrin synthase
PGSC0003DMG400020281	Ribosomal protein
PGSC0003DMG400030255	Sn-1 protein
PGSC0003DMG400020963	Conserved gene of unknown function

## Sheet: common upgulated _ 50days
Table S2. Venn diagram analysis
212 common upregulated elements in vinv#7 and vinv#8 compared to WT after 50 days of cold storage
GeneName	Gene_Description
PGSC0003DMG400015225	Transposase	Upregulation
PGSC0003DMG400006648	Embryonic abundant protein 1
PGSC0003DMG400015495	Dehydrin DH2a
PGSC0003DMG400029165	Zinc finger family protein
PGSC0003DMG400018610	Elicitor resposible protein
PGSC0003DMG400001390	Gene of unknown function
PGSC0003DMG400022092	Gene of unknown function
PGSC0003DMG400021831	Inositol-3-phosphate synthase
PGSC0003DMG400014174	FLORICAULA/LEAFY
PGSC0003DMG400007292	Monovalent cation:proton antiporter
PGSC0003DMG400011213	Eukaryotic translation initiation factor 3 subunit
PGSC0003DMG400028596	RNase H family protein
PGSC0003DMG400002581	Succinic semialdehyde reductase isofom2
PGSC0003DMG400007778	Protein yippee
PGSC0003DMG400017603	Flavonoid glucoyltransferase UGT73E2
PGSC0003DMG400013549	SAUR family protein
PGSC0003DMG400006368	Cytochrome P450 92B1
PGSC0003DMG400027758	Non-LTR retroelement reverse transcriptase
PGSC0003DMG400014642	Conserved gene of unknown function
PGSC0003DMG400011438	Protein LE25
PGSC0003DMG400013411	Chlorophyll a-b binding protein 3C, chloroplastic
PGSC0003DMG400000470	Conserved gene of unknown function
PGSC0003DMG400009462	Gene of unknown function
PGSC0003DMG400023962	Gene of unknown function
PGSC0003DMG400002440	Gene of unknown function
PGSC0003DMG400022069	Gene of unknown function
PGSC0003DMG400011892	Gene of unknown function
PGSC0003DMG400004241	Ubiquitin
PGSC0003DMG400013989	CBL-interacting protein kinase 07
PGSC0003DMG400020624	Gene of unknown function
PGSC0003DMG400003219	Small heat shock protein, chloroplastic
PGSC0003DMG400017198	Proton gradient regulation 5
PGSC0003DMG400005130	Conserved gene of unknown function
PGSC0003DMG400018565	Alcohol dehydrogenase
PGSC0003DMG400022762	F-box family protein
PGSC0003DMG400008936	Transcription factor
PGSC0003DMG402004425	Cc-nbs-lrr resistance protein
PGSC0003DMG400024902	SRF-type transcription factor family protein
PGSC0003DMG400030007	Gene of unknown function
PGSC0003DMG400018441	Late blight resistance protein
PGSC0003DMG400030199	Conserved gene of unknown function
PGSC0003DMG400046448	GTP1/OBG family member
PGSC0003DMG400042050	Gene of unknown function
PGSC0003DMG402026939	Steroleosin
PGSC0003DMG400004904	Gene of unknown function
PGSC0003DMG401009189	Gene of unknown function
PGSC0003DMG400007756	Cytidine deaminase 1, 2, 7
PGSC0003DMG400044730	Acyl-[acyl-carrier-protein] desaturase
PGSC0003DMG400006250	Gene of unknown function
PGSC0003DMG400014850	Proline-rich protein
PGSC0003DMG400025543	Gene of unknown function
PGSC0003DMG400006132	GRAS family transcription factor
PGSC0003DMG401001552	3-isopropylmalate dehydratase
PGSC0003DMG402020784	Gene of unknown function
PGSC0003DMG400024005	Gene of unknown function
PGSC0003DMG400030463	NN mitogen-activated protein kinase
PGSC0003DMG400023112	Kinesin
PGSC0003DMG400011830	Conserved gene of unknown function
PGSC0003DMG400022355	Gene of unknown function
PGSC0003DMG400007462	NRC1
PGSC0003DMG400001172	Conserved gene of unknown function
PGSC0003DMG400010418	Gene of unknown function
PGSC0003DMG400003245	Gene of unknown function
PGSC0003DMG400017281	CYP72A57
PGSC0003DMG400001528	Class II chitinase
PGSC0003DMG400018171	Receptor protein kinase
PGSC0003DMG400003711	COL domain class transcription factor
PGSC0003DMG400046040	Gene of unknown function
PGSC0003DMG400029817	Gene of unknown function
PGSC0003DMG400003507	TVLP1
PGSC0003DMG400010148	Miraculin
PGSC0003DMG400024596	Protein kinase atmrk1
PGSC0003DMG400009654	TNP2-like transposon protein
PGSC0003DMG402025624	Protein COBRA
PGSC0003DMG400029964	Phospholipase A2
PGSC0003DMG400017183	Desacetoxyvindoline 4-hydroxylase
PGSC0003DMG401002606	AR791
PGSC0003DMG400030908	Conserved gene of unknown function
PGSC0003DMG400011338	Gene of unknown function
PGSC0003DMG400024664	Conserved gene of unknown function
PGSC0003DMG400012019	DC1.2 homologue
PGSC0003DMG400021784	UDP-glucuronosyltransferase
PGSC0003DMG400017100	Branched-chain amino acid aminotransferase
PGSC0003DMG400008183	BHLH transcription factor PTF1
PGSC0003DMG400041620	Plastocyanin, chloroplastic
PGSC0003DMG400001199	Basic 7S globulin 2 small subunit
PGSC0003DMG400000545	UP-9A
PGSC0003DMG400005035	ARF GAP-like zinc finger-containing protein ZIGA3
PGSC0003DMG400011366	Transposon MuDR mudrA
PGSC0003DMG400008564	Chlorophyll a-b binding protein 13, chloroplastic
PGSC0003DMG400025420	Transposase
PGSC0003DMG400007521	Conserved gene of unknown function
PGSC0003DMG400000360	Malic enzyme
PGSC0003DMG400005668	Conserved gene of unknown function
PGSC0003DMG400000959	RNase H family protein
PGSC0003DMG400007965	Triacylglycerol lipase
PGSC0003DMG400000794	Extensin (ext)
PGSC0003DMG401025689	Conserved gene of unknown function
PGSC0003DMG400017119	Flavonoid glucoyltransferase UGT73E2
PGSC0003DMG400045144	Gene of unknown function
PGSC0003DMG400024350	Gene of unknown function
PGSC0003DMG400042133	Conserved gene of unknown function
PGSC0003DMG400003123	Fructose-bisphosphate aldolase
PGSC0003DMG402009389	Gene of unknown function
PGSC0003DMG401019771	Conserved gene of unknown function
PGSC0003DMG400026320	Sarcosine oxidase
PGSC0003DMG400023707	Homeobox-leucine zipper protein HAT14
PGSC0003DMG400006794	PHD finger family protein
PGSC0003DMG400004657	Non-imprinted in Prader-Willi/Angelman syndrome region protein
PGSC0003DMG400033638	Endosomal P24A protein
PGSC0003DMG400013047	Transposon protein, Mutator sub-class
PGSC0003DMG400000412	Nodulin family protein
PGSC0003DMG400031365	Phenylalanine ammonia-lyase
PGSC0003DMG400014325	Sugar isomerase domain-containing protein
PGSC0003DMG400002620	AP2 domain class transcription factor
PGSC0003DMG400035174	Gene of unknown function
PGSC0003DMG400013143	Ripening induced protein
PGSC0003DMG401007101	Conserved gene of unknown function
PGSC0003DMG400016360	3'-N-debenzoyl-2'-deoxytaxol N-benzoyltransferase
PGSC0003DMG402015689	Protein RSI-1
PGSC0003DMG400009232	Conserved gene of unknown function
PGSC0003DMG400029159	Conserved gene of unknown function
PGSC0003DMG400016081	Gene of unknown function
PGSC0003DMG400044483	Cytochrome P450
PGSC0003DMG400016608	Transcription factor
PGSC0003DMG400012023	O-methyltransferase
PGSC0003DMG402018597	Alpha-L-fucosidase 2
PGSC0003DMG400011704	Pentatricopeptide repeat-containing protein
PGSC0003DMG400029085	Mta/sah nucleosidase
PGSC0003DMG400004218	Chloroplast lipase protein
PGSC0003DMG400026191	GRAS family transcription factor
PGSC0003DMG400009316	Cytochrome P450
PGSC0003DMG400021293	Gene of unknown function
PGSC0003DMG400022795	Loganic acid methyltransferase
PGSC0003DMG400042461	Gene of unknown function
PGSC0003DMG400030102	Conserved gene of unknown function
PGSC0003DMG400024890	Receptor protein kinase CLAVATA1
PGSC0003DMG400018978	Gene of unknown function
PGSC0003DMG400005234	Conserved gene of unknown function
PGSC0003DMG400029277	GDU1
PGSC0003DMG400022781	Conserved gene of unknown function
PGSC0003DMG400004169	Gene of unknown function
PGSC0003DMG400010285	Ethylene response factor 10
PGSC0003DMG400023922	Cytoplasmic small heat shock protein class I
PGSC0003DMG400013804	Receptor protein kinase
PGSC0003DMG400017637	Nitrate transporter
PGSC0003DMG400003346	Cytochrome P450
PGSC0003DMG400022428	Conserved gene of unknown function
PGSC0003DMG400024948	Arabinogalactan protein
PGSC0003DMG400001983	Disease resistance protein BS2
PGSC0003DMG400016516	Gibberellin 3-oxidase
PGSC0003DMG401017241	Desacetoxyvindoline 4-hydroxylase
PGSC0003DMG400023485	Gene of unknown function
PGSC0003DMG400041450	ATP binding protein
PGSC0003DMG400015102	Retrotransposon protein
PGSC0003DMG400023574	BRASSINOSTEROID INSENSITIVE 1-associated receptor kinase 1
PGSC0003DMG400003962	RING-H2 finger protein ATL1L
PGSC0003DMG400017225	Transmembrane protein
PGSC0003DMG400030005	Poly(A) polymerase
PGSC0003DMG400031328	Trypsin proteinase inhibitor
PGSC0003DMG400015677	Cinnamyl alcohol dehydrogenase
PGSC0003DMG400027956	Gene of unknown function
PGSC0003DMG400027308	Gene of unknown function
PGSC0003DMG400023009	Gene of unknown function
PGSC0003DMG401030252	Conserved gene of unknown function
PGSC0003DMG400004540	Gene of unknown function
PGSC0003DMG400009464	Gene of unknown function
PGSC0003DMG400030804	UDP-glucose:glucosyltransferase
PGSC0003DMG400026323	UDP-glucose:glucosyltransferase
PGSC0003DMG402015009	Gene of unknown function
PGSC0003DMG402008657	Gene of unknown function
PGSC0003DMG400028802	Diphosphoinositol polyphosphate phosphohydrolase
PGSC0003DMG400009315	Cytochrome P450
PGSC0003DMG401030805	UDP-glucose:glucosyltransferase
PGSC0003DMG401020927	Putative bHLH transcription factor
PGSC0003DMG400028446	Conserved gene of unknown function
PGSC0003DMG400016828	Phosphate-responsive 1 family protein
PGSC0003DMG400016013	Cytochrome P450
PGSC0003DMG400019643	Enoyl-CoA hydratase/isomerase family protein
PGSC0003DMG400016912	Zinc finger containing preotein
PGSC0003DMG400008267	CYP72A54
PGSC0003DMG402001979	Disease resistance protein BS2
PGSC0003DMG400035312	Conserved gene of unknown function
PGSC0003DMG400007786	2,4-D inducible glutathione S-transferase
PGSC0003DMG400030806	UDP-glucose:glucosyltransferase
PGSC0003DMG400012503	DNA mismatch repair protein mutS
PGSC0003DMG400024146	Gene of unknown function
PGSC0003DMG401016070	White-brown-complex ABC transporter family
PGSC0003DMG400025284	Gene of unknown function
PGSC0003DMG400004109	Xyloglucan endotransglycosylase hydrolase
PGSC0003DMG400026136	Ethylene response factor 1
PGSC0003DMG400003574	Ccaat-binding transcription factor
PGSC0003DMG400029162	Squamosa promoter binding protein-homologue 3
PGSC0003DMG401024975	Conserved gene of unknown function
PGSC0003DMG400002566	Coatomer subunit beta'-2
PGSC0003DMG400001154	Gene of unknown function
PGSC0003DMG402001552	3-isopropylmalate dehydratase
PGSC0003DMG400034780	Ankyrin repeat-containing protein
PGSC0003DMG400010113	Gene of unknown function
PGSC0003DMG400010141	Stigma expressed protein
PGSC0003DMG400006913	Nitrate transporter
PGSC0003DMG400016327	Acetyl-coenzyme A carboxylase carboxyl transferase alpha
PGSC0003DMG400019929	Resistance gene
PGSC0003DMG401008657	Replication factor A
PGSC0003DMG400009969	Lysine/histidine transporter
PGSC0003DMG400004343	Flavonoid 8-O-methyltransferase
PGSC0003DMG400026682	GH3 family protein
PGSC0003DMG400021877	Xyloglucan endo-transglycosylase
PGSC0003DMG400019841	Gene of unknown function
PGSC0003DMG400027457	GDU1
PGSC0003DMG400033882	Acidic endochitinase
PGSC0003DMG400029741	NAC domain-containing protein
