# Supplementary material for: An alternative pathway to plant cold tolerance in the absence of vacuolar invertase activity
Source: Plant J. 2022 Dec 22;113(2):327–41. doi: 10.1111/tpj.16049 (PMC10107833; doi:10.1111/tpj.16049)
Supplement: Supplementary file 4 — Table S3. GO analysis of DEGs in vinv#7 and vinv#8 versus the WT after 1 and 50 days of cold storage. (+) represents the presence of the gene at the relevant GO term. [file TPJ-113-327-s005.xlsx]

## Sheet: Main GO_1day
Table S3. GO analysis of differentially expressed genes in vinv#7 and vinv#8 vs. the WT after 1 day of cold storage.
Category		#Term	Database	ID	Input number	Background number	P-Value	Corrected P-Value	Hyperlink	Input
Biological process	1	response to abiotic stimulus	Gene Ontology	GO:0009628	32	1981	1.12676e-11	5.58026e-09	http://amigo.geneontology.org/amigo/term/GO:0009628	PGSC0003DMT400040055|PGSC0003DMT400088409|PGSC0003DMT400023609|PGSC0003DMT400035987|PGSC0003DMT400025724|PGSC0003DMT400046636|PGSC0003DMT400068381|PGSC0003DMT400044243|PGSC0003DMT400069897|PGSC0003DMT400011167|PGSC0003DMT400031901|PGSC0003DMT400065251|PGSC0003DMT400008521|PGSC0003DMT400026009|PGSC0003DMT400063936|PGSC0003DMT400081396|PGSC0003DMT400020192|PGSC0003DMT400023432|PGSC0003DMT400037834|…
	2	response to ethylene	Gene Ontology	GO:0009723	14	274	1.14411e-11	5.58026e-09	http://amigo.geneontology.org/amigo/term/GO:0009723	PGSC0003DMT400023609|PGSC0003DMT400011167|PGSC0003DMT400025312|PGSC0003DMT400007511|PGSC0003DMT400036837|PGSC0003DMT400076977|PGSC0003DMT400041983|PGSC0003DMT400007545|PGSC0003DMT400079444|PGSC0003DMT400036933|PGSC0003DMT400044243|PGSC0003DMT400043311|PGSC0003DMT400081396|PGSC0003DMT400021625
	3	regulation of phosphorelay signal transduction system	Gene Ontology	GO:0070297	7	22	1.99076e-11	5.58026e-09	http://amigo.geneontology.org/amigo/term/GO:0070297	PGSC0003DMT400076977|PGSC0003DMT400041983|PGSC0003DMT400007545|PGSC0003DMT400079444|PGSC0003DMT400044243|PGSC0003DMT400081396|PGSC0003DMT400021625
	4	regulation of ethylene-activated signaling pathway	Gene Ontology	GO:0010104	7	22	1.99076e-11	5.58026e-09	http://amigo.geneontology.org/amigo/term/GO:0010104	PGSC0003DMT400076977|PGSC0003DMT400041983|PGSC0003DMT400007545|PGSC0003DMT400079444|PGSC0003DMT400044243|PGSC0003DMT400081396|PGSC0003DMT400021625
	5	ethylene-activated signaling pathway	Gene Ontology	GO:0009873	12	183	2.35608e-11	5.58026e-09	http://amigo.geneontology.org/amigo/term/GO:0009873	PGSC0003DMT400023609|PGSC0003DMT400007511|PGSC0003DMT400036837|PGSC0003DMT400076977|PGSC0003DMT400041983|PGSC0003DMT400007545|PGSC0003DMT400079444|PGSC0003DMT400036933|PGSC0003DMT400044243|PGSC0003DMT400043311|PGSC0003DMT400081396|PGSC0003DMT400021625
	6	cellular response to ethylene stimulus	Gene Ontology	GO:0071369	12	189	3.35693e-11	6.0089e-09	http://amigo.geneontology.org/amigo/term/GO:0071369	PGSC0003DMT400023609|PGSC0003DMT400007511|PGSC0003DMT400036837|PGSC0003DMT400076977|PGSC0003DMT400041983|PGSC0003DMT400007545|PGSC0003DMT400079444|PGSC0003DMT400036933|PGSC0003DMT400044243|PGSC0003DMT400043311|PGSC0003DMT400081396|PGSC0003DMT400021625
	7	response to stimulus	Gene Ontology	GO:0050896	54	5510	4.6411e-11	7.38451e-09	http://amigo.geneontology.org/amigo/term/GO:0050896	PGSC0003DMT400040055|PGSC0003DMT400088409|PGSC0003DMT400023609|PGSC0003DMT400035987|PGSC0003DMT400025312|PGSC0003DMT400079444|PGSC0003DMT400005546|PGSC0003DMT400046636|PGSC0003DMT400038207|PGSC0003DMT400068381|PGSC0003DMT400008335|PGSC0003DMT400000155|PGSC0003DMT400008521|PGSC0003DMT400069897|PGSC0003DMT400011167|PGSC0003DMT400043311|PGSC0003DMT400031901|PGSC0003DMT400036837|PGSC0003DMT400072259|…
	8	cellular response to chemical stimulus	Gene Ontology	GO:0070887	26	1412	8.88247e-11	1.27197e-08	http://amigo.geneontology.org/amigo/term/GO:0070887	PGSC0003DMT400088409|PGSC0003DMT400023609|PGSC0003DMT400035987|PGSC0003DMT400025312|PGSC0003DMT400069218|PGSC0003DMT400025724|PGSC0003DMT400068381|PGSC0003DMT400031901|PGSC0003DMT400036837|PGSC0003DMT400007545|PGSC0003DMT400028658|PGSC0003DMT400063936|PGSC0003DMT400036933|PGSC0003DMT400041983|PGSC0003DMT400037834|PGSC0003DMT400032756|PGSC0003DMT400076977|PGSC0003DMT400047340|PGSC0003DMT400079444|…
	9	response to chemical	Gene Ontology	GO:0042221	36	2743	1.43213e-10	1.86438e-08	http://amigo.geneontology.org/amigo/term/GO:0042221	PGSC0003DMT400040055|PGSC0003DMT400088409|PGSC0003DMT400023609|PGSC0003DMT400035987|PGSC0003DMT400025312|PGSC0003DMT400069218|PGSC0003DMT400005546|PGSC0003DMT400046636|PGSC0003DMT400068381|PGSC0003DMT400008335|PGSC0003DMT400000155|PGSC0003DMT400008521|PGSC0003DMT400011167|PGSC0003DMT400043311|PGSC0003DMT400031901|PGSC0003DMT400036837|PGSC0003DMT400007545|PGSC0003DMT400028658|PGSC0003DMT400063936|…
	10	phosphorelay signal transduction system	Gene Ontology	GO:0000160	12	223	2.05212e-10	2.44886e-08	http://amigo.geneontology.org/amigo/term/GO:0000160	PGSC0003DMT400023609|PGSC0003DMT400007511|PGSC0003DMT400036837|PGSC0003DMT400076977|PGSC0003DMT400041983|PGSC0003DMT400007545|PGSC0003DMT400079444|PGSC0003DMT400036933|PGSC0003DMT400044243|PGSC0003DMT400043311|PGSC0003DMT400081396|PGSC0003DMT400021625
	11	negative regulation of ethylene-activated signaling pathway	Gene Ontology	GO:0010105	6	16	2.55019e-10	2.60848e-08	http://amigo.geneontology.org/amigo/term/GO:0010105	PGSC0003DMT400076977|PGSC0003DMT400041983|PGSC0003DMT400007545|PGSC0003DMT400079444|PGSC0003DMT400044243|PGSC0003DMT400081396
Molecular Function	1	catalytic activity	Gene Ontology	GO:0003824	67	7779	1.35667e-11	5.58026e-09	http://amigo.geneontology.org/amigo/term/GO:0003824	PGSC0003DMT400014748|PGSC0003DMT400012077|PGSC0003DMT400035987|PGSC0003DMT400079444|PGSC0003DMT400052409|PGSC0003DMT400063237|PGSC0003DMT400016636|PGSC0003DMT400069218|PGSC0003DMT400058820|PGSC0003DMT400090220|PGSC0003DMT400005546|PGSC0003DMT400046636|PGSC0003DMT400049593|PGSC0003DMT400008335|PGSC0003DMT400000155|PGSC0003DMT400044113|PGSC0003DMT400059818|PGSC0003DMT400069897|PGSC0003DMT400044097|…
	2	transferase activity	Gene Ontology	GO:0016740	35	3353	9.5827e-08	4.03601e-06	http://amigo.geneontology.org/amigo/term/GO:0016740	PGSC0003DMT400014748|PGSC0003DMT400052409|PGSC0003DMT400063237|PGSC0003DMT400016636|PGSC0003DMT400079444|PGSC0003DMT400058820|PGSC0003DMT400005546|PGSC0003DMT400046636|PGSC0003DMT400000155|PGSC0003DMT400044113|PGSC0003DMT400011704|PGSC0003DMT400069897|PGSC0003DMT400044097|PGSC0003DMT400079864|PGSC0003DMT400007545|PGSC0003DMT400065251|PGSC0003DMT400015481|PGSC0003DMT400015480|PGSC0003DMT400043501|…
	3	binding	Gene Ontology	GO:0005488	64	9385	9.54478e-07	3.17864e-05	http://amigo.geneontology.org/amigo/term/GO:0005488	PGSC0003DMT400004369|PGSC0003DMT400088409|PGSC0003DMT400023609|PGSC0003DMT400005445|PGSC0003DMT400079444|PGSC0003DMT400025312|PGSC0003DMT400016636|PGSC0003DMT400069218|PGSC0003DMT400058820|PGSC0003DMT400042714|PGSC0003DMT400008581|PGSC0003DMT400068381|PGSC0003DMT400008335|PGSC0003DMT400000155|PGSC0003DMT400059818|PGSC0003DMT400011167|PGSC0003DMT400059065|PGSC0003DMT400031901|PGSC0003DMT400036837|…
	4	ethylene binding	Gene Ontology	GO:0051740	3	5	3.42939e-06	9.82179e-05	http://amigo.geneontology.org/amigo/term/GO:0051740	PGSC0003DMT400044243|PGSC0003DMT400081396|PGSC0003DMT400041983
	5	ethylene receptor activity	Gene Ontology	GO:0038199	3	5	3.42939e-06	9.82179e-05	http://amigo.geneontology.org/amigo/term/GO:0038199	PGSC0003DMT400044243|PGSC0003DMT400081396|PGSC0003DMT400041983
	6	alkene binding	Gene Ontology	GO:0072328	3	5	3.42939e-06	9.82179e-05	http://amigo.geneontology.org/amigo/term/GO:0072328	PGSC0003DMT400044243|PGSC0003DMT400081396|PGSC0003DMT400041983
	7	protein binding	Gene Ontology	GO:0005515	36	4103	3.82014e-06	0.000105201	http://amigo.geneontology.org/amigo/term/GO:0005515	PGSC0003DMT400088409|PGSC0003DMT400023609|PGSC0003DMT400005445|PGSC0003DMT400025312|PGSC0003DMT400058820|PGSC0003DMT400008335|PGSC0003DMT400068381|PGSC0003DMT400011167|PGSC0003DMT400007545|PGSC0003DMT400065251|PGSC0003DMT400079864|PGSC0003DMT400026009|PGSC0003DMT400028658|PGSC0003DMT400049593|PGSC0003DMT400063936|PGSC0003DMT400036933|PGSC0003DMT400081396|PGSC0003DMT400022055|PGSC0003DMT400023432|…
	8	hormone binding	Gene Ontology	GO:0042562	4	36	1.98151e-05	0.000429927	http://amigo.geneontology.org/amigo/term/GO:0042562	PGSC0003DMT400044243|PGSC0003DMT400028658|PGSC0003DMT400081396|PGSC0003DMT400041983
	9	coenzyme binding	Gene Ontology	GO:0050662	9	366	2.09464e-05	0.000447691	http://amigo.geneontology.org/amigo/term/GO:0050662	PGSC0003DMT400010692|PGSC0003DMT400031901|PGSC0003DMT400000752|PGSC0003DMT400044324|PGSC0003DMT400016646|PGSC0003DMT400065251|PGSC0003DMT400000155|PGSC0003DMT400059818|PGSC0003DMT400000961
	10	ion binding	Gene Ontology	GO:0043167	38	4826	2.33096e-05	0.000490873	http://amigo.geneontology.org/amigo/term/GO:0043167	PGSC0003DMT400059065|PGSC0003DMT400016636|PGSC0003DMT400058820|PGSC0003DMT400042714|PGSC0003DMT400008335|PGSC0003DMT400068381|PGSC0003DMT400000155|PGSC0003DMT400044243|PGSC0003DMT400031901|PGSC0003DMT400065251|PGSC0003DMT400015481|PGSC0003DMT400015480|PGSC0003DMT400028658|PGSC0003DMT400079864|PGSC0003DMT400063936|PGSC0003DMT400041983|PGSC0003DMT400088273|PGSC0003DMT400022055|PGSC0003DMT400090220|…
	11	heterocyclic compound binding	Gene Ontology	GO:1901363	41	5527	4.00221e-05	0.000795994	http://amigo.geneontology.org/amigo/term/GO:1901363	PGSC0003DMT400088409|PGSC0003DMT400023609|PGSC0003DMT400005445|PGSC0003DMT400025312|PGSC0003DMT400016636|PGSC0003DMT400042714|PGSC0003DMT400008335|PGSC0003DMT400049593|PGSC0003DMT400000155|PGSC0003DMT400044243|PGSC0003DMT400011167|PGSC0003DMT400031901|PGSC0003DMT400036837|PGSC0003DMT400065251|PGSC0003DMT400079864|PGSC0003DMT400026009|PGSC0003DMT400004369|PGSC0003DMT400063936|PGSC0003DMT400036933|…
Cellular component	1	cellular anatomical entity	Gene Ontology	GO:0110165	116	20476	2.72778e-11	5.58026e-09	http://amigo.geneontology.org/amigo/term/GO:0110165	PGSC0003DMT400023609|PGSC0003DMT400011167|PGSC0003DMT400002406|PGSC0003DMT400033385|PGSC0003DMT400005546|PGSC0003DMT400008335|PGSC0003DMT400008581|PGSC0003DMT400075658|PGSC0003DMT400030572|PGSC0003DMT400096877|PGSC0003DMT400015481|PGSC0003DMT400015480|PGSC0003DMT400026009|PGSC0003DMT400063936|PGSC0003DMT400020192|PGSC0003DMT400063689|PGSC0003DMT400044850|PGSC0003DMT400007511|PGSC0003DMT400044097|…
	2	cytoplasm	Gene Ontology	GO:0005737	81	12053	6.50236e-09	4.50795e-07	http://amigo.geneontology.org/amigo/term/GO:0005737	PGSC0003DMT400040055|PGSC0003DMT400088409|PGSC0003DMT400047711|PGSC0003DMT400035987|PGSC0003DMT400079444|PGSC0003DMT400014748|PGSC0003DMT400063237|PGSC0003DMT400011704|PGSC0003DMT400033385|PGSC0003DMT400058820|PGSC0003DMT400012077|PGSC0003DMT400008581|PGSC0003DMT400005546|PGSC0003DMT400046636|PGSC0003DMT400038207|PGSC0003DMT400068381|PGSC0003DMT400065251|PGSC0003DMT400000155|PGSC0003DMT400044113|…
	3	intracellular	Gene Ontology	GO:0005622	101	17437	1.70228e-08	1.05985e-06	http://amigo.geneontology.org/amigo/term/GO:0005622	PGSC0003DMT400023609|PGSC0003DMT400011167|PGSC0003DMT400033385|PGSC0003DMT400005546|PGSC0003DMT400008581|PGSC0003DMT400075658|PGSC0003DMT400030572|PGSC0003DMT400096877|PGSC0003DMT400063237|PGSC0003DMT400026009|PGSC0003DMT400063936|PGSC0003DMT400020192|PGSC0003DMT400044850|PGSC0003DMT400007511|PGSC0003DMT400044097|PGSC0003DMT400018519|PGSC0003DMT400042002|PGSC0003DMT400068302|PGSC0003DMT400000752|…
	4	membrane	Gene Ontology	GO:0016020	45	6756	0.000199224	0.00282464	http://amigo.geneontology.org/amigo/term/GO:0016020	PGSC0003DMT400088409|PGSC0003DMT400023609|PGSC0003DMT400035987|PGSC0003DMT400002406|PGSC0003DMT400016636|PGSC0003DMT400008335|PGSC0003DMT400038207|PGSC0003DMT400008581|PGSC0003DMT400008521|PGSC0003DMT400043311|PGSC0003DMT400079864|PGSC0003DMT400059818|PGSC0003DMT400037354|PGSC0003DMT400065251|PGSC0003DMT400015481|PGSC0003DMT400015480|PGSC0003DMT400026009|PGSC0003DMT400028658|PGSC0003DMT400006703|…
	5	chloroplast stroma	Gene Ontology	GO:0009570	10	661	0.000375252	0.00459283	http://amigo.geneontology.org/amigo/term/GO:0009570	PGSC0003DMT400010692|PGSC0003DMT400071048|PGSC0003DMT400047711|PGSC0003DMT400058820|PGSC0003DMT400070176|PGSC0003DMT400026009|PGSC0003DMT400047819|PGSC0003DMT400059818|PGSC0003DMT400004369|PGSC0003DMT400011850
	6	plastid stroma	Gene Ontology	GO:0009532	10	667	0.000402283	0.0047609	http://amigo.geneontology.org/amigo/term/GO:0009532	PGSC0003DMT400010692|PGSC0003DMT400071048|PGSC0003DMT400047711|PGSC0003DMT400058820|PGSC0003DMT400070176|PGSC0003DMT400026009|PGSC0003DMT400047819|PGSC0003DMT400059818|PGSC0003DMT400004369|PGSC0003DMT400011850
	7	integral component of membrane	Gene Ontology	GO:0016021	31	4151	0.000424419	0.00498171	http://amigo.geneontology.org/amigo/term/GO:0016021	PGSC0003DMT400088409|PGSC0003DMT400008581|PGSC0003DMT400035987|PGSC0003DMT400002406|PGSC0003DMT400016636|PGSC0003DMT400008335|PGSC0003DMT400008521|PGSC0003DMT400079864|PGSC0003DMT400037354|PGSC0003DMT400015481|PGSC0003DMT400015480|PGSC0003DMT400043501|PGSC0003DMT400006703|PGSC0003DMT400041983|PGSC0003DMT400088273|PGSC0003DMT400090220|PGSC0003DMT400037834|PGSC0003DMT400047711|PGSC0003DMT400044324|…
	8	membrane-bounded organelle	Gene Ontology	GO:0043227	83	15953	0.000571849	0.00606584	http://amigo.geneontology.org/amigo/term/GO:0043227	PGSC0003DMT400088409|PGSC0003DMT400023609|PGSC0003DMT400035987|PGSC0003DMT400079444|PGSC0003DMT400025312|PGSC0003DMT400033385|PGSC0003DMT400058820|PGSC0003DMT400012077|PGSC0003DMT400025724|PGSC0003DMT400046636|PGSC0003DMT400068381|PGSC0003DMT400065251|PGSC0003DMT400000155|PGSC0003DMT400044113|PGSC0003DMT400011167|PGSC0003DMT400008521|PGSC0003DMT400072259|PGSC0003DMT400042677|PGSC0003DMT400075658|…
	9	intracellular membrane-bounded organelle	Gene Ontology	GO:0043231	82	15757	0.000658222	0.00683025	http://amigo.geneontology.org/amigo/term/GO:0043231	PGSC0003DMT400088409|PGSC0003DMT400023609|PGSC0003DMT400035987|PGSC0003DMT400079444|PGSC0003DMT400025312|PGSC0003DMT400033385|PGSC0003DMT400058820|PGSC0003DMT400012077|PGSC0003DMT400025724|PGSC0003DMT400046636|PGSC0003DMT400068381|PGSC0003DMT400065251|PGSC0003DMT400000155|PGSC0003DMT400044113|PGSC0003DMT400011167|PGSC0003DMT400008521|PGSC0003DMT400072259|PGSC0003DMT400042677|PGSC0003DMT400075658|…
	10	intracellular organelle	Gene Ontology	GO:0043229	83	16019	0.000671674	0.00691969	http://amigo.geneontology.org/amigo/term/GO:0043229	PGSC0003DMT400088409|PGSC0003DMT400023609|PGSC0003DMT400035987|PGSC0003DMT400079444|PGSC0003DMT400025312|PGSC0003DMT400033385|PGSC0003DMT400058820|PGSC0003DMT400012077|PGSC0003DMT400025724|PGSC0003DMT400046636|PGSC0003DMT400068381|PGSC0003DMT400065251|PGSC0003DMT400000155|PGSC0003DMT400044113|PGSC0003DMT400011167|PGSC0003DMT400008521|PGSC0003DMT400072259|PGSC0003DMT400042677|PGSC0003DMT400075658|…
	11	organelle	Gene Ontology	GO:0043226	83	16128	0.000872241	0.00849693	http://amigo.geneontology.org/amigo/term/GO:0043226	PGSC0003DMT400088409|PGSC0003DMT400023609|PGSC0003DMT400035987|PGSC0003DMT400079444|PGSC0003DMT400025312|PGSC0003DMT400033385|PGSC0003DMT400058820|PGSC0003DMT400012077|PGSC0003DMT400025724|PGSC0003DMT400046636|PGSC0003DMT400068381|PGSC0003DMT400065251|PGSC0003DMT400000155|PGSC0003DMT400044113|PGSC0003DMT400011167|PGSC0003DMT400008521|PGSC0003DMT400072259|PGSC0003DMT400042677|PGSC0003DMT400075658|…

## Sheet: Main  GO_50days 
Table S3. GO analysis of differential expressed genes in vinv#7 and vinv#8 vs. the WT after 50 days of cold storage
Category		#Term	Database	ID	Input number	Background number	P-Value	Corrected P-Value	Hyperlink	Input
Biological process	1	response to stimulus	Gene Ontology	GO:0050896	279	5510	4.32393e-49	1.0131e-45	http://amigo.geneontology.org/amigo/term/GO:0050896	PGSC0003DMT400024508|PGSC0003DMT400034878|PGSC0003DMT400007736|PGSC0003DMT400007737|PGSC0003DMT400006126|PGSC0003DMT400078163|PGSC0003DMT400021582|PGSC0003DMT400052233|PGSC0003DMT400015695|PGSC0003DMT400023251|PGSC0003DMT400073289|PGSC0003DMT400009513|PGSC0003DMT400054964|PGSC0003DMT400040207|PGSC0003DMT400040206|PGSC0003DMT400058751|PGSC0003DMT400053372|PGSC0003DMT400080765|PGSC0003DMT400066573|…
	2	response to chemical	Gene Ontology	GO:0042221	189	2743	2.28496e-48	2.67683e-45	http://amigo.geneontology.org/amigo/term/GO:0042221	PGSC0003DMT400024508|PGSC0003DMT400034878|PGSC0003DMT400007736|PGSC0003DMT400007737|PGSC0003DMT400006126|PGSC0003DMT400078163|PGSC0003DMT400027849|PGSC0003DMT400052233|PGSC0003DMT400030676|PGSC0003DMT400006041|PGSC0003DMT400073289|PGSC0003DMT400054964|PGSC0003DMT400040207|PGSC0003DMT400040206|PGSC0003DMT400080765|PGSC0003DMT400066573|PGSC0003DMT400069882|PGSC0003DMT400016995|PGSC0003DMT400064269|…
	3	response to organic substance	Gene Ontology	GO:0010033	138	1760	4.87133e-40	3.80451e-37	http://amigo.geneontology.org/amigo/term/GO:0010033	PGSC0003DMT400024508|PGSC0003DMT400034878|PGSC0003DMT400006126|PGSC0003DMT400027849|PGSC0003DMT400030676|PGSC0003DMT400006041|PGSC0003DMT400073289|PGSC0003DMT400054964|PGSC0003DMT400040207|PGSC0003DMT400040206|PGSC0003DMT400074146|PGSC0003DMT400069882|PGSC0003DMT400065067|PGSC0003DMT400004181|PGSC0003DMT400067472|PGSC0003DMT400032622|PGSC0003DMT400031769|PGSC0003DMT400086922|PGSC0003DMT400061480|…
	4	cellular response to chemical stimulus	Gene Ontology	GO:0070887	119	1412	4.39503e-37	2.05951e-34	http://amigo.geneontology.org/amigo/term/GO:0070887	PGSC0003DMT400024508|PGSC0003DMT400007736|PGSC0003DMT400007737|PGSC0003DMT400006126|PGSC0003DMT400027849|PGSC0003DMT400052233|PGSC0003DMT400030676|PGSC0003DMT400006041|PGSC0003DMT400084751|PGSC0003DMT400054964|PGSC0003DMT400040207|PGSC0003DMT400040206|PGSC0003DMT400066573|PGSC0003DMT400016995|PGSC0003DMT400064269|PGSC0003DMT400067472|PGSC0003DMT400032622|PGSC0003DMT400032621|PGSC0003DMT400086922|…
	5	response to oxygen-containing compound	Gene Ontology	GO:1901700	121	1504	6.67636e-36	2.60712e-33	http://amigo.geneontology.org/amigo/term/GO:1901700	PGSC0003DMT400024508|PGSC0003DMT400034878|PGSC0003DMT400006126|PGSC0003DMT400027849|PGSC0003DMT400030676|PGSC0003DMT400022072|PGSC0003DMT400084751|PGSC0003DMT400054964|PGSC0003DMT400040207|PGSC0003DMT400040206|PGSC0003DMT400080765|PGSC0003DMT400069882|PGSC0003DMT400004181|PGSC0003DMT400067472|PGSC0003DMT400032622|PGSC0003DMT400031769|PGSC0003DMT400061480|PGSC0003DMT400030168|PGSC0003DMT400063769|…
	6	response to endogenous stimulus	Gene Ontology	GO:0009719	118	1475	9.08681e-35	3.04148e-32	http://amigo.geneontology.org/amigo/term/GO:0009719	PGSC0003DMT400024508|PGSC0003DMT400034878|PGSC0003DMT400006126|PGSC0003DMT400027849|PGSC0003DMT400030676|PGSC0003DMT400006041|PGSC0003DMT400073289|PGSC0003DMT400054964|PGSC0003DMT400068623|PGSC0003DMT400074146|PGSC0003DMT400069882|PGSC0003DMT400065067|PGSC0003DMT400004181|PGSC0003DMT400067472|PGSC0003DMT400032622|PGSC0003DMT400031769|PGSC0003DMT400086922|PGSC0003DMT400061480|PGSC0003DMT400051896|…
	7	response to hormone	Gene Ontology	GO:0009725	117	1461	1.67272e-34	4.89896e-32	http://amigo.geneontology.org/amigo/term/GO:0009725	PGSC0003DMT400024508|PGSC0003DMT400034878|PGSC0003DMT400006126|PGSC0003DMT400027849|PGSC0003DMT400030676|PGSC0003DMT400006041|PGSC0003DMT400073289|PGSC0003DMT400054964|PGSC0003DMT400068623|PGSC0003DMT400074146|PGSC0003DMT400069882|PGSC0003DMT400065067|PGSC0003DMT400004181|PGSC0003DMT400067472|PGSC0003DMT400032622|PGSC0003DMT400031769|PGSC0003DMT400086922|PGSC0003DMT400061480|PGSC0003DMT400051896|…
	8	cellular response to stimulus	Gene Ontology	GO:0051716	163	2738	8.96096e-34	2.33284e-31	http://amigo.geneontology.org/amigo/term/GO:0051716	PGSC0003DMT400024508|PGSC0003DMT400007736|PGSC0003DMT400007737|PGSC0003DMT400006126|PGSC0003DMT400027849|PGSC0003DMT400052233|PGSC0003DMT400015695|PGSC0003DMT400006041|PGSC0003DMT400084751|PGSC0003DMT400054964|PGSC0003DMT400040207|PGSC0003DMT400040206|PGSC0003DMT400058751|PGSC0003DMT400066573|PGSC0003DMT400036857|PGSC0003DMT400016995|PGSC0003DMT400064269|PGSC0003DMT400003336|PGSC0003DMT400084224|…
	9	response to abiotic stimulus	Gene Ontology	GO:0009628	132	1981	1.90092e-31	4.45385e-29	http://amigo.geneontology.org/amigo/term/GO:0009628	PGSC0003DMT400024508|PGSC0003DMT400034878|PGSC0003DMT400007736|PGSC0003DMT400007737|PGSC0003DMT400006126|PGSC0003DMT400078163|PGSC0003DMT400052233|PGSC0003DMT400015695|PGSC0003DMT400023251|PGSC0003DMT400073289|PGSC0003DMT400009513|PGSC0003DMT400080765|PGSC0003DMT400066573|PGSC0003DMT400016995|PGSC0003DMT400004181|PGSC0003DMT400003336|PGSC0003DMT400084224|PGSC0003DMT400031769|PGSC0003DMT400035058|…
	10	response to stress	Gene Ontology	GO:0006950	173	3196	3.31476e-31	7.06044e-29	http://amigo.geneontology.org/amigo/term/GO:0006950	PGSC0003DMT400024508|PGSC0003DMT400034878|PGSC0003DMT400007736|PGSC0003DMT400007737|PGSC0003DMT400006126|PGSC0003DMT400078163|PGSC0003DMT400021582|PGSC0003DMT400052233|PGSC0003DMT400030676|PGSC0003DMT400023251|PGSC0003DMT400073289|PGSC0003DMT400054964|PGSC0003DMT400058751|PGSC0003DMT400080765|PGSC0003DMT400066573|PGSC0003DMT400069587|PGSC0003DMT400016995|PGSC0003DMT400064269|PGSC0003DMT400004181|…
	11	response to acid chemical	Gene Ontology	GO:0001101	97	1161	7.79032e-30	1.52106e-27	http://amigo.geneontology.org/amigo/term/GO:0001101	PGSC0003DMT400024508|PGSC0003DMT400034878|PGSC0003DMT400006126|PGSC0003DMT400027849|PGSC0003DMT400030676|PGSC0003DMT400022072|PGSC0003DMT400084751|PGSC0003DMT400054964|PGSC0003DMT400080765|PGSC0003DMT400008102|PGSC0003DMT400004181|PGSC0003DMT400084224|PGSC0003DMT400032622|PGSC0003DMT400031769|PGSC0003DMT400061480|PGSC0003DMT400072481|PGSC0003DMT400003712|PGSC0003DMT400009057|PGSC0003DMT400069882|…
Molecular Function	1	binding	Gene Ontology	GO:0005488	336	9385	1.18009e-29	1.97496e-27	http://amigo.geneontology.org/amigo/term/GO:0005488	PGSC0003DMT400068810|PGSC0003DMT400007960|PGSC0003DMT400024508|PGSC0003DMT400034878|PGSC0003DMT400007736|PGSC0003DMT400006042|PGSC0003DMT400006126|PGSC0003DMT400019756|PGSC0003DMT400083940|PGSC0003DMT400037148|PGSC0003DMT400027849|PGSC0003DMT400049446|PGSC0003DMT400052233|PGSC0003DMT400042790|PGSC0003DMT400030671|PGSC0003DMT400015695|PGSC0003DMT400068926|PGSC0003DMT400020517|PGSC0003DMT400073289|…
	2	DNA-binding transcription factor activity	Gene Ontology	GO:0003700	99	1439	2.13573e-24	2.94354e-22	http://amigo.geneontology.org/amigo/term/GO:0003700	PGSC0003DMT400024508|PGSC0003DMT400034878|PGSC0003DMT400006126|PGSC0003DMT400027849|PGSC0003DMT400042790|PGSC0003DMT400015695|PGSC0003DMT400068926|PGSC0003DMT400020517|PGSC0003DMT400084751|PGSC0003DMT400040207|PGSC0003DMT400040206|PGSC0003DMT400065067|PGSC0003DMT400066807|PGSC0003DMT400067472|PGSC0003DMT400032622|PGSC0003DMT400064398|PGSC0003DMT400032621|PGSC0003DMT400086922|PGSC0003DMT400051896|…
	3	transcription regulatory region DNA binding	Gene Ontology	GO:0044212	71	781	7.18159e-24	8.41323e-22	http://amigo.geneontology.org/amigo/term/GO:0044212	PGSC0003DMT400073853|PGSC0003DMT400024630|PGSC0003DMT400024508|PGSC0003DMT400053152|PGSC0003DMT400049447|PGSC0003DMT400006126|PGSC0003DMT400057690|PGSC0003DMT400051194|PGSC0003DMT400027849|PGSC0003DMT400023077|PGSC0003DMT400026966|PGSC0003DMT400042790|PGSC0003DMT400063312|PGSC0003DMT400056120|PGSC0003DMT400064083|PGSC0003DMT400037120|PGSC0003DMT400019415|PGSC0003DMT400008111|PGSC0003DMT400020517|…
	4	regulatory region nucleic acid binding	Gene Ontology	GO:0001067	71	781	7.18159e-24	8.41323e-22	http://amigo.geneontology.org/amigo/term/GO:0001067	PGSC0003DMT400073853|PGSC0003DMT400024630|PGSC0003DMT400024508|PGSC0003DMT400053152|PGSC0003DMT400049447|PGSC0003DMT400006126|PGSC0003DMT400057690|PGSC0003DMT400051194|PGSC0003DMT400027849|PGSC0003DMT400023077|PGSC0003DMT400026966|PGSC0003DMT400042790|PGSC0003DMT400063312|PGSC0003DMT400056120|PGSC0003DMT400064083|PGSC0003DMT400037120|PGSC0003DMT400019415|PGSC0003DMT400008111|PGSC0003DMT400020517|…
	5	transcription regulator activity	Gene Ontology	GO:0140110	99	1530	1.46159e-22	1.63072e-20	http://amigo.geneontology.org/amigo/term/GO:0140110	PGSC0003DMT400024508|PGSC0003DMT400034878|PGSC0003DMT400006126|PGSC0003DMT400027849|PGSC0003DMT400042790|PGSC0003DMT400015695|PGSC0003DMT400068926|PGSC0003DMT400020517|PGSC0003DMT400084751|PGSC0003DMT400040207|PGSC0003DMT400040206|PGSC0003DMT400065067|PGSC0003DMT400066807|PGSC0003DMT400067472|PGSC0003DMT400032622|PGSC0003DMT400064398|PGSC0003DMT400032621|PGSC0003DMT400086922|PGSC0003DMT400051896|…
	6	DNA binding	Gene Ontology	GO:0003677	109	2041	8.08977e-19	4.12051e-17	http://amigo.geneontology.org/amigo/term/GO:0003677	PGSC0003DMT400024508|PGSC0003DMT400006126|PGSC0003DMT400027849|PGSC0003DMT400042790|PGSC0003DMT400015695|PGSC0003DMT400068926|PGSC0003DMT400006041|PGSC0003DMT400084751|PGSC0003DMT400040207|PGSC0003DMT400040206|PGSC0003DMT400065067|PGSC0003DMT400066807|PGSC0003DMT400067472|PGSC0003DMT400032622|PGSC0003DMT400064398|PGSC0003DMT400032621|PGSC0003DMT400086922|PGSC0003DMT400051896|PGSC0003DMT400063769|…
	7	heterocyclic compound binding	Gene Ontology	GO:1901363	204	5527	4.6042e-17	1.82842e-15	http://amigo.geneontology.org/amigo/term/GO:1901363	PGSC0003DMT400024508|PGSC0003DMT400064398|PGSC0003DMT400006042|PGSC0003DMT400006126|PGSC0003DMT400083940|PGSC0003DMT400008627|PGSC0003DMT400027849|PGSC0003DMT400042790|PGSC0003DMT400030671|PGSC0003DMT400015695|PGSC0003DMT400068926|PGSC0003DMT400020517|PGSC0003DMT400073289|PGSC0003DMT400040207|PGSC0003DMT400040206|PGSC0003DMT400036857|PGSC0003DMT400016995|PGSC0003DMT400066807|PGSC0003DMT400064269|…
	8	organic cyclic compound binding	Gene Ontology	GO:0097159	204	5548	6.87013e-17	2.59624e-15	http://amigo.geneontology.org/amigo/term/GO:0097159	PGSC0003DMT400024508|PGSC0003DMT400064398|PGSC0003DMT400006042|PGSC0003DMT400006126|PGSC0003DMT400083940|PGSC0003DMT400008627|PGSC0003DMT400027849|PGSC0003DMT400042790|PGSC0003DMT400030671|PGSC0003DMT400015695|PGSC0003DMT400068926|PGSC0003DMT400020517|PGSC0003DMT400073289|PGSC0003DMT400040207|PGSC0003DMT400040206|PGSC0003DMT400036857|PGSC0003DMT400016995|PGSC0003DMT400066807|PGSC0003DMT400064269|…
	9	ion binding	Gene Ontology	GO:0043167	185	4826	7.07355e-17	2.63069e-15	http://amigo.geneontology.org/amigo/term/GO:0043167	PGSC0003DMT400011166|PGSC0003DMT400007736|PGSC0003DMT400006042|PGSC0003DMT400064269|PGSC0003DMT400019756|PGSC0003DMT400040141|PGSC0003DMT400008627|PGSC0003DMT400052233|PGSC0003DMT400030671|PGSC0003DMT400030676|PGSC0003DMT400068926|PGSC0003DMT400022072|PGSC0003DMT400073289|PGSC0003DMT400021079|PGSC0003DMT400040207|PGSC0003DMT400040206|PGSC0003DMT400074146|PGSC0003DMT400058932|PGSC0003DMT400036857|…
	10	catalytic activity	Gene Ontology	GO:0003824	257	7779	4.09661e-16	1.33311e-14	http://amigo.geneontology.org/amigo/term/GO:0003824	PGSC0003DMT400030376|PGSC0003DMT400007960|PGSC0003DMT400023251|PGSC0003DMT400006042|PGSC0003DMT400064269|PGSC0003DMT400037148|PGSC0003DMT400021582|PGSC0003DMT400024810|PGSC0003DMT400030671|PGSC0003DMT400030676|PGSC0003DMT400011166|PGSC0003DMT400073289|PGSC0003DMT400059872|PGSC0003DMT400035841|PGSC0003DMT400058632|PGSC0003DMT400080765|PGSC0003DMT400066573|PGSC0003DMT400091831|PGSC0003DMT400036857|…
	11	protein binding	Gene Ontology	GO:0005515	163	4103	4.71444e-16	1.51314e-14	http://amigo.geneontology.org/amigo/term/GO:0005515	PGSC0003DMT400024508|PGSC0003DMT400034878|PGSC0003DMT400064269|PGSC0003DMT400078163|PGSC0003DMT400042790|PGSC0003DMT400009513|PGSC0003DMT400020517|PGSC0003DMT400073289|PGSC0003DMT400054964|PGSC0003DMT400080765|PGSC0003DMT400067274|PGSC0003DMT400016995|PGSC0003DMT400066807|PGSC0003DMT400004181|PGSC0003DMT400087679|PGSC0003DMT400059487|PGSC0003DMT400003336|PGSC0003DMT400064398|PGSC0003DMT400022141|…
Cellular component	1	cellular anatomical entity	Gene Ontology	GO:0110165	577	20476	9.10509e-38	5.33331e-35	http://amigo.geneontology.org/amigo/term/GO:0110165	PGSC0003DMT400040285|PGSC0003DMT400079778|PGSC0003DMT400059656|PGSC0003DMT400037148|PGSC0003DMT400027849|PGSC0003DMT400068926|PGSC0003DMT400024508|PGSC0003DMT400073289|PGSC0003DMT400035841|PGSC0003DMT400074146|PGSC0003DMT400091831|PGSC0003DMT400016995|PGSC0003DMT400066807|PGSC0003DMT400022141|PGSC0003DMT400086922|PGSC0003DMT400088134|PGSC0003DMT400008183|PGSC0003DMT400057648|PGSC0003DMT400033749|…
	2	intracellular	Gene Ontology	GO:0005622	492	17437	2.29016e-24	2.98102e-22	http://amigo.geneontology.org/amigo/term/GO:0005622	PGSC0003DMT400040285|PGSC0003DMT400079778|PGSC0003DMT400059656|PGSC0003DMT400037148|PGSC0003DMT400027849|PGSC0003DMT400068926|PGSC0003DMT400024508|PGSC0003DMT400084751|PGSC0003DMT400006680|PGSC0003DMT400058932|PGSC0003DMT400016995|PGSC0003DMT400066807|PGSC0003DMT400022141|PGSC0003DMT400086922|PGSC0003DMT400088134|PGSC0003DMT400008183|PGSC0003DMT400057648|PGSC0003DMT400033749|PGSC0003DMT400003712|…
	3	membrane-bounded organelle	Gene Ontology	GO:0043227	443	15953	6.42145e-18	2.95009e-16	http://amigo.geneontology.org/amigo/term/GO:0043227	PGSC0003DMT400040285|PGSC0003DMT400079778|PGSC0003DMT400059656|PGSC0003DMT400027849|PGSC0003DMT400068926|PGSC0003DMT400024508|PGSC0003DMT400084751|PGSC0003DMT400074146|PGSC0003DMT400058932|PGSC0003DMT400016995|PGSC0003DMT400066807|PGSC0003DMT400086922|PGSC0003DMT400088134|PGSC0003DMT400008183|PGSC0003DMT400057648|PGSC0003DMT400033749|PGSC0003DMT400003712|PGSC0003DMT400007960|PGSC0003DMT400040142|…
	4	intracellular membrane-bounded organelle	Gene Ontology	GO:0043231	439	15757	6.62337e-18	2.98434e-16	http://amigo.geneontology.org/amigo/term/GO:0043231	PGSC0003DMT400040285|PGSC0003DMT400079778|PGSC0003DMT400059656|PGSC0003DMT400027849|PGSC0003DMT400068926|PGSC0003DMT400024508|PGSC0003DMT400084751|PGSC0003DMT400074146|PGSC0003DMT400058932|PGSC0003DMT400016995|PGSC0003DMT400066807|PGSC0003DMT400086922|PGSC0003DMT400088134|PGSC0003DMT400008183|PGSC0003DMT400057648|PGSC0003DMT400033749|PGSC0003DMT400003712|PGSC0003DMT400007960|PGSC0003DMT400040142|…
	5	organelle	Gene Ontology	GO:0043226	444	16128	3.44541e-17	1.41624e-15	http://amigo.geneontology.org/amigo/term/GO:0043226	PGSC0003DMT400040285|PGSC0003DMT400079778|PGSC0003DMT400059656|PGSC0003DMT400027849|PGSC0003DMT400068926|PGSC0003DMT400024508|PGSC0003DMT400084751|PGSC0003DMT400074146|PGSC0003DMT400058932|PGSC0003DMT400016995|PGSC0003DMT400066807|PGSC0003DMT400086922|PGSC0003DMT400088134|PGSC0003DMT400008183|PGSC0003DMT400057648|PGSC0003DMT400033749|PGSC0003DMT400003712|PGSC0003DMT400007960|PGSC0003DMT400040142|…
	6	intracellular organelle	Gene Ontology	GO:0043229	441	16019	5.85262e-17	2.28545e-15	http://amigo.geneontology.org/amigo/term/GO:0043229	PGSC0003DMT400040285|PGSC0003DMT400079778|PGSC0003DMT400059656|PGSC0003DMT400027849|PGSC0003DMT400068926|PGSC0003DMT400024508|PGSC0003DMT400084751|PGSC0003DMT400074146|PGSC0003DMT400058932|PGSC0003DMT400016995|PGSC0003DMT400066807|PGSC0003DMT400086922|PGSC0003DMT400088134|PGSC0003DMT400008183|PGSC0003DMT400057648|PGSC0003DMT400033749|PGSC0003DMT400003712|PGSC0003DMT400007960|PGSC0003DMT400040142|…
	7	cell periphery	Gene Ontology	GO:0071944	149	3773	2.10007e-14	6.30828e-13	http://amigo.geneontology.org/amigo/term/GO:0071944	PGSC0003DMT400017804|PGSC0003DMT400040285|PGSC0003DMT400007736|PGSC0003DMT400007737|PGSC0003DMT400008627|PGSC0003DMT400021582|PGSC0003DMT400052233|PGSC0003DMT400040200|PGSC0003DMT400073289|PGSC0003DMT400011243|PGSC0003DMT400054964|PGSC0003DMT400035841|PGSC0003DMT400053372|PGSC0003DMT400069587|PGSC0003DMT400016995|PGSC0003DMT400087679|PGSC0003DMT400003336|PGSC0003DMT400045992|PGSC0003DMT400063689|…
	8	membrane	Gene Ontology	GO:0016020	226	6756	2.25169e-14	6.6334e-13	http://amigo.geneontology.org/amigo/term/GO:0016020	PGSC0003DMT400003517|PGSC0003DMT400040285|PGSC0003DMT400007736|PGSC0003DMT400006042|PGSC0003DMT400059656|PGSC0003DMT400008627|PGSC0003DMT400021582|PGSC0003DMT400024810|PGSC0003DMT400052233|PGSC0003DMT400030671|PGSC0003DMT400017419|PGSC0003DMT400073289|PGSC0003DMT400073563|PGSC0003DMT400011243|PGSC0003DMT400054964|PGSC0003DMT400035841|PGSC0003DMT400078766|PGSC0003DMT400041762|PGSC0003DMT400038473|…
	9	nucleus	Gene Ontology	GO:0005634	265	8632	7.61493e-13	1.89806e-11	http://amigo.geneontology.org/amigo/term/GO:0005634	PGSC0003DMT400040285|PGSC0003DMT400034878|PGSC0003DMT400007736|PGSC0003DMT400007737|PGSC0003DMT400006126|PGSC0003DMT400079778|PGSC0003DMT400078163|PGSC0003DMT400021582|PGSC0003DMT400052233|PGSC0003DMT400042790|PGSC0003DMT400070301|PGSC0003DMT400015695|PGSC0003DMT400068926|PGSC0003DMT400040200|PGSC0003DMT400084751|PGSC0003DMT400040207|PGSC0003DMT400040206|PGSC0003DMT400006680|PGSC0003DMT400039289|…
	10	plasma membrane	Gene Ontology	GO:0005886	128	3279	5.11226e-12	1.16291e-10	http://amigo.geneontology.org/amigo/term/GO:0005886	PGSC0003DMT400040285|PGSC0003DMT400007736|PGSC0003DMT400007737|PGSC0003DMT400008627|PGSC0003DMT400021582|PGSC0003DMT400052233|PGSC0003DMT400073289|PGSC0003DMT400054964|PGSC0003DMT400035841|PGSC0003DMT400053372|PGSC0003DMT400016995|PGSC0003DMT400087679|PGSC0003DMT400003336|PGSC0003DMT400045992|PGSC0003DMT400008183|PGSC0003DMT400024517|PGSC0003DMT400078163|PGSC0003DMT400065823|PGSC0003DMT400097775|…
	11	intrinsic component of membrane	Gene Ontology	GO:0031224	148	4358	1.43811e-09	2.83151e-08	http://amigo.geneontology.org/amigo/term/GO:0031224	PGSC0003DMT400003517|PGSC0003DMT400040285|PGSC0003DMT400006042|PGSC0003DMT400059656|PGSC0003DMT400008627|PGSC0003DMT400021582|PGSC0003DMT400024810|PGSC0003DMT400030671|PGSC0003DMT400073289|PGSC0003DMT400073563|PGSC0003DMT400054964|PGSC0003DMT400078766|PGSC0003DMT400009212|PGSC0003DMT400074146|PGSC0003DMT400066571|PGSC0003DMT400053372|PGSC0003DMT400031586|PGSC0003DMT400023527|PGSC0003DMT400072344|…
										…genes in vinv#7 and vinv#8 vs. the WT...

## Sheet: ROS_Ethylen_Carbohydrate_1day
Table S3. The main differentially expressed pathways between WT and both mutants found in GO analysis after 1 day of cold storage
										Ethylen- Related genes										Carbohydrate related genes			Oxydative related genes
										ETR2	ETR2	RTE1	EBF1,FBL6	EBF1,FBL6	ATEBP,EBP,ERF72,RAP2.3	RAP2.12	AP2/ERF domain-containing transcription factor	ERF114	Transcription factor TSRF1	vacuolar invertase	raffinose	SPX domain-containing protein 4	1-aminocyclopropane-1-carboxylate oxidase	2-oxoglutarate-dependent dioxygenase	2-oxoglutarate-dependent dioxygenase	Alcohol dehydrogenase 1	Cytochrome P450	Cytochrome P450	Cytochrome P450	D-3-phosphoglycerate dehydrogenase	Dehydrin DH2a	Desaturase	Disulfide oxidoreductase	Malic enzyme	Mitochondrial dicarboxylate carrier protein	Oxygen-evolving enhancer protein 1, chloroplastic	Glutathione S-transferase	Erg-1
Category		#Term	Database	ID	Input number	Background number	P-Value	Corrected P-Value	Hyperlink	PGSC0003DMT400041983	PGSC0003DMT400044243	PGSC0003DMT400076977	PGSC0003DMT400079444	PGSC0003DMT400007545	PGSC0003DMT400043311	PGSC0003DMT400023609	PGSC0003DMT400007511	PGSC0003DMT400036933	PGSC0003DMT400036837	PGSC0003DMT400035987	PGSC0003DMT400046636	PGSC0003DMT400003383	PGSC0003DMT400069218	PGSC0003DMT400070464	PGSC0003DMT400070461	PGSC0003DMT400063936	PGSC0003DMT400090220	PGSC0003DMT400033312	PGSC0003DMT400088273	PGSC0003DMT400059818	PGSC0003DMT400040055	PGSC0003DMT400018519	PGSC0003DMT400044324	PGSC0003DMT400000961	PGSC0003DMT400037834	PGSC0003DMT400026009	PGSC0003DMT400005546	PGSC0003DMT400032756
Biological process	1	response to abiotic stimulus	Gene Ontology	GO:0009628	32	1981	1.12676e-11	5.58026e-09	http://amigo.geneontology.org/amigo/term/GO:0009628	+	+				+	+				+	+		+			+		+			+				+	+		+	http://amigo.geneontology.org/amigo/term/GO:0009628	biological_process
	2	response to ethylene	Gene Ontology	GO:0009723	14	274	1.14411e-11	5.58026e-09	http://amigo.geneontology.org/amigo/term/GO:0009723	+	+	+	+	+	+	+	+	+	+																				http://amigo.geneontology.org/amigo/term/GO:0009723	biological_process
	3	regulation of phosphorelay signal transduction system	Gene Ontology	GO:0070297	7	22	1.99076e-11	5.58026e-09	http://amigo.geneontology.org/amigo/term/GO:0070297	+	+	+	+	+																									http://amigo.geneontology.org/amigo/term/GO:0070297	biological_process
	4	regulation of ethylene-activated signaling pathway	Gene Ontology	GO:0010104	7	22	1.99076e-11	5.58026e-09	http://amigo.geneontology.org/amigo/term/GO:0010104	+	+	+	+	+																									http://amigo.geneontology.org/amigo/term/GO:0010104	biological_process
	5	ethylene-activated signaling pathway	Gene Ontology	GO:0009873	12	183	2.35608e-11	5.58026e-09	http://amigo.geneontology.org/amigo/term/GO:0009873	+	+	+	+	+	+	+	+	+	+																				http://amigo.geneontology.org/amigo/term/GO:0009873	biological_process
	6	cellular response to ethylene stimulus	Gene Ontology	GO:0071369	12	189	3.35693e-11	6.0089e-09	http://amigo.geneontology.org/amigo/term/GO:0071369	+	+	+	+	+	+	+	+	+	+																				http://amigo.geneontology.org/amigo/term/GO:0071369	biological_process
	7	response to stimulus	Gene Ontology	GO:0050896	54	5510	4.6411e-11	7.38451e-09	http://amigo.geneontology.org/amigo/term/GO:0050896	+	+	+	+	+	+	+	+	+	+	+	+	+	+			+		+			+				+	+	+	+	http://amigo.geneontology.org/amigo/term/GO:0050896	biological_process
	8	cellular response to chemical stimulus	Gene Ontology	GO:0070887	26	1412	8.88247e-11	1.27197e-08	http://amigo.geneontology.org/amigo/term/GO:0070887	+	+	+	+	+	+	+	+	+	+	+	+		+			+									+			+	http://amigo.geneontology.org/amigo/term/GO:0070887	biological_process
	9	response to chemical	Gene Ontology	GO:0042221	36	2743	1.43213e-10	1.86438e-08	http://amigo.geneontology.org/amigo/term/GO:0042221	+	+	+	+	+	+	+	+	+	+	+			+			+									+		+	+	http://amigo.geneontology.org/amigo/term/GO:0042221	biological_process
	10	phosphorelay signal transduction system	Gene Ontology	GO:0000160	12	223	2.05212e-10	2.44886e-08	http://amigo.geneontology.org/amigo/term/GO:0000160	+	+	+	+	+	+	+	+	+	+																				http://amigo.geneontology.org/amigo/term/GO:0000160	biological_process
	11	negative regulation of ethylene-activated signaling pathway	Gene Ontology	GO:0010105	6	16	2.55019e-10	2.60848e-08	http://amigo.geneontology.org/amigo/term/GO:0010105	+	+	+	+	+																									http://amigo.geneontology.org/amigo/term/GO:0010105	biological_process
Molecular Function	1	catalytic activity	Gene Ontology	GO:0003824	67	7779	1.35667e-11	5.58026e-09	http://amigo.geneontology.org/amigo/term/GO:0003824	+	+		+	+						+	+		+	+	+	+	+	+	+	+		+	+	+		+	+		http://amigo.geneontology.org/amigo/term/GO:0003824	molecular_function
	2	transferase activity	Gene Ontology	GO:0016740	35	3353	9.5827e-08	4.03601e-06	http://amigo.geneontology.org/amigo/term/GO:0016740	+	+		+	+							+																+		http://amigo.geneontology.org/amigo/term/GO:0016740	molecular_function
	3	binding	Gene Ontology	GO:0005488	64	9385	9.54478e-07	3.17864e-05	http://amigo.geneontology.org/amigo/term/GO:0005488	+	+		+	+	+	+	+	+	+				+	+	+	+	+	+	+	+		+	+	+		+			http://amigo.geneontology.org/amigo/term/GO:0005488	molecular_function
	4	ethylene binding	Gene Ontology	GO:0051740	3	5	3.42939e-06	9.82179e-05	http://amigo.geneontology.org/amigo/term/GO:0051740	+	+																												http://amigo.geneontology.org/amigo/term/GO:0051740	molecular_function
	5	ethylene receptor activity	Gene Ontology	GO:0038199	3	5	3.42939e-06	9.82179e-05	http://amigo.geneontology.org/amigo/term/GO:0038199	+	+																												http://amigo.geneontology.org/amigo/term/GO:0038199	molecular_function
	6	alkene binding	Gene Ontology	GO:0072328	3	5	3.42939e-06	9.82179e-05	http://amigo.geneontology.org/amigo/term/GO:0072328	+	+																												http://amigo.geneontology.org/amigo/term/GO:0072328	molecular_function
	7	protein binding	Gene Ontology	GO:0005515	36	4103	3.82014e-06	0.000105201	http://amigo.geneontology.org/amigo/term/GO:0005515	+	+		+	+	+	+		+								+		+				+				+			http://amigo.geneontology.org/amigo/term/GO:0005515	molecular_function
	8	hormone binding	Gene Ontology	GO:0042562	4	36	1.98151e-05	0.000429927	http://amigo.geneontology.org/amigo/term/GO:0042562	+	+																												http://amigo.geneontology.org/amigo/term/GO:0042562	molecular_function
	9	coenzyme binding	Gene Ontology	GO:0050662	9	366	2.09464e-05	0.000447691	http://amigo.geneontology.org/amigo/term/GO:0050662																					+			+	+					http://amigo.geneontology.org/amigo/term/GO:0050662	molecular_function
	10	ion binding	Gene Ontology	GO:0043167	38	4826	2.33096e-05	0.000490873	http://amigo.geneontology.org/amigo/term/GO:0043167	+	+												+	+	+	+	+	+	+	+		+	+	+					http://amigo.geneontology.org/amigo/term/GO:0043167	molecular_function
	11	heterocyclic compound binding	Gene Ontology	GO:1901363	41	5527	4.00221e-05	0.000795994	http://amigo.geneontology.org/amigo/term/GO:1901363	+	+				+	+	+	+	+							+	+	+	+	+		+	+	+		+			http://amigo.geneontology.org/amigo/term/GO:1901363	molecular_function
Cellular component	1	cellular anatomical entity	Gene Ontology	GO:0110165	116	20476	2.72778e-11	5.58026e-09	http://amigo.geneontology.org/amigo/term/GO:0110165	+	+	+	+	+	+	+	+	+	+	+	+	+	+	+	+	+	+	+	+	+	+	+	+	+	+	+	+	+	http://amigo.geneontology.org/amigo/term/GO:0110165	cellular_component
	2	cytoplasm	Gene Ontology	GO:0005737	81	12053	6.50236e-09	4.50795e-07	http://amigo.geneontology.org/amigo/term/GO:0005737	+	+	+	+	+	+					+	+	+	+	+	+	+		+		+	+	+		+	+	+	+	+	http://amigo.geneontology.org/amigo/term/GO:0005737	cellular_component
	3	intracellular	Gene Ontology	GO:0005622	101	17437	1.70228e-08	1.05985e-06	http://amigo.geneontology.org/amigo/term/GO:0005622	+	+	+	+	+	+	+	+	+	+	+	+	+	+	+	+	+		+		+	+	+	+	+	+	+	+	+	http://amigo.geneontology.org/amigo/term/GO:0005622	cellular_component
	4	membrane	Gene Ontology	GO:0016020	45	6756	0.000199224	0.00282464	http://amigo.geneontology.org/amigo/term/GO:0016020	+	+				+	+				+						+	+	+	+	+		+	+		+	+			http://amigo.geneontology.org/amigo/term/GO:0016020	cellular_component
	5	chloroplast stroma	Gene Ontology	GO:0009570	10	661	0.000375252	0.00459283	http://amigo.geneontology.org/amigo/term/GO:0009570																					+						+			http://amigo.geneontology.org/amigo/term/GO:0009570	cellular_component
	6	plastid stroma	Gene Ontology	GO:0009532	10	667	0.000402283	0.0047609	http://amigo.geneontology.org/amigo/term/GO:0009532																					+						+			http://amigo.geneontology.org/amigo/term/GO:0009532	cellular_component
	7	integral component of membrane	Gene Ontology	GO:0016021	31	4151	0.000424419	0.00498171	http://amigo.geneontology.org/amigo/term/GO:0016021	+	+									+							+	+	+				+		+				http://amigo.geneontology.org/amigo/term/GO:0016021	cellular_component
	8	membrane-bounded organelle	Gene Ontology	GO:0043227	83	15953	0.000571849	0.00606584	http://amigo.geneontology.org/amigo/term/GO:0043227	+	+	+	+	+	+	+	+	+	+	+	+	+						+		+		+	+	+	+	+		+	http://amigo.geneontology.org/amigo/term/GO:0043227	cellular_component
	9	intracellular membrane-bounded organelle	Gene Ontology	GO:0043231	82	15757	0.000658222	0.00683025	http://amigo.geneontology.org/amigo/term/GO:0043231	+	+	+	+	+	+	+	+	+	+	+	+	+						+		+		+	+	+	+	+		+	http://amigo.geneontology.org/amigo/term/GO:0043231	cellular_component
	10	intracellular organelle	Gene Ontology	GO:0043229	83	16019	0.000671674	0.00691969	http://amigo.geneontology.org/amigo/term/GO:0043229	+	+	+	+	+	+	+	+	+	+	+	+	+						+		+		+	+	+	+	+		+	http://amigo.geneontology.org/amigo/term/GO:0043229	cellular_component
	11	organelle	Gene Ontology	GO:0043226	83	16128	0.000872241	0.00849693	http://amigo.geneontology.org/amigo/term/GO:0043226	+	+	+	+	+	+	+	+	+	+	+	+	+						+		+		+	+	+	+	+		+	http://amigo.geneontology.org/amigo/term/GO:0043226	cellular_component

## Sheet: ROS_Ethylen_Carbohydrate_50days
Table S3. The main differentially expressed pathways between WT and both mutants found in GO analysis after 50 days of cold storage
										Ethylene- related genes														Carboydrate related genes					Oxydative related genes
										ACC synthase	AP2/ERF domain-containing transcription factor	AP2/ERF domain-containing transcription factor	AP2/ERF domain-containing transcription factor	AP2/ERF domain-containing transcription factor	AP2 domain class transcription factor	ERF transcription factor 4	ERF transcription factor 5	Ethylene response factor 3	Ethylene response factor 5	Ethylene-responsive transcription factor	Ethylene response factor 1	Ethylene response factor 10	AP2 domain class transcription factor	Stachyose synthase	galactinol synthase 1	beta-fructofuranosidase _Vacuolar Invertase	Stachyose synthase	Inositol-3-phosphate synthase	Alcohol dehydrogenase	Cinnamyl alcohol dehydrogenase	CYP72A54	CYP72A57	Cytochrome P450	Cytochrome P450	Cytochrome P450	Cytochrome P450	Cytochrome P450 92B1	UP-9A	Stigma expressed protein	Phenylalanine ammonia-lyase	Malic enzyme	Peroxidase	Peroxidase	Peroxidase 55	2-oxoglutarate-dependent dioxygenase	CYP72A58	Cytochrome P-450	Cytochrome P450-dependent fatty acid hydroxylase	Oxidoreductase
Category		#Term	Database	ID	Input number	Background number	P-Value	Corrected P-Value	Hyperlink	PGSC0003DMT400014932	PGSC0003DMT400059885	PGSC0003DMT400000274	PGSC0003DMT400086922	PGSC0003DMT400065067	PGSC0003DMT400010297	PGSC0003DMT400027849	PGSC0003DMT400060732	PGSC0003DMT400058751	PGSC0003DMT400027937	PGSC0003DMT400006041	PGSC0003DMT400067217	PGSC0003DMT400026627	PGSC0003DMT400006751	PGSC0003DMT400001378	PGSC0003DMT400009057	PGSC0003DMT400035987	PGSC0003DMT400001378	PGSC0003DMT400056192	PGSC0003DMT400047759	PGSC0003DMT400040518	PGSC0003DMT400021318	PGSC0003DMT400044514	PGSC0003DMT400008635	PGSC0003DMT400024088	PGSC0003DMT400041344	PGSC0003DMT400094912	PGSC0003DMT400016302	PGSC0003DMT400001474	PGSC0003DMT400026280	PGSC0003DMT400080548	PGSC0003DMT400000961	PGSC0003DMT400081883	PGSC0003DMT400064269	PGSC0003DMT400052214	PGSC0003DMT400030676	PGSC0003DMT400006042	PGSC0003DMT400030671	PGSC0003DMT400048249	PGSC0003DMT400045928
Biological process	1	response to stimulus	Gene Ontology	GO:0050896	279	5510	4.32393e-49	1.0131e-45	http://amigo.geneontology.org/amigo/term/GO:0050896	+	+	+	+	+	+	+	+	+	+	+	+	+	+	+	+	+	+	+	+				+				+	+	+	+			+	+	+			+
	2	response to chemical	Gene Ontology	GO:0042221	189	2743	2.28496e-48	2.67683e-45	http://amigo.geneontology.org/amigo/term/GO:0042221	+	+	+	+	+	+	+	+	+	+	+	+	+	+	+	+	+	+	+	+				+				+	+	+	+		+		+	+
	3	response to organic substance	Gene Ontology	GO:0010033	138	1760	4.87133e-40	3.80451e-37	http://amigo.geneontology.org/amigo/term/GO:0010033	+	+	+	+	+	+	+	+	+	+	+	+	+	+	+	+	+	+	+	+								+		+						+
	4	cellular response to chemical stimulus	Gene Ontology	GO:0070887	119	1412	4.39503e-37	2.05951e-34	http://amigo.geneontology.org/amigo/term/GO:0070887		+	+	+	+	+	+	+	+	+	+	+	+	+			+			+				+					+				+	+	+	+
	5	response to oxygen-containing compound	Gene Ontology	GO:1901700	121	1504	6.67636e-36	2.60712e-33	http://amigo.geneontology.org/amigo/term/GO:1901700	+						+	+	+	+			+		+	+	+	+		+										+	+					+
	6	response to endogenous stimulus	Gene Ontology	GO:0009719	118	1475	9.08681e-35	3.04148e-32	http://amigo.geneontology.org/amigo/term/GO:0009719	+	+	+	+	+	+	+	+	+	+	+	+	+	+	+	+	+	+	+									+		+						+
	7	response to hormone	Gene Ontology	GO:0009725	117	1461	1.67272e-34	4.89896e-32	http://amigo.geneontology.org/amigo/term/GO:0009725	+	+	+	+	+	+	+	+	+	+	+	+	+	+	+	+	+	+	+									+		+						+
	8	cellular response to stimulus	Gene Ontology	GO:0051716	163	2738	8.96096e-34	2.33284e-31	http://amigo.geneontology.org/amigo/term/GO:0051716		+	+	+	+	+	+	+	+	+	+	+	+	+			+		+	+				+					+				+	+	+	+
	9	response to abiotic stimulus	Gene Ontology	GO:0009628	132	1981	1.90092e-31	4.45385e-29	http://amigo.geneontology.org/amigo/term/GO:0009628	+					+			+						+	+	+	+										+	+		+					+
	10	response to stress	Gene Ontology	GO:0006950	173	3196	3.31476e-31	7.06044e-29	http://amigo.geneontology.org/amigo/term/GO:0006950	+				+	+	+	+	+				+		+	+	+	+	+										+	+	+		+	+	+	+			+
	11	response to acid chemical	Gene Ontology	GO:0001101	97	1161	7.79032e-30	1.52106e-27	http://amigo.geneontology.org/amigo/term/GO:0001101	+						+	+	+				+		+	+	+	+												+	+					+
Molecular Function	1	binding	Gene Ontology	GO:0005488	336	9385	1.18009e-29	1.97496e-27	http://amigo.geneontology.org/amigo/term/GO:0005488	+		+	+	+	+	+	+	+	+	+	+	+	+		+			+	+	+	+	+	+	+	+	+	+			+	+	+	+	+	+	+	+	+	+
	2	DNA-binding transcription factor activity	Gene Ontology	GO:0003700	99	1439	2.13573e-24	2.94354e-22	http://amigo.geneontology.org/amigo/term/GO:0003700		+	+	+	+	+	+	+	+	+	+	+	+	+
	3	transcription regulatory region DNA binding	Gene Ontology	GO:0044212	71	781	7.18159e-24	8.41323e-22	http://amigo.geneontology.org/amigo/term/GO:0044212		+			+		+	+	+	+			+
	4	regulatory region nucleic acid binding	Gene Ontology	GO:0001067	71	781	7.18159e-24	8.41323e-22	http://amigo.geneontology.org/amigo/term/GO:0001067		+			+		+	+	+	+			+
	5	transcription regulator activity	Gene Ontology	GO:0140110	99	1530	1.46159e-22	1.63072e-20	http://amigo.geneontology.org/amigo/term/GO:0140110		+	+	+	+	+	+	+	+	+	+	+	+	+
	6	DNA binding	Gene Ontology	GO:0003677	109	2041	8.08977e-19	4.12051e-17	http://amigo.geneontology.org/amigo/term/GO:0003677		+	+	+	+	+	+	+	+	+	+	+	+	+
	7	heterocyclic compound binding	Gene Ontology	GO:1901363	204	5527	4.6042e-17	1.82842e-15	http://amigo.geneontology.org/amigo/term/GO:1901363	+	+	+	+	+	+	+	+	+	+	+	+	+	+								+	+	+	+	+	+	+				+	+	+	+		+	+	+
	8	organic cyclic compound binding	Gene Ontology	GO:0097159	204	5548	6.87013e-17	2.59624e-15	http://amigo.geneontology.org/amigo/term/GO:0097159	+	+	+	+	+	+	+	+	+	+	+	+	+	+								+	+	+	+	+	+	+				+	+	+	+		+	+	+
	9	ion binding	Gene Ontology	GO:0043167	185	4826	7.07355e-17	2.63069e-15	http://amigo.geneontology.org/amigo/term/GO:0043167	+															+				+	+	+	+	+	+	+	+	+				+	+	+	+	+	+	+	+
	10	catalytic activity	Gene Ontology	GO:0003824	257	7779	4.09661e-16	1.33311e-14	http://amigo.geneontology.org/amigo/term/GO:0003824	+														+	+	+	+	+	+	+	+	+	+	+	+	+	+		+	+	+	+	+	+	+	+	+	+
	11	protein binding	Gene Ontology	GO:0005515	163	4103	4.71444e-16	1.51314e-14	http://amigo.geneontology.org/amigo/term/GO:0005515	+		+	+					+		+								+												+			+
Cellular component	1	cellular anatomical entity	Gene Ontology	GO:0110165	577	20476	9.10509e-38	5.33331e-35	http://amigo.geneontology.org/amigo/term/GO:0110165			+	+	+	+	+	+			+	+	+		+		+	+	+	+	+	+	+	+	+			+	+	+	+	+	+			+	+	+	+	+
	2	intracellular	Gene Ontology	GO:0005622	492	17437	2.29016e-24	2.98102e-22	http://amigo.geneontology.org/amigo/term/GO:0005622			+	+	+	+	+	+			+	+	+	+	+		+	+	+	+	+	+	+	+					+	+	+	+	+	+		+	+	+	+	+
	3	membrane-bounded organelle	Gene Ontology	GO:0043227	443	15953	6.42145e-18	2.95009e-16	http://amigo.geneontology.org/amigo/term/GO:0043227			+	+	+	+	+	+			+	+	+	+	+		+	+				+	+	+			+	+	+	+		+	+				+	+	+	+
	4	intracellular membrane-bounded organelle	Gene Ontology	GO:0043231	439	15757	6.62337e-18	2.98434e-16	http://amigo.geneontology.org/amigo/term/GO:0043231			+	+	+	+	+	+			+	+	+	+	+		+	+				+	+	+			+		+	+		+	+				+	+	+	+
	5	organelle	Gene Ontology	GO:0043226	444	16128	3.44541e-17	1.41624e-15	http://amigo.geneontology.org/amigo/term/GO:0043226			+	+	+	+	+	+			+	+	+	+	+		+	+				+	+	+			+	+	+	+		+	+				+	+	+	+
	6	intracellular organelle	Gene Ontology	GO:0043229	441	16019	5.85262e-17	2.28545e-15	http://amigo.geneontology.org/amigo/term/GO:0043229			+	+	+	+	+	+			+	+	+	+	+		+	+				+	+	+			+		+	+		+	+				+	+	+	+
	7	cell periphery	Gene Ontology	GO:0071944	149	3773	2.10007e-14	6.30828e-13	http://amigo.geneontology.org/amigo/term/GO:0071944
	8	membrane	Gene Ontology	GO:0016020	226	6756	2.25169e-14	6.6334e-13	http://amigo.geneontology.org/amigo/term/GO:0016020																	+					+	+	+	+	+	+	+									+	+	+	+
	9	nucleus	Gene Ontology	GO:0005634	265	8632	7.61493e-13	1.89806e-11	http://amigo.geneontology.org/amigo/term/GO:0005634			+	+	+	+	+	+	+	+	+	+	+	+			+												+
	10	plasma membrane	Gene Ontology	GO:0005886	128	3279	5.11226e-12	1.16291e-10	http://amigo.geneontology.org/amigo/term/GO:0005886
	11	intrinsic component of membrane	Gene Ontology	GO:0031224	148	4358	1.43811e-09	2.83151e-08	http://amigo.geneontology.org/amigo/term/GO:0031224																	+					+	+	+	+	+	+	+									+	+	+
[truncated: 19 more columns]
