# Supplementary material for: An alternative pathway to plant cold tolerance in the absence of vacuolar invertase activity
Source: Plant J. 2022 Dec 22;113(2):327–41. doi: 10.1111/tpj.16049 (PMC10107833; doi:10.1111/tpj.16049)
Supplement: Supplementary file 5 — Table S4. Differential expression (log2(FC)) of genes related to (a) ROS scavenging, (b) the oxidative response, (c) the galactinol pathway, and (d) ethylene biosynthesis in vinv#7 and vinv#8 lines compared to WT after 0, 1, and 50 days of cold storage. [file TPJ-113-327-s003.xlsx]

## Sheet: Oxidative stress response-genes
Table S4A. Differential expression (Log2FC) of oxidative-response genes in vinv#7 and vinv#8 lines compared to WT at 0, 1 and 50 days of cold storage.
GeneName	Gene_Description	#7_0	padj	#8_0	padj	#7_1	padj	#8_1	padj	#7_50	padj	#8_50	padj
PGSC0003DMG400015495	Dehydrin DH2a	-0.364369	0.310652	-2.07123	0.000298118	2.23436	8.21e-07	1.2193	0.0332472	2.03388	5.68e-84	1.12972	2.32e-14
PGSC0003DMG400012577	Erg-1	-3.24734	3.68e-90	-2.16844	5.13e-44	-1.3344	0.0202607	-1.19455	0.0176199	-0.13492	0.539255	0.0470954	0.931816
PGSC0003DMG400012186	1-Amino-cyclopropane-1-carboxylate synthase	0	NA	0	NA	0	NA	0	NA	-1.55536	0.00163209	-1.35012	0.0126566
PGSC0003DMG400001662	Arginine decarboxylase	-0.757824	0.00010079	-1.71657	3.47e-14	0.601055	0.526028	0.453153	0.632913	-1.51792	2.87e-43	-1.25939	5.56e-09
PGSC0003DMG400026671	Arginine decarboxylase	-4.28111	4.03e-15	-3.99338	1.8e-35	1.2755	1	0.907185	0.00855075	-1.67405	6.66e-05	-1.49659	0.0011069
PGSC0003DMG400010410	Calcium-binding protein CML23	-4.24672	2.82e-07	-2.74917	0.00138152	0	NA	0	NA	-3.46147	2.56e-29	-1.27492	0.0214226
PGSC0003DMG400033029	Enhanced disease susceptibility 1 protein	-1.64588	0.000140482	-2.25768	2.38e-05	0.719774	0.486153	1.20217	0.00678756	-1.50647	1.64e-05	-1.34496	0.00144159
PGSC0003DMG400030058	MAP kinase	-2.25013	2.1e-14	-2.45647	2.23e-12	0.450779	1	0.519126	0.59826	-1.28739	0.00170457	-1.60192	7.53e-07
PGSC0003DMG400014375	Mutt domain protein	0	NA	0	NA	0	NA	0	NA	-1.17214	0.00211855	-1.316	0.00190412
PGSC0003DMG400017535	MYC transcription factor	-0.675497	0.0125151	-0.231316	0.545204	-0.0432041	0.966076	0.0775859	0.965592	-1.20679	4.02e-20	-1.01145	6.86e-05
PGSC0003DMG400001338	Nam 14	2.65116	1.37e-07	3.91393	5.67e-18	0.0461109	0.971692	-0.00667132	0.996666	-1.73629	4.8e-36	-2.05683	3.38e-24
PGSC0003DMG400016453	Secretory peroxidase	0.186571	0.365785	0.415498	0.0407581	-1.37605	0.000336868	-0.600721	0.0362566	-1.61039	8.64e-61	-1.43785	4.81e-26
PGSC0003DMG400019884	WRKY transcription factor	0	NA	0	NA	0.0256548	0.987501	0.355411	0.818065	-2.47604	2.17e-07	-1.95486	8.08e-05
PGSC0003DMG400000211	WRKY transcription factor	-2.38094	0.000108528	-2.76077	0.000248317	-0.153689	0.920223	0.388585	0.72055	-3.47139	8.34e-17	-1.34	0.0142299
PGSC0003DMG400005835	WRKY transcription factor-30	-1.70948	0.100906	-1.56688	0.174296	0.830075	0.40618	-0.432937	0.733002	-2.0339	3.22e-05	-2.14239	7.58e-07
PGSC0003DMG400002383	C2H2-type zinc finger protein	0	NA	0	NA	-0.597132	0.550111	-1.01314	0.108988	-3.39052	3.04e-20	-1.54135	0.00204188
PGSC0003DMG400015557	ZPT2-13	0	NA	0	NA	0	NA	0	NA	-5.10647	2.06e-38	-2.16236	9.26e-06

## Sheet: ROS scavenging genes 
Table S4B. Differential expression (Log2FC) of ROS-scavenging genes in vinv#7 and vinv#8 lines compared to WT at 0, 1 and 50 days of cold storage.
GeneName	Gene_Description	#7_0	padj	#8_0	padj	#7_1	padj	#8_1	padj	#7_50	padj	#8_50	padj
PGSC0003DMG400002168	Glutathione S-transferase	-0.870198	0.000133613	-3.00536	5.85e-17	1.72862	3.54e-06	1.20034	0.0135987	0.374718	0.0473454	-0.365329	0.406528
PGSC0003DMG400024849	Alcohol dehydrogenase 1	0	NA	0	NA	1.7605	0.0120842	1.27012	0.0216755	0.255281	1	0.35029	0.314002
PGSC0003DMG400018565	Alcohol dehydrogenase	1.14098	0.0700602	-0.669061	0.555577	1.42986	0.0524822	2.06121	6.72e-06	3.97122	1.23e-20	3.60151	1.25e-16
PGSC0003DMG400015677	Cinnamyl alcohol dehydrogenase	0.0371253	0.940447	-0.847854	0.0254589	-0.950372	0.0708625	-0.246823	0.817119	1.44015	0.000257674	1.08066	0.0285927
PGSC0003DMG400012795	Cytochrome P450	-0.531538	0.142674	-4.76212	9.64e-17	1.39547	0.0247238	1.83837	2.68e-09	0.399727	0.0320273	0.562814	0.254779
PGSC0003DMG400037844	Cytochrome P450	-1.50284	6.36e-07	-2.08194	3.4e-10	2.34971	5.83e-06	1.43979	0.00443076	-0.32164	0.0461846	-0.927324	0.000159837
PGSC0003DMG400039791	Cytochrome P450	-1.95254	0.00525317	-2.70271	0.00071507	2.87703	3.14e-07	1.96064	2.52e-05	-0.153684	0.786299	-1.25563	0.00713335
PGSC0003DMG400008267	CYP72A54	1.37197	0.00563574	-1.63665	0.0714357	0.365431	0.76843	0.572041	0.497499	1.25426	0.00209651	1.43962	0.000134315
PGSC0003DMG400017281	CYP72A57	2.82114	0.000962206	0	NA	0	NA	0	NA	2.94531	3.58e-12	1.88717	0.000144522
PGSC0003DMG400003346	Cytochrome P450	0	NA	0	NA	0	NA	0	NA	1.53548	7.39e-05	1.07461	0.0263164
PGSC0003DMG400009316	Cytochrome P450	1.68645	0.00967607	1.60881	0.0319101	0.799831	0.235288	0.561228	0.465411	1.71917	9.75e-06	1.67696	5.27e-05
PGSC0003DMG400016013	Cytochrome P450	-0.770424	0.000143448	-1.81791	9e-07	-1.74851	0.00437186	-0.734906	0.314552	1.4527	0.00154424	1.56019	0.00152192
PGSC0003DMG400044483	Cytochrome P450	-0.515422	0.173318	-1.91786	1.34e-05	-1.52319	0.0244309	-0.772698	0.26625	1.73314	3.97e-06	1.80266	1.43e-05
PGSC0003DMG400006368	Cytochrome P450 92B1	0	NA	0	NA	2.58454	3.01e-05	0	NA	3.5552	1.26e-30	1.66456	0.000255287
PGSC0003DMG400017211	Disulfide oxidoreductase	-1.83577	3.87e-26	-4.28012	9.53e-75	1.92226	3.14e-05	1.19854	0.0121494	0.441084	0.0135711	0.208015	0.493421
PGSC0003DMG400000360	Malic enzyme	-0.428125	0.224624	-2.70387	7.57e-16	2.98886	4.8e-10	1.36232	0.0124672	2.1668	7.07e-08	1.72895	3.35e-08
PGSC0003DMG400023264	D-3-phosphoglycerate dehydrogenase	0.0850284	0.853565	-0.329554	0.433793	1.35573	0.00371083	1.19462	0.0325632	0.51739	0.0407321	0.466084	0.131356
PGSC0003DMG400010035	Oxygen-evolving enhancer protein 1, chloroplastic	-1.40345	3.46e-05	-2.84074	1.54e-11	1.67856	0.017812	1.44761	0.00534411	-0.425743	0.00997513	-0.299397	0.306866
PGSC0003DMG400018545	Protein phosphatase	0.763987	0.148207	0.565895	0.393944	1.44284	0.04939	1.22312	0.0332666	0.461977	0.0291393	0.320381	0.339397
PGSC0003DMG400014597	Mitochondrial dicarboxylate carrier protein	-4.47332	4.22e-32	-3.16483	0.00264031	1.3383	0.0149755	1.10917	0.00587409	-1.79677	3.07e-08	-1.22824	0.00150249
PGSC0003DMG400000545	UP-9A	1.71627	1.1e-08	2.09691	1.03e-11	-0.406681	0.733502	-0.629875	0.428072	1.13635	2.29e-08	1.03659	8.96e-05
PGSC0003DMG400031328	Trypsin proteinase inhibitor	0	NA	0	NA	0	NA	0	NA	1.75224	0.000233906	1.36022	0.0118518
PGSC0003DMG400010141	Stigma expressed protein	0.0680517	0.862351	-0.436778	0.760959	-0.553253	0.54685	0.0425143	0.979057	1.19885	0.0154334	2.83579	5.84e-10
PGSC0003DMG400031365	Phenylalanine ammonia-lyase	-0.0424027	0.96657	-0.876721	0.0345103	-0.188208	0.853873	0.42053	0.701144	1.94024	9.01e-07	2.10082	1.39e-09

## Sheet: Galactinol pathway genes
Table S4C. Differential expression (Log2FC) of galactinol pathway-related genes of vinv#7 and vinv#8 lines compared to WT at 0, 1 and 50 days of cold storage.
GeneName	Gene_Description	Chrom	start pos	end pos	#7_0	padj	#8_0	padj	#7_1	padj	#8_1	padj	#7_50	padj	#8_50	padj
PGSC0003DMG400021831	Inositol-3-phosphate synthase	ST4.03ch05	47095027	47099299	0.314197	0.124751	-1.16518	4.97e-11	0.845526	0.163923	0.413216	0.646887	2.03731	4.96e-52	1.79606	9.56e-31
PGSC0003DMG400027916	Inositol-3-phosphate synthase	ST4.03ch04	51913243	51916631	0.740957	0.000839194	-1.64908	3.48e-05	1.45039	0.034303	0.758217	0.228852	-0.470904	0.241002	-0.45205	0.0463101
PGSC0003DMG400005216	Galactinol synthase	ST4.03ch01	63035282	63038003	0.128051	0.689256	0.846394	0.000120594	0.512005	0.55194	-0.215043	0.884467	-0.447272	0.00828802	-0.37709	0.124478
PGSC0003DMG400046135	Galactinol synthase	ST4.03ch01	78445591	78446900	0	1	0	1	0	1	0	1	-2.34095	2.12e-07	-0.934664	0.115556
PGSC0003DMG400003522	Galactinol synthase	ST4.03ch02	40242372	40243903	-0.659416	0.323667	-0.498796	0.243289	0.0755273	0.953498	-0.160062	0.895374	-1.16771	2.59e-25	-1.8154	2.46e-24
PGSC0003DMG400018109	Raffinose synthase	ST4.03ch03	52396390	52399121		0.0342992	0.461525	0.600853	1.7486	0.000776217	1.29478	0.01965	-0.488085	0.227769	0.609745	0.194767
PGSC0003DMG400030891	Raffinose synthase	ST4.03ch07	4096440	4101254	-2.13187	1.05e-14	-1.42937	5.72e-05	0.523026	0.5413	0.0725389	0.973685	-0.350548	0.00408433	-0.0879118	0.863748
PGSC0003DMG400022258	Raffinose synthase	ST4.03ch07	55957206	55961562	0.267006	0.541111	-0.124142	0.841135	1.301	0.0191103	1.00478	0.0608941	-0.490022	0.0301377	-0.413475	0.304987
PGSC0003DMG400009017	Stachyose synthase	ST4.03ch01	62886782	62889855	0	1	0	1	0.705493	1	0	1	-0.364369	0.291589	-1.25865	0.000174613
PGSC0003DMG400000513	Stachyose synthase	ST4.03ch02	47301600	47305051	-3.20251	8.04e-05	-1.95188	0.0316043	0.575784	0.62382	0.741927	0.234873	-2.40978	4.05e-32	-1.69192	4.06e-09

## Sheet: Ethylen related genes
Table S4D. Differential expression (Log2FC) of ethylene-related genes of vinv#7 and vinv#8 lines compared to WT at 0, 1 and 50 days of cold storage.
GeneName	Gene_Description	#7_0	padj	#8_0	padj	#7_1	padj	#8_1	padj	#7_50	padj	#8_50	padj
PGSC0003DMG401026923	1-Aminocyclopropane-1-carboxylate oxidase	-1.9782	0.0474166	-2.18128	0.049116	1.72164	0.0139187	1.21499	0.0351661	0.63257	0.284971	0.98075	0.103901
PGSC0003DMG400016284	Ethylene receptor	-3.61184	4.85e-105	-4.67343	1.35e-128	2.71855	1.71e-09	1.73994	0.000215	0.306773	0.297	-0.0194318	0.98
PGSC0003DMG400017186	Ethylene receptor	-6.58624	7.95e-29	-7.02657	1.85e-24	3.45344	1.07e-13	1.54838	0.00212	0.439667	0.425	0.163718	0.858
PGSC0003DMG400029941	Green ripe-like 1	-1.81755	2.88e-06	-2.09953	1.73e-06	2.77268	1.03e-11	1.1614	0.0218	-0.0596462	0.895	0.583139	0.0955
PGSC0003DMG400031819	Ethylene receptor homolog	-1.70883	1.43e-20	-1.64863	1.55e-13	1.58955	1.35e-09	1.13726	0.0104	-0.153569	0.56	-0.279063	0.449
PGSC0003DMG400002914	EIN3-binding F-box protein 1	-5.26899	1.94e-159	-4.7657	1.04e-135	1.25523	0.00437	1.09632	0.0114	-0.466613	0.000409	-0.194273	0.419
PGSC0003DMG400030928	EIN3-binding F-box protein 1	-4.40377	1.7e-67	-4.62309	5.26e-53	1.52951	0.00123	1.47006	0.00235	0.266019	0.132	0.208905	0.388
PGSC0003DMG400016812	AP2/ERF-domain protein	-2.28857	1.27e-46	-4.31734	1.75e-112	3.09509	1.43e-11	2.40181	3.04e-09	-0.633505	0.187	-0.0161495	0.99
PGSC0003DMG400009142	Callus-expressing factor	-2.43484	1.68e-34	-2.67798	2.55e-33	1.75021	2.17e-08	1.17965	0.00682	-0.347937	0.0636	-0.362727	0.184
PGSC0003DMG400005825	ACC synthase	-1.22187	0.235778	#VALUE!	NA	-0.294558	0.817597	-0.457848	0.721202	-1.81137	0.000296099	-1.32161	0.0130486
PGSC0003DMG400002899	AP2/ERF domain-containing transcription factor	#VALUE!	NA	#VALUE!	NA	-2.40522	6.72e-06	-1.69917	2.39e-05	-5.02896	4.42e-60	-0.894816	0.115757
PGSC0003DMG400014240	Ethylene-responsive transcription factor ERF114	2.14751	0.0190355	#VALUE!	NA	-1.60631	0.00714772	-1.97845	1.6e-05	#VALUE!	NA	#VALUE!	NA
PGSC0003DMG400023295	AP2/ERF domain-containing transcription factor	#VALUE!	NA	#VALUE!	NA	#VALUE!	NA	#VALUE!	NA	-1.79232	2.34e-05	-1.9584	3.48e-06
PGSC0003DMG400000091	AP2/ERF domain-containing transcription factor	-2.20924	8.37e-05	-2.26364	0.000267348	0.117255	0.94	0.517693	0.628727	-1.7342	1.03e-06	-1.04969	0.00712228
PGSC0003DMG400036493	AP2/ERF domain-containing transcription factor	-2.67563	0.000755809	-1.39654	0.115448	#VALUE!	NA	#VALUE!	NA	-1.98366	3.85e-05	-1.64875	0.00111191
PGSC0003DMG400025282	AP2/ERF domain-containing transcription factor	#VALUE!	NA	#VALUE!	NA	#VALUE!	NA	#VALUE!	NA	-3.75606	5e-20	-2.71848	5.02e-10
PGSC0003DMG400016197	AP2/EREBP transcription factor	#VALUE!	NA	#VALUE!	NA	#VALUE!	NA	#VALUE!	NA	-1.01708	0.028527	-1.2064	0.0210338
PGSC0003DMG400004025	AP2 domain class transcription factor	#VALUE!	NA	#VALUE!	NA	#VALUE!	NA	#VALUE!	NA	-2.61026	4.4e-08	-1.71293	0.000739908
PGSC0003DMG400010724	ERF transcription factor 4	#VALUE!	NA	#VALUE!	NA	0.254722	1	0.337496	0.830451	-2.67289	1.03e-08	-2.24942	3.09e-06
PGSC0003DMG400023619	ERF transcription factor 5	0.200616	0.849644	-0.849545	0.417107	0.117647	0.933528	0.650438	0.442036	-1.50853	1.78e-15	-1.00791	0.0316638
PGSC0003DMG400022823	Ethylene response factor 3	-1.51614	2.43e-14	-1.45649	7.74e-14	0.784571	0.306	0.0946043	0.958	-1.53815	3e-50	-1.85793	3.4e-12
PGSC0003DMG400010753	Ethylene response factor 5	-2.15405	0.0302438	-2.0117	0.0170162	0.0013516	0.999454	0.0868806	0.972452	-2.72818	1.1e-10	-1.49037	0.00476273
PGSC0003DMG400002350	Ethylene-responsive transcription factor	-1.79056	0.041636	-2.93498	0.00278047	0.698132	0.520821	#VALUE!	NA	-1.489	0.00332804	-1.3399	0.0130508
PGSC0003DMG400026136	Ethylene response factor 1	1.09e-40	-4.55737	8.87e-32	1.23478	0.113	1.04712	0.0978	1.25034	0.00461	1.39645	0.00745
PGSC0003DMG400010285	Ethylene response factor 10	0.00897169	-5.72249	1.21e-21	1.76401	0.0116529	#VALUE!	NA	1.47796	4.81e-05	1.60089	2.96e-05
PGSC0003DMG400002620	AP2 domain class transcription factor	9.01e-08	-2.89702	8.57e-13	-1.18322	0.0997	-1.06936	0.0568	1.81956	1.09e-06	1.73265	5.06e-05
